# Supplementary material for: An acetonitrile solvatomorph of di­chlorido­(1,10-phenanthroline-5,6-dione)platinum(II)
Source: Acta Crystallogr Sect E Struct Rep Online. 2013 Dec 11;70(Pt 1):m11–2. doi: 10.1107/S160053681303256X (PMC4029211; doi:10.1107/S160053681303256X)
Supplement: Supplementary file 1 [file e-70-00m11-sup1.cif]

##############################################################################
#                                                                            #
# This CIF contains the data in a paper accepted for publication in          #
# Acta Crystallographica Section E. It conforms to the requirements of       #
# Notes for Authors for Acta Crystallographica Section E, and has been       #
# peer reviewed under the auspices of the IUCr Commission on Journals.       #
#                                                                            #
# Full details of the Crystallographic Information File format               #
# are given in the paper "The Crystallographic Information File (CIF):       #
# a New Standard Archive File for Crystallography" by S. R. Hall, F. H.      #
# Allen and I. D. Brown [Acta Cryst. (1991), A47, 655-685].                  #
#                                                                            #
# The current version of the core CIF dictionary is obtainable from          #
# ftp://ftp.iucr.org/pub/cif_core.dic.                                       #
#                                                                            #
# Software is freely available for graphical display of the structure(s)     #
# in this CIF. For information consult the CIF software page                 #
# http://www.iucr.org/resources/cif/software.                                #
#                                                                            #
# This file may be used for bona fide research purposes within the           #
# scientific community so long as proper attribution is given to the journal # 
# article from which it was obtained.                                        #
#                                                                            #
##############################################################################
data_I
_database_code_depnum_ccdc_archive 'CCDC 974560'
_audit_creation_method     SHELXL-2013
_journal_date_recd_electronic     2013-10-09
_journal_date_accepted     2013-11-29
_journal_name_full     'Acta Crystallographica, Section E'
_journal_year     2014
_journal_volume     70
_journal_issue      1
_journal_page_first     m11
_journal_page_last     m12
_journal_paper_category     QM
_journal_paper_doi     10.1107/S160053681303256X
_journal_coeditor_code     MW2118
_publ_contact_author_name     'Gulnar Rawji'
_publ_contact_author_address
;
Department of Chemistry and Biochemistry,
1001 E. University Ave.,
Georgetown, Texas 78626,
USA
;
_publ_contact_author_email     'rawji@southwestern.edu'
_publ_contact_author_fax     ?
_publ_contact_author_phone     '512-863-1629'
_publ_section_title
;
An acetonitrile solvatomorph of
dichlorido(1,10-phenanthroline-5,6-dione)platinum(II)
;
_publ_section_title_footnote
;
?
;
loop_
    _publ_author_name
    _publ_author_footnote
    _publ_author_address
    'Hamala, Amanda' .
;
Department of Chemistry and Biochemistry,
1001 E. University Ave.,
Georgetown, Texas 78626,
USA
;
    'Fritz, Carissa' .
;
Department of Chemistry and Biochemistry,
1001 E. University Ave.,
Georgetown, Texas 78626,
USA
;
    'Rawji, Gulnar' .
;
Department of Chemistry and Biochemistry,
1001 E. University Ave.,
Georgetown, Texas 78626,
USA
;
    'Lynch, Vincent' .
;
Department of Chemistry and Biochemistry,
University of Texas at Austin,
Austin, Texas 78712,
USA
;
_publ_section_synopsis
;
?
;
_chemical_name_systematic
;
Dichlorido(1,10-phenanthroline-5,6-dione-\
\k^2^<i>N</i>,<i>N</i>')platinum(II) acetonitrile monosolvate
;
_chemical_name_common     ?
_chemical_formula_moiety     'C12 H6 Cl2 N2 O2 Pt, C2 H3 N'
_chemical_formula_sum     'C14 H9 Cl2 N3 O2 Pt'
_chemical_formula_iupac     '[Pt Cl2 (C12 H6 N2 O2)], C2 H3 N'
_chemical_formula_weight     517.23
_chemical_melting_point     ?
_shelx_space_group_comment
;
The symmetry employed for this shelxl refinement is uniquely defined
by the following loop, which should always be used as a source of
symmetry information in preference to the above space-group names.
They are only intended as comments.
;
_space_group_crystal_system     monoclinic
_space_group_name_H-M_alt     'P 21/c'
_space_group_name_Hall     '-P 2ybc'
loop_
    _space_group_symop_operation_xyz
    'x, y, z'
    '-x, y+1/2, -z+1/2'
    '-x, -y, -z'
    'x, -y-1/2, z-1/2'
_cell_length_a     6.7285(2)
_cell_length_b     22.6380(6)
_cell_length_c     9.7561(3)
_cell_angle_alpha     90
_cell_angle_beta     98.0740(17)
_cell_angle_gamma     90
_cell_volume     1471.32(7)
_cell_formula_units_Z     4
_cell_measurement_reflns_used     3185
_cell_measurement_theta_min     1.0
_cell_measurement_theta_max     27.5
_cell_measurement_temperature     298(2)
_exptl_crystal_description     needle
_exptl_crystal_colour     yellow
_exptl_crystal_size_max     0.400
_exptl_crystal_size_mid     0.060
_exptl_crystal_size_min     0.050
_exptl_crystal_density_diffrn     2.335
_exptl_crystal_density_meas     ?
_exptl_crystal_density_method     'not measured'
_exptl_crystal_F_000     968
_exptl_absorpt_coefficient_mu     9.909
_exptl_absorpt_correction_type     gaussian
_exptl_absorpt_process_details
;
(XPREP in SHELXL/PC; Sheldrick, 2008)
;
_shelx_estimated_absorpt_T_min     0.110
_shelx_estimated_absorpt_T_max     0.637
_exptl_absorpt_correction_T_min     0.174
_exptl_absorpt_correction_T_max     0.629
_exptl_special_details     ?
_diffrn_ambient_temperature     298(2)
_diffrn_radiation_type     MoK\a
_diffrn_radiation_wavelength     0.71073
_diffrn_measurement_device_type     'Nonius KappaCCD'
_diffrn_measurement_method     '\f and \w scans'
_diffrn_detector_area_resol_mean     ?
_diffrn_reflns_number     11801
_diffrn_reflns_av_R_equivalents     0.0814
_diffrn_reflns_theta_min     2.29
_diffrn_reflns_theta_max     27.488
_diffrn_reflns_theta_full     27.25
_diffrn_measured_fraction_theta_max     0.989
_diffrn_measured_fraction_theta_full     0.992
_diffrn_reflns_limit_h_min     -7
_diffrn_reflns_limit_h_max     8
_diffrn_reflns_limit_k_min     -29
_diffrn_reflns_limit_k_max     26
_diffrn_reflns_limit_l_min     -12
_diffrn_reflns_limit_l_max     9
_reflns_number_total     3345
_reflns_number_gt     2837
_reflns_threshold_expression     I>2\s(I)
_refine_ls_structure_factor_coef     Fsqd
_refine_ls_matrix_type     full
_refine_ls_R_factor_all     0.0498
_refine_ls_R_factor_gt     0.0390
_refine_ls_wR_factor_gt     0.0900
_refine_ls_wR_factor_ref     0.0942
_refine_ls_goodness_of_fit_ref     1.159
_refine_ls_restrained_S_all     1.159
_refine_ls_number_reflns     3345
_refine_ls_number_parameters     201
_refine_ls_number_restraints     0
_refine_ls_hydrogen_treatment     constr
_refine_ls_weighting_scheme     calc
_refine_ls_weighting_details
         'calc w=1/[\s^2^(Fo^2^)+(0.0216P)^2^+7.4291P] where P=(Fo^2^+2Fc^2^)/3'
_atom_sites_solution_hydrogens     geom
_atom_sites_solution_primary     direct
_atom_sites_solution_secondary     difmap
_refine_ls_shift/su_max     0.002
_refine_ls_shift/su_mean     0.000
_refine_diff_density_max     1.478
_refine_diff_density_min     -1.298
_refine_ls_extinction_method     'SHELXL2013 (Sheldrick, 2008)'
_refine_ls_extinction_coef     0.0038(4)
_refine_ls_extinction_expression
                                  'Fc^*^=kFc[1+0.001xFc^2^\l^3^/sin(2\q)]^-1/4^'
loop_
    _atom_type_symbol
    _atom_type_description
    _atom_type_scat_dispersion_real
    _atom_type_scat_dispersion_imag
    _atom_type_scat_source
    'C' 'C' 0.0033 0.0016
                         'International Tables Vol C Tables 4.2.6.8 and 6.1.1.4'
    'H' 'H' 0.0000 0.0000
                         'International Tables Vol C Tables 4.2.6.8 and 6.1.1.4'
    'N' 'N' 0.0061 0.0033
                         'International Tables Vol C Tables 4.2.6.8 and 6.1.1.4'
    'O' 'O' 0.0106 0.0060
                         'International Tables Vol C Tables 4.2.6.8 and 6.1.1.4'
    'Cl' 'Cl' 0.1484 0.1585
                         'International Tables Vol C Tables 4.2.6.8 and 6.1.1.4'
    'Pt' 'Pt' -1.7033 8.3905
                         'International Tables Vol C Tables 4.2.6.8 and 6.1.1.4'
_computing_data_collection     'COLLECT (Nonius, 1998)'
_computing_cell_refinement     'COLLECT (Nonius, 1998)'
_computing_data_reduction
;
DENZO and SCALEPACK (Otwinowski & Minor, 1997)
;
_computing_structure_solution
;
SIR97 (Altomare <i>et al.</i>, 1999)
;
_computing_structure_refinement     'SHELXL2013 (Sheldrick, 2008)'
_computing_molecular_graphics     'XP SHELXTL/PC (Sheldrick, 2008)'
_computing_publication_material     'publCIF (Westrip, 2010)'
loop_
    _atom_site_type_symbol
    _atom_site_label
    _atom_site_fract_x
    _atom_site_fract_y
    _atom_site_fract_z
    _atom_site_U_iso_or_equiv
    _atom_site_adp_type
    _atom_site_calc_flag
    _atom_site_occupancy
    _atom_site_disorder_assembly
    _atom_site_disorder_group
    Pt Pt1 0.22275(4) 0.538338(12) 0.35597(3) 0.03226(13) Uani d 1 . .
    Cl Cl1 0.2456(3) 0.63727(10) 0.4031(2) 0.0535(5) Uani d 1 . .
    Cl Cl2 0.1736(3) 0.55973(11) 0.12469(18) 0.0490(5) Uani d 1 . .
    O O1 0.2795(12) 0.3386(4) 0.8277(7) 0.078(2) Uani d 1 . .
    O O2 0.2372(13) 0.2739(4) 0.5941(9) 0.088(2) Uani d 1 . .
    N N1 0.2643(8) 0.5130(3) 0.5574(5) 0.0332(13) Uani d 1 . .
    C C2 0.2906(10) 0.5475(4) 0.6672(8) 0.0413(18) Uani d 1 . .
    H H2A 0.2927 0.5882 0.6548 0.050 Uiso calc 1 . .
    C C3 0.3157(11) 0.5248(4) 0.8018(8) 0.047(2) Uani d 1 . .
    H H3A 0.3346 0.5501 0.8777 0.057 Uiso calc 1 . .
    C C4 0.3120(12) 0.4655(4) 0.8204(8) 0.050(2) Uani d 1 . .
    H H4A 0.3290 0.4496 0.9093 0.060 Uiso calc 1 . .
    C C5 0.2831(11) 0.4291(4) 0.7071(8) 0.0437(19) Uani d 1 . .
    C C6 0.2705(13) 0.3630(5) 0.7205(10) 0.060(3) Uani d 1 . .
    C C7 0.2476(13) 0.3264(5) 0.5856(10) 0.055(2) Uani d 1 . .
    C C8 0.2270(12) 0.3572(4) 0.4480(9) 0.0442(18) Uani d 1 . .
    C C9 0.2042(13) 0.3274(4) 0.3234(9) 0.055(2) Uani d 1 . .
    H H9A 0.2025 0.2864 0.3205 0.066 Uiso calc 1 . .
    C C10 0.1843(13) 0.3600(5) 0.2043(9) 0.056(2) Uani d 1 . .
    H H10A 0.1715 0.3409 0.1192 0.067 Uiso calc 1 . .
    C C11 0.1828(11) 0.4203(4) 0.2087(8) 0.0428(18) Uani d 1 . .
    H H11A 0.1639 0.4414 0.1262 0.051 Uiso calc 1 . .
    N N12 0.2080(8) 0.4498(3) 0.3291(6) 0.0339(13) Uani d 1 . .
    C C13 0.2300(10) 0.4186(4) 0.4489(7) 0.0342(15) Uani d 1 . .
    C C14 0.2592(11) 0.4543(3) 0.5756(7) 0.0335(16) Uani d 1 . .
    N N1A 0.328(2) 0.6730(6) -0.1587(14) 0.109(4) Uani d 1 . .
    C C2A 0.2973(18) 0.6945(6) -0.0552(13) 0.076(3) Uani d 1 . .
    C C3A 0.2662(19) 0.7226(6) 0.0677(12) 0.085(3) Uani d 1 . .
    H H3A1 0.3414 0.7588 0.0775 0.127 Uiso calc 1 . .
    H H3A2 0.3099 0.6972 0.1448 0.127 Uiso calc 1 . .
    H H3A3 0.1259 0.7312 0.0650 0.127 Uiso calc 1 . .
loop_
    _atom_site_aniso_label
    _atom_site_aniso_U_11
    _atom_site_aniso_U_22
    _atom_site_aniso_U_33
    _atom_site_aniso_U_12
    _atom_site_aniso_U_13
    _atom_site_aniso_U_23
    Pt1 0.03263(17) 0.03434(19) 0.03048(17) -0.00009(12) 0.00674(10)
                                                                    -0.00010(11)
    Cl1 0.0700(14) 0.0367(11) 0.0542(11) -0.0022(10) 0.0102(9) -0.0047(9)
    Cl2 0.0597(12) 0.0558(13) 0.0317(9) -0.0014(10) 0.0069(8) 0.0063(8)
    O1 0.095(5) 0.081(6) 0.060(4) 0.013(4) 0.015(4) 0.039(4)
    O2 0.127(7) 0.042(5) 0.094(6) 0.005(4) 0.018(5) 0.027(4)
    N1 0.024(3) 0.048(4) 0.029(3) -0.003(3) 0.006(2) -0.001(3)
    C2 0.033(4) 0.051(5) 0.041(4) -0.002(3) 0.010(3) -0.007(3)
    C3 0.041(4) 0.071(7) 0.030(4) 0.003(4) 0.009(3) -0.010(4)
    C4 0.040(4) 0.076(7) 0.034(4) 0.006(4) 0.006(3) 0.009(4)
    C5 0.031(4) 0.062(6) 0.039(4) 0.005(4) 0.008(3) 0.007(4)
    C6 0.050(5) 0.074(7) 0.057(5) 0.012(5) 0.009(4) 0.024(5)
    C7 0.056(5) 0.050(6) 0.060(5) 0.007(4) 0.017(4) 0.018(4)
    C8 0.045(4) 0.030(4) 0.058(5) 0.009(3) 0.009(3) 0.008(3)
    C9 0.068(6) 0.036(5) 0.063(5) -0.002(4) 0.012(4) -0.010(4)
    C10 0.061(5) 0.056(6) 0.051(5) -0.003(5) 0.010(4) -0.015(4)
    C11 0.042(4) 0.044(5) 0.042(4) -0.005(4) 0.007(3) -0.009(3)
    N12 0.035(3) 0.037(4) 0.031(3) 0.001(3) 0.007(2) -0.001(2)
    C13 0.028(3) 0.040(4) 0.035(3) 0.002(3) 0.005(3) -0.003(3)
    C14 0.033(3) 0.037(4) 0.033(3) 0.000(3) 0.005(3) 0.001(3)
    N1A 0.131(10) 0.094(10) 0.105(9) -0.019(8) 0.023(7) -0.019(7)
    C2A 0.090(8) 0.056(7) 0.086(8) -0.001(6) 0.021(6) 0.003(6)
    C3A 0.106(9) 0.074(9) 0.076(8) 0.006(7) 0.019(6) 0.010(6)
_geom_special_details
;
All e.s.d.'s (except the e.s.d. in the dihedral angle between two l.s. planes)
are estimated using the full covariance matrix. The cell e.s.d.'s are taken
into account individually in the estimation of e.s.d.'s in distances, angles
and torsion angles; correlations between e.s.d.'s in cell parameters are only
used when they are defined by crystal symmetry. An approximate (isotropic)
treatment of cell e.s.d.'s is used for estimating e.s.d.'s involving l.s.
planes.
;
loop_
    _geom_bond_atom_site_label_1
    _geom_bond_atom_site_label_2
    _geom_bond_site_symmetry_2
    _geom_bond_distance
    _geom_bond_publ_flag
    Pt1 N12 . 2.022(7) ?
    Pt1 N1 . 2.028(5) ?
    Pt1 Cl2 . 2.2860(18) ?
    Pt1 Cl1 . 2.287(2) ?
    O1 C6 . 1.177(11) ?
    O2 C7 . 1.192(13) ?
    N1 C2 . 1.318(10) ?
    N1 C14 . 1.341(10) ?
    C2 C3 . 1.398(11) ?
    C2 H2A . 0.9300 ?
    C3 C4 . 1.356(13) ?
    C3 H3A . 0.9300 ?
    C4 C5 . 1.370(12) ?
    C4 H4A . 0.9300 ?
    C5 C14 . 1.395(11) ?
    C5 C6 . 1.506(14) ?
    C6 C7 . 1.545(15) ?
    C7 C8 . 1.503(12) ?
    C8 C9 . 1.380(12) ?
    C8 C13 . 1.389(11) ?
    C9 C10 . 1.367(13) ?
    C9 H9A . 0.9300 ?
    C10 C11 . 1.365(13) ?
    C10 H10A . 0.9300 ?
    C11 N12 . 1.341(9) ?
    C11 H11A . 0.9300 ?
    N12 C13 . 1.356(9) ?
    C13 C14 . 1.466(10) ?
    N1A C2A . 1.166(16) ?
    C2A C3A . 1.399(17) ?
    C3A H3A1 . 0.9600 ?
    C3A H3A2 . 0.9600 ?
    C3A H3A3 . 0.9600 ?
loop_
    _geom_angle_atom_site_label_1
    _geom_angle_atom_site_label_2
    _geom_angle_atom_site_label_3
    _geom_angle_site_symmetry_1
    _geom_angle_site_symmetry_3
    _geom_angle
    _geom_angle_publ_flag
    N12 Pt1 N1 . . 81.0(2) ?
    N12 Pt1 Cl2 . . 94.83(17) ?
    N1 Pt1 Cl2 . . 175.8(2) ?
    N12 Pt1 Cl1 . . 175.87(16) ?
    N1 Pt1 Cl1 . . 94.9(2) ?
    Cl2 Pt1 Cl1 . . 89.27(8) ?
    C2 N1 C14 . . 118.9(7) ?
    C2 N1 Pt1 . . 127.2(6) ?
    C14 N1 Pt1 . . 113.8(5) ?
    N1 C2 C3 . . 122.0(9) ?
    N1 C2 H2A . . 119.0 ?
    C3 C2 H2A . . 119.0 ?
    C4 C3 C2 . . 119.2(8) ?
    C4 C3 H3A . . 120.4 ?
    C2 C3 H3A . . 120.4 ?
    C3 C4 C5 . . 119.4(8) ?
    C3 C4 H4A . . 120.3 ?
    C5 C4 H4A . . 120.3 ?
    C4 C5 C14 . . 118.9(8) ?
    C4 C5 C6 . . 122.0(8) ?
    C14 C5 C6 . . 119.1(8) ?
    O1 C6 C5 . . 123.2(10) ?
    O1 C6 C7 . . 119.4(11) ?
    C5 C6 C7 . . 117.4(7) ?
    O2 C7 C8 . . 121.7(10) ?
    O2 C7 C6 . . 118.4(9) ?
    C8 C7 C6 . . 119.8(9) ?
    C9 C8 C13 . . 119.6(8) ?
    C9 C8 C7 . . 123.0(8) ?
    C13 C8 C7 . . 117.4(8) ?
    C10 C9 C8 . . 118.1(9) ?
    C10 C9 H9A . . 121.0 ?
    C8 C9 H9A . . 121.0 ?
    C11 C10 C9 . . 120.8(8) ?
    C11 C10 H10A . . 119.6 ?
    C9 C10 H10A . . 119.6 ?
    N12 C11 C10 . . 121.6(8) ?
    N12 C11 H11A . . 119.2 ?
    C10 C11 H11A . . 119.2 ?
    C11 N12 C13 . . 118.7(7) ?
    C11 N12 Pt1 . . 127.2(5) ?
    C13 N12 Pt1 . . 114.0(5) ?
    N12 C13 C8 . . 121.1(7) ?
    N12 C13 C14 . . 115.0(7) ?
    C8 C13 C14 . . 123.9(7) ?
    N1 C14 C5 . . 121.6(7) ?
    N1 C14 C13 . . 116.1(6) ?
    C5 C14 C13 . . 122.3(7) ?
    N1A C2A C3A . . 177.3(14) ?
    C2A C3A H3A1 . . 109.5 ?
    C2A C3A H3A2 . . 109.5 ?
    H3A1 C3A H3A2 . . 109.5 ?
    C2A C3A H3A3 . . 109.5 ?
    H3A1 C3A H3A3 . . 109.5 ?
    H3A2 C3A H3A3 . . 109.5 ?
loop_
    _geom_torsion_atom_site_label_1
    _geom_torsion_atom_site_label_2
    _geom_torsion_atom_site_label_3
    _geom_torsion_atom_site_label_4
    _geom_torsion_site_symmetry_1
    _geom_torsion_site_symmetry_2
    _geom_torsion_site_symmetry_3
    _geom_torsion_site_symmetry_4
    _geom_torsion
    _geom_torsion_publ_flag
    N12 Pt1 N1 C2 . . . . -179.6(6) ?
    Cl1 Pt1 N1 C2 . . . . 0.9(6) ?
    N12 Pt1 N1 C14 . . . . -1.0(5) ?
    Cl1 Pt1 N1 C14 . . . . 179.4(4) ?
    C14 N1 C2 C3 . . . . 0.8(10) ?
    Pt1 N1 C2 C3 . . . . 179.3(5) ?
    N1 C2 C3 C4 . . . . -0.3(11) ?
    C2 C3 C4 C5 . . . . -0.3(12) ?
    C3 C4 C5 C14 . . . . 0.3(12) ?
    C3 C4 C5 C6 . . . . -177.9(7) ?
    C4 C5 C6 O1 . . . . 2.0(13) ?
    C14 C5 C6 O1 . . . . -176.2(8) ?
    C4 C5 C6 C7 . . . . -177.2(7) ?
    C14 C5 C6 C7 . . . . 4.6(11) ?
    O1 C6 C7 O2 . . . . 0.9(14) ?
    C5 C6 C7 O2 . . . . -179.9(9) ?
    O1 C6 C7 C8 . . . . 177.3(8) ?
    C5 C6 C7 C8 . . . . -3.5(12) ?
    O2 C7 C8 C9 . . . . -3.1(14) ?
    C6 C7 C8 C9 . . . . -179.4(8) ?
    O2 C7 C8 C13 . . . . 176.5(9) ?
    C6 C7 C8 C13 . . . . 0.1(11) ?
    C13 C8 C9 C10 . . . . -0.4(12) ?
    C7 C8 C9 C10 . . . . 179.2(8) ?
    C8 C9 C10 C11 . . . . -1.3(13) ?
    C9 C10 C11 N12 . . . . 2.4(13) ?
    C10 C11 N12 C13 . . . . -1.8(11) ?
    C10 C11 N12 Pt1 . . . . 177.0(6) ?
    N1 Pt1 N12 C11 . . . . -178.5(6) ?
    Cl2 Pt1 N12 C11 . . . . 1.6(6) ?
    N1 Pt1 N12 C13 . . . . 0.3(5) ?
    Cl2 Pt1 N12 C13 . . . . -179.6(4) ?
    C11 N12 C13 C8 . . . . 0.1(10) ?
    Pt1 N12 C13 C8 . . . . -178.9(5) ?
    C11 N12 C13 C14 . . . . 179.3(6) ?
    Pt1 N12 C13 C14 . . . . 0.4(7) ?
    C9 C8 C13 N12 . . . . 1.0(11) ?
    C7 C8 C13 N12 . . . . -178.6(7) ?
    C9 C8 C13 C14 . . . . -178.2(7) ?
    C7 C8 C13 C14 . . . . 2.2(11) ?
    C2 N1 C14 C5 . . . . -0.8(10) ?
    Pt1 N1 C14 C5 . . . . -179.4(5) ?
    C2 N1 C14 C13 . . . . -179.8(6) ?
    Pt1 N1 C14 C13 . . . . 1.5(7) ?
    C4 C5 C14 N1 . . . . 0.2(11) ?
    C6 C5 C14 N1 . . . . 178.5(7) ?
    C4 C5 C14 C13 . . . . 179.2(7) ?
    C6 C5 C14 C13 . . . . -2.6(11) ?
    N12 C13 C14 N1 . . . . -1.3(9) ?
    C8 C13 C14 N1 . . . . 178.0(7) ?
    N12 C13 C14 C5 . . . . 179.7(6) ?
    C8 C13 C14 C5 . . . . -1.1(11) ?
_shelx_hkl_checksum     49847
_shelx_hkl_file
;
   0   0   1    4.59    0.92
   0   0  -1    3.74    0.39
   0   0  -1    7.95    1.11
   0   0   2  793.65   47.37
   0   0  -2  865.95   40.76
   0   0  -2  775.49   43.81
   0   0   3   18.32    1.64
   0   0   3   21.72    3.59
   0   0  -3   28.28    2.48
   0   0  -3   16.67    3.11
   0   0  -4 9248.54  448.75
   0   0   5    4.98    0.96
   0   0  -5   12.93    2.02
   0   0  -5   11.10    3.09
   0   0   6  878.87   33.83
   0   0   6  873.74   45.74
   0   0  -6 1034.89   34.10
   0   0  -7   26.79    4.52
   0   0  -8  281.44   15.17
   0   0  -9    9.38    4.69
   0   0  -9    9.56    4.14
   0   0 -10  497.34   29.64
   0   0 -11   14.39    7.38
   0   0 -11   10.36    5.26
   0   0 -12   11.50    8.45
   0   0 -12   21.06    7.18
   0   1  -1 7718.54  405.03
   0   1  -1 4809.63  273.12
   0   1  -2 1311.94   71.48
   0   1  -2  917.00   45.54
   0  -1  -2  724.23   34.21
   0  -1  -2  878.67   45.69
   0  -1   2  980.09   46.11
   0  -1   2  883.83   45.46
   0   1  -3 3596.63  162.15
   0   1  -3 2683.98  136.51
   0  -1  -3 2562.42  108.95
   0  -1  -3 2695.41  133.07
   0  -1   3 2650.70  123.69
   0  -1   3 2678.61  148.87
   0   1   4   22.57    1.67
   0   1  -4   15.59    3.34
   0   1  -4   19.64    2.75
   0  -1  -4   14.99    1.84
   0  -1  -4   28.60    4.74
   0  -1   4   11.17    1.18
   0  -1   4   34.21    5.22
   0   1  -5  385.17   18.79
   0  -1  -5  447.73   21.83
   0  -1  -5  402.22   22.90
   0  -1   5  285.99   10.92
   0  -1   5  422.50   20.47
   0   1  -6  120.62    9.45
   0  -1  -6  124.24    7.98
   0  -1   6   91.37    3.21
   0  -1   6   85.02    7.05
   0  -1   6  112.23    5.81
   0   1  -7 1364.68   52.50
   0   1  -7 1196.35   52.45
   0  -1   7 1521.65   57.52
   0   1  -8   18.78    5.06
   0   1  -8   10.54    3.83
   0  -1  -8   22.06    4.88
   0   1  -9  280.91   16.04
   0   1  -9  235.87   13.40
   0   1 -10   29.97    6.70
   0  -1 -10   26.93    6.53
   0   1 -11  337.49   25.68
   0   1 -11  296.65   19.94
   0  -1 -11  339.59   27.04
   0  -1 -11  301.27   19.61
   0   1 -12   10.94    8.61
   0   1 -12   16.76    7.34
   0  -1 -12   26.65    9.73
   0   2   0  232.60  130.12
   0  -2   0 8103.06  479.26
   0   2   1 2058.61  126.15
   0   2  -1 2420.10  149.44
   0   2  -1 1593.12   99.73
   0   2  -1 1436.03   71.04
   0  -2  -1 1872.27  112.76
   0  -2   1 2261.41  136.88
   0  -2   1 1622.85   93.62
   0  -2   1 1581.97   82.57
   0   2   2 1123.46   54.64
   0   2  -2 1421.16   80.41
   0   2  -2  988.47   47.74
   0   2  -2  805.79   36.45
   0  -2  -2  856.82   39.71
   0  -2   2 1127.96   65.33
   0  -2   2  981.40   53.56
   0  -2   2  846.17   42.76
   0   2   3 1362.53   51.53
   0   2  -3 1663.26   87.60
   0   2  -3 1219.50   59.14
   0   2  -3 1083.56   49.03
   0  -2  -3 1016.52   46.69
   0  -2  -3 1220.98   57.82
   0  -2   3 1256.82   59.38
   0  -2   3 1253.78   58.36
   0   2  -4 4310.85  211.46
   0   2  -4 3277.32  134.42
   0   2  -4 3001.08  137.36
   0  -2  -4 3120.46  124.65
   0  -2  -4 3312.82  143.42
   0  -2   4 3196.46  152.85
   0  -2   4 3568.04  164.42
   0   2  -5 1046.66   44.54
   0   2  -5  993.45   41.33
   0  -2  -5 1286.50   39.56
   0  -2  -5 1059.52   36.38
   0  -2   5 1002.98   45.71
   0  -2   5  996.24   64.16
   0  -2   5 1108.79   57.85
   0   2  -6 1375.77   50.62
   0   2  -6 1233.03   51.28
   0  -2  -6 1464.93   53.74
   0  -2   6 1276.05   46.74
   0  -2   6 1158.62   78.93
   0  -2   6 1441.69   45.92
   0   2  -7  230.00   11.96
   0   2  -7  200.78    9.13
   0  -2  -7  220.43   15.41
   0  -2   7  197.30    7.06
   0  -2   7  204.28   11.38
   0  -2   7  207.49   11.80
   0   2  -8  454.50   20.59
   0  -2   8  382.12   15.52
   0  -2   8  457.05   21.27
   0   2  -9  217.16   15.13
   0   2  -9  188.79   11.98
   0   2 -10  586.49   34.14
   0   2 -10  540.71   27.94
   0   2 -11   11.84    7.17
   0   2 -11   13.25    6.07
   0  -2 -11   10.66    8.13
   0  -2 -11   29.82    7.49
   0   2 -12   20.59    9.67
   0   2 -12   27.17    7.51
   0  -2 -12   20.21   11.91
   0   3   0   52.62   86.79
   0  -3   0   26.83   29.41
   0   3   1 1094.78   63.40
   0   3  -1  898.19   43.33
   0  -3  -1 1063.00   50.60
   0  -3   1 1167.20   67.87
   0  -3   1  922.79   45.18
   0   3   2 1735.70   92.54
   0   3  -2 1887.69  102.30
   0   3  -2 1359.22   71.70
   0   3  -2 1272.21   56.25
   0  -3  -2 1453.76   75.70
   0  -3   2 1823.85  110.20
   0  -3   2 1381.14   81.00
   0  -3   2 1257.04   57.66
   0   3   3 2894.12  128.78
   0   3  -3 3319.68  161.54
   0   3  -3 2268.44  104.04
   0   3  -3 2025.55   92.92
   0  -3  -3 2062.88   89.32
   0  -3   3 2632.69  150.08
   0  -3   3 2360.30  124.85
   0   3   4  804.39   34.18
   0   3  -4  650.92   30.56
   0   3  -4  559.40   21.99
   0  -3  -4  535.10   22.98
   0  -3  -4  669.26   29.02
   0  -3   4  689.02   31.50
   0  -3   4  683.13   36.70
   0   3  -5   35.43    4.24
   0   3  -5   49.01    3.87
   0  -3  -5   24.07    1.45
   0  -3  -5   49.44    6.39
   0  -3   5   31.48    3.09
   0  -3   5   28.11    4.91
   0  -3   5   45.53    6.03
   0   3  -6  317.96   15.53
   0   3  -6  313.45   13.73
   0  -3  -6  337.87   13.65
   0  -3   6  296.47   11.43
   0  -3   6  253.03   16.14
   0  -3   6  328.36   17.28
   0   3  -7 1327.55   54.65
   0   3  -7 1232.37   52.93
   0  -3  -7 1324.40   59.03
   0  -3   7 1193.27   45.20
   0  -3   7 1287.89   72.29
   0  -3   7 1338.03   72.19
   0   3  -8  179.23   11.02
   0   3  -8  130.09   10.75
   0  -3   8  134.38    5.93
   0  -3   8  176.88    9.43
   0   3  -9  276.70   16.20
   0   3  -9  236.80   14.09
   0  -3   9  218.56    9.93
   0  -3   9  247.27   12.05
   0   3 -10   22.80    7.00
   0   3 -10   47.03    6.24
   0  -3 -10   29.34    6.70
   0   3 -11  251.13   17.60
   0  -3 -11  302.77   22.62
   0   3 -12  138.12   16.16
   0  -3 -12  135.28   16.82
   0  -3 -12  125.33   17.40
   0   4   0 1220.41   71.25
   0  -4   0 1121.79   56.02
   0   4   1 3083.34  196.34
   0   4  -1 2340.01  113.71
   0  -4   1 3189.28  204.58
   0  -4   1 2462.08  114.07
   0   4   2   55.28   11.79
   0   4  -2   30.35    4.73
   0  -4  -2   34.75    6.81
   0  -4   2   59.22   12.89
   0  -4   2   39.15   12.08
   0  -4   2   49.23   10.47
   0  -4   2   41.25    7.63
   0   4   3  953.05   46.15
   0   4  -3  718.75   35.39
   0   4  -3  613.33   25.76
   0  -4  -3  707.59   32.07
   0  -4   3  839.04   41.06
   0  -4   3  782.65   33.88
   0  -4   3  682.87   31.40
   0   4   4 1292.53   60.33
   0   4  -4 1071.79   46.68
   0   4  -4  953.28   36.46
   0  -4  -4  990.12   38.45
   0  -4  -4 1057.52   44.07
   0  -4   4 1177.55   54.91
   0  -4   4 1235.49   70.93
   0  -4   4 1086.35   44.63
   0   4   5 2773.30  141.81
   0   4  -5 2937.10   98.11
   0   4  -5 2644.81   99.01
   0  -4  -5 2510.98   92.73
   0  -4  -5 3003.87  111.84
   0  -4   5 2879.02  138.49
   0  -4   5 2718.86  181.44
   0  -4   5 3140.90  103.39
   0   4  -6  579.07   23.85
   0   4  -6  474.66   19.89
   0  -4  -6  568.81   20.99
   0  -4   6  534.88   20.71
   0  -4   6  459.60   29.38
   0  -4   6  553.37   27.51
   0   4  -7   25.47    4.37
   0   4  -7   25.40    3.88
   0  -4  -7   14.38    3.82
   0  -4   7   15.53    2.19
   0  -4   7   15.06    3.77
   0  -4   7   16.88    5.75
   0   4  -8  126.94    9.22
   0   4  -8  120.98    8.38
   0  -4   8  101.18    5.05
   0  -4   8  133.98    8.01
   0   4  -9  980.05   47.53
   0   4  -9  941.97   44.34
   0  -4   9  879.80   35.90
   0  -4   9 1024.97   55.67
   0   4 -10  338.14   18.66
   0   4 -10  303.17   19.73
   0  -4 -10  332.49   18.51
   0   4 -11   54.51    7.54
   0  -4 -11   61.12   10.16
   0   4 -12   10.91    7.38
   0  -4 -12    4.17    8.16
   0   5   0   53.42    6.80
   0  -5   0   45.40    6.36
   0   5  -1  217.18   11.30
   0  -5  -1  281.34   15.09
   0  -5   1  308.59   18.93
   0  -5   1  267.58   12.26
   0   5  -2 1193.64   58.12
   0  -5  -2 1517.73   75.55
   0  -5   2 1626.46   80.54
   0  -5   2 1621.92   91.72
   0  -5   2 1271.01   60.24
   0  -5   2 1283.24   54.33
   0   5   3  686.64   35.34
   0   5  -3  568.93   20.85
   0   5  -3  522.20   18.00
   0  -5  -3  568.97   22.12
   0  -5   3  670.46   27.25
   0  -5   3  722.64   42.89
   0  -5   3  583.81   25.37
   0  -5   3  520.59   17.90
   0   5   4 1028.37   54.88
   0   5  -4  985.06   40.63
   0   5  -4  886.74   29.33
   0  -5  -4  904.73   30.93
   0  -5   4 1124.78   45.99
   0  -5   4 1037.42   66.04
   0  -5   4 1029.86   46.60
   0  -5   4  875.55   31.09
   0   5   5   95.50    6.26
   0   5  -5  125.60    8.36
   0   5  -5  113.44    5.64
   0  -5  -5   78.85    3.05
   0  -5  -5  102.98    6.97
   0  -5   5  105.75    5.86
   0  -5   5   79.62    8.09
   0  -5   5  100.49    6.97
   0   5  -6  689.80   26.75
   0   5  -6  580.01   24.24
   0  -5  -6  667.46   28.56
   0  -5  -6  592.29   19.49
   0  -5  -6  661.71   23.48
   0  -5   6  672.79   29.44
   0  -5   6  576.15   33.87
   0  -5   6  662.00   30.27
   0   5  -7  396.02   17.33
   0   5  -7  357.78   15.42
   0  -5  -7  400.33   20.82
   0  -5   7  354.79   15.90
   0  -5   7  352.17   21.73
   0  -5   7  357.74   21.05
   0   5  -8 1063.84   45.27
   0  -5   8 1006.04   47.48
   0   5  -9   17.65    5.40
   0   5  -9   19.04    5.16
   0  -5  -9   22.58    5.64
   0  -5   9    5.67    2.75
   0  -5   9    2.63    3.10
   0   5 -10   42.13    7.35
   0   5 -10   53.76    6.44
   0  -5 -10   45.30    7.64
   0   5 -11   80.88    9.65
   0  -5 -11   70.53   10.18
   0   5 -12  338.24   30.87
   0  -5 -12  363.01   35.05
   0  -6   0  572.41   27.19
   0  -6   0  582.88   24.00
   0   6   1 3458.28  235.23
   0   6  -1 2540.42  101.06
   0  -6   1 3160.98  165.39
   0  -6   1 2597.74  114.10
   0   6   2  112.87   17.21
   0  -6  -2  130.24   18.57
   0  -6   2  154.16   24.03
   0  -6   2  154.43   28.12
   0  -6   2  105.43   15.14
   0  -6   2  101.53   15.07
   0   6  -3 1066.04   48.23
   0  -6  -3 1236.03   55.12
   0  -6   3 1503.88   64.55
   0  -6   3 1511.67   90.59
   0  -6   3 1264.92   52.56
   0  -6   3 1153.87   49.35
   0   6   4   57.37    4.63
   0   6  -4   54.27    3.77
   0   6  -4   38.55    2.92
   0  -6  -4   50.05    2.69
   0  -6   4   60.97    4.05
   0  -6   4   53.85    6.03
   0  -6   4   55.04    4.23
   0  -6   4   43.10    4.02
   0   6  -5 2868.69  117.07
   0   6  -5 2572.96  114.07
   0  -6  -5 2660.49  105.28
   0  -6  -5 2752.06  101.89
   0  -6   5 3250.58  171.41
   0  -6   5 2876.24  184.82
   0  -6   5 2925.89  127.80
   0   6  -6   77.89    7.10
   0   6  -6   76.68    6.15
   0  -6  -6   39.91    3.85
   0  -6  -6   43.70    2.26
   0  -6  -6   69.95    5.97
   0  -6   6   63.71    5.23
   0  -6   6   39.14    6.10
   0  -6   6   45.97    5.70
   0   6  -7   12.44    4.76
   0   6  -7    4.06    2.92
   0  -6  -7    4.03    3.30
   0  -6   7   -0.54    2.54
   0  -6   7   -2.37    4.74
   0  -6   7   -3.12    3.85
   0   6  -8   11.97    5.26
   0   6  -8   20.21    4.56
   0  -6   8    9.24    2.74
   0  -6   8    4.11    4.99
   0   6  -9 1132.21   60.34
   0   6  -9 1107.67   56.41
   0  -6  -9 1177.35   63.34
   0  -6   9 1078.30   57.65
   0   6 -10   10.39    5.91
   0   6 -10   -1.29    4.85
   0  -6 -10   15.68    6.56
   0   6 -11   90.84   11.60
   0   6 -11   95.17    9.36
   0  -6 -11   88.16   11.48
   0   6 -12   18.38   10.16
   0  -6 -12  -10.55   10.74
   0  -7   0    2.19    4.82
   0  -7   0   -4.87    3.66
   0   7   1  314.92   24.05
   0  -7   1  253.01   22.92
   0  -7   1  183.87   10.91
   0   7   2 3397.30  153.38
   0  -7  -2 3178.93  144.61
   0  -7   2 3411.35  187.76
   0  -7   2 3535.77  200.71
   0  -7   2 2905.46  171.76
   0  -7   2 2658.77   99.16
   0   7  -3  147.72    8.56
   0  -7  -3  161.33    9.50
   0  -7   3  204.53   17.36
   0  -7   3  182.13   15.79
   0  -7   3  168.53   10.35
   0  -7   3  147.49    9.96
   0   7  -4  217.79    9.77
   0  -7  -4  215.03    9.05
   0  -7   4  250.97   11.15
   0  -7   4  240.30   17.69
   0  -7   4  228.58   11.08
   0  -7   4  204.36    9.21
   0   7  -5  255.16   10.60
   0   7  -5  248.11   10.38
   0  -7  -5  210.08   11.21
   0  -7   5  284.99   12.53
   0  -7   5  225.09   16.49
   0  -7   5  245.26   10.88
   0  -7   5  226.45    9.81
   0   7  -6 1178.42   45.93
   0   7  -6 1079.22   43.77
   0  -7  -6 1129.33   56.56
   0  -7  -6 1038.84   36.16
   0  -7  -6 1180.57   41.14
   0  -7   6 1198.77   43.30
   0  -7   6 1126.98   61.78
   0  -7   6 1181.87   69.49
   0   7  -7   60.49    6.19
   0   7  -7   56.55    5.52
   0  -7  -7   43.42    2.64
   0  -7  -7   43.54    1.98
   0  -7  -7   53.94    4.94
   0  -7   7   43.86    3.73
   0  -7   7   50.19    6.52
   0  -7   7   48.86    6.45
   0   7  -8  844.30   39.76
   0  -7   8  745.35   38.24
   0   7  -9   61.62    7.57
   0   7  -9   56.07    5.87
   0  -7  -9   56.92    8.05
   0  -7   9   42.83    4.53
   0   7 -10  100.84    9.85
   0   7 -10   74.50    8.76
   0  -7 -10   96.31   10.60
   0   7 -11   23.64    8.26
   0  -7 -11   -8.21    7.12
   0   7 -12  346.43   29.11
   0  -7 -12  364.71   41.19
   0  -8   0 2432.89  119.22
   0  -8   0 2392.57  112.90
   0   8   1 3048.99  153.72
   0  -8   1 3035.47  164.24
   0  -8   1 2162.95   82.26
   0   8  -2  244.16   13.06
   0  -8  -2  258.97   11.81
   0  -8   2  306.40   16.88
   0  -8   2  222.28    8.24
   0   8  -3  700.13   30.84
   0  -8  -3  822.07   33.87
   0  -8   3  868.18   45.08
   0  -8   3  976.97   51.68
   0  -8   3  792.00   28.70
   0  -8   3  725.53   24.97
   0   8  -4  705.13   28.50
   0  -8  -4  765.30   30.84
   0  -8   4  906.62   41.18
   0  -8   4  808.22   47.49
   0  -8   4  782.15   34.40
   0  -8   4  707.11   22.39
   0   8  -5 2179.71   84.34
   0  -8  -5 2458.20  122.38
   0  -8  -5 2234.12   94.61
   0  -8   5 2706.10   95.07
   0  -8   5 2364.73  152.93
   0  -8   5 2429.70   94.26
   0  -8   5 2208.35   82.90
   0   8  -6  389.02   16.91
   0  -8  -6  390.54   21.73
   0  -8  -6  368.15   13.14
   0  -8  -6  442.49   16.44
   0  -8   6  451.39   22.71
   0  -8   6  431.39   23.50
   0  -8   6  455.87   24.58
   0   8  -7   16.44    4.07
   0  -8  -7    2.88    2.10
   0  -8  -7    4.37    1.78
   0  -8  -7    5.27    3.64
   0  -8   7   10.55    3.07
   0  -8   7   -5.36    5.99
   0  -8   7    3.33    5.73
   0   8  -8   82.48    7.35
   0  -8   8   72.73    8.45
   0   8  -9  715.80   31.98
   0  -8  -9  752.33   42.20
   0  -8   9  708.62   34.81
   0   8 -10   99.16    9.46
   0  -8 -10   87.57    8.98
   0   8 -11   81.94    8.78
   0  -8 -11   91.05   14.44
   0   8 -12    6.65    8.11
   0  -8 -12   10.22    8.94
   0  -9   0    0.00    5.59
   0  -9   0    0.37    4.79
   0  -9  -1  368.02   20.82
   0  -9   1  357.00   20.84
   0  -9   1  247.17   11.39
   0   9   2 4285.71  215.11
   0  -9  -2 3666.95  175.08
   0  -9   2 4141.58  206.73
   0  -9   2 3136.82  105.38
   0   9   3  730.57   30.16
   0  -9  -3  643.49   27.86
   0  -9   3  707.31   37.98
   0  -9   3  744.93   42.05
   0  -9   3  636.14   25.06
   0  -9   3  551.45   23.78
   0   9  -4  238.68   10.37
   0  -9  -4  296.85   15.28
   0  -9  -4  272.73   10.17
   0  -9   4  316.06   13.13
   0  -9   4  294.44   16.55
   0  -9   4  275.71   11.67
   0  -9   4  234.22    9.61
   0   9  -5   27.47    4.09
   0  -9  -5   22.42    4.20
   0  -9  -5   16.33    2.18
   0  -9   5   27.01    6.05
   0  -9   5   16.18    4.93
   0  -9   5   11.85    3.70
   0  -9   5   11.49    3.56
   0   9  -6 1083.51   43.37
   0  -9  -6 1093.94   52.96
   0  -9  -6 1042.95   36.79
   0  -9   6 1286.00   59.91
   0  -9   6 1115.77   54.03
   0  -9   6 1164.09   53.48
   0   9  -7  284.79   17.13
   0  -9  -7  317.45   15.36
   0  -9  -7  265.85   13.91
   0  -9  -7  324.42   15.03
   0  -9   7  342.25   19.23
   0  -9   7  329.02   20.79
   0  -9   7  317.40   22.21
   0   9  -8  272.97   14.72
   0  -9  -8  306.74   15.12
   0  -9   8  277.35   17.57
   0  -9   8  250.24   18.96
   0   9  -9   75.40    7.06
   0  -9  -9   92.51    9.20
   0  -9   9   84.21    6.83
   0   9 -10   84.91    8.20
   0  -9 -10  100.71   10.27
   0   9 -11   46.85    9.30
   0  -9 -11   35.33   11.17
   0 -10   0 9279.53  416.80
   0 -10   0 9650.30  431.09
   0 -10  -1 1992.88   94.88
   0 -10  -1 1865.66   85.51
   0 -10   1 1955.40   84.26
   0 -10   1 1970.16   95.81
   0 -10   1 1343.52   44.77
   0  10  -2  279.80   13.23
   0 -10   2  372.29   19.54
   0 -10   2  407.05   21.83
   0 -10   2  280.02   10.89
   0  10  -3  580.99   24.17
   0 -10  -3  810.26   38.91
   0 -10  -3  632.05   26.41
   0 -10   3  753.22   40.11
   0 -10   3  618.11   35.93
   0 -10   3  596.85   20.92
   0  10  -4 2374.18  102.38
   0 -10  -4 3022.06  145.80
   0 -10  -4 2650.54   97.54
   0 -10   4 2879.11  143.28
   0 -10   4 3092.96  152.23
   0 -10   4 2615.53  101.55
   0 -10   4 2368.96   90.25
   0  10  -5  834.48   30.85
   0 -10  -5  929.22   43.20
   0 -10  -5  862.31   34.50
   0 -10   5  944.37   44.02
   0 -10   5  896.72   56.85
   0 -10   5  813.74   37.45
   0 -10   5  755.30   35.36
   0  10  -6  461.09   19.63
   0 -10  -6  456.53   27.44
   0 -10  -6  447.19   17.87
   0 -10   6  525.15   25.51
   0 -10   6  524.41   37.23
   0 -10   6  468.46   26.13
   0 -10   6  407.00   25.38
   0  10  -7   18.15    4.91
   0 -10  -7    2.82    2.82
   0 -10  -7    4.58    2.29
   0 -10  -7    1.98    4.68
   0 -10   7    5.21    4.20
   0 -10   7   10.11    6.84
   0  10  -8  251.59   14.58
   0 -10  -8  229.64   11.39
   0 -10  -8  283.46   16.32
   0 -10   8  281.15   16.56
   0 -10   8  235.48   19.84
   0  10  -9  243.52   16.11
   0 -10  -9  267.47   17.68
   0 -10   9  249.83   16.41
   0  10 -10  205.55   15.15
   0 -10 -10  189.62   17.46
   0  10 -11   90.00   10.00
   0 -10 -11   51.33   11.55
   0 -11   0   27.77   10.23
   0 -11   0    4.06    7.10
   0 -11   0    3.72    5.14
   0 -11  -1 2302.89  109.17
   0 -11  -1 2142.12   97.07
   0 -11   1 2280.53   95.91
   0 -11   1 1527.88   54.19
   0  11  -2 1076.26   44.74
   0 -11  -2 1553.09   78.95
   0 -11   2 1517.91   80.12
   0 -11   2 1106.01   33.35
   0  11  -3 2146.56   90.84
   0 -11  -3 2855.29  132.74
   0 -11  -3 2267.58  107.62
   0 -11   3 2835.72  138.90
   0 -11   3 2340.76   99.58
   0 -11   3 2093.33   83.44
   0  11  -4  144.41    7.64
   0 -11  -4  170.56    9.42
   0 -11  -4  149.19    7.29
   0 -11   4  181.77   10.39
   0 -11   4  165.64   12.63
   0 -11   4  137.33    7.82
   0 -11   4  132.60    6.56
   0  11  -5  144.61    8.24
   0 -11  -5  146.00    8.80
   0 -11   5  158.28    8.48
   0 -11   5  134.45   11.75
   0 -11   5  122.95   10.03
   0 -11   5  103.91    8.78
   0  11  -6  417.72   16.73
   0 -11  -6  398.14   22.20
   0 -11  -6  382.26   16.84
   0 -11   6  363.57   20.70
   0 -11   6  455.44   30.61
   0 -11   6  410.23   31.17
   0 -11   6  335.26   23.31
   0  11  -7  801.70   35.72
   0 -11  -7  840.09   42.35
   0 -11   7  915.36   40.55
   0 -11   7  865.16   50.94
   0  11  -8  236.46   14.44
   0 -11  -8  225.24   15.15
   0 -11   8  221.19   14.16
   0 -11   8  192.92   15.18
   0  11  -9   31.62    5.76
   0 -11  -9   32.29    7.01
   0 -11   9   52.27    6.72
   0  11 -10   28.47    6.29
   0 -11 -10   19.13    6.62
   0  11 -11  122.32   17.45
   0 -11 -11  146.64   17.44
   0 -12   0 5151.36  218.42
   0 -12   0 5131.95  226.39
   0 -12   0 3246.96  141.36
   0 -12  -1   29.39    6.17
   0 -12  -1   22.86    4.88
   0 -12   1   39.34    6.72
   0 -12   1   21.04    5.43
   0 -12   1   17.37    3.19
   0 -12  -2  156.84    9.38
   0 -12   2  136.37    9.14
   0 -12   2   94.20    5.33
   0  12  -3  102.89    6.11
   0 -12  -3  142.58   10.86
   0 -12  -3  106.91    7.36
   0 -12   3  123.82    9.06
   0 -12   3  155.68   10.89
   0 -12   3   98.28    6.00
   0 -12   3   84.35    5.53
   0  12  -4 1988.95   79.31
   0 -12  -4 2811.38  120.49
   0 -12  -4 2287.35   86.58
   0 -12   4 2796.86  150.98
   0 -12   4 2247.35   92.75
   0 -12   4 2001.68   76.94
   0  12  -5   91.24    5.79
   0 -12  -5   99.18    7.24
   0 -12  -5   82.26    5.46
   0 -12   5  113.30    7.39
   0 -12   5   93.37    9.78
   0 -12   5   83.93    8.00
   0 -12   5   75.33    7.34
   0  12  -6  418.74   22.37
   0 -12  -6  499.37   27.21
   0 -12  -6  457.30   21.81
   0 -12   6  512.39   30.88
   0 -12   6  501.09   31.50
   0 -12   6  457.11   42.18
   0  12  -7   68.46    6.40
   0 -12  -7   42.43    5.09
   0 -12  -7   51.45    4.20
   0 -12   7   49.45    5.79
   0 -12   7   55.57    8.18
   0  12  -8  330.74   16.92
   0 -12  -8  345.15   23.82
   0 -12   8  342.79   20.77
   0 -12   8  309.60   26.41
   0  12  -9   30.98    5.44
   0 -12  -9   43.64    7.95
   0 -12   9   30.21    6.63
   0  12 -10  332.79   24.49
   0 -12 -10  336.40   28.56
   0  12 -11   37.51    9.58
   0 -12 -11   19.11   10.29
   0 -13   0   17.19   12.47
   0 -13   0    3.44    5.63
   0 -13   0   -8.44    4.22
   0 -13  -1  980.67   46.28
   0 -13  -1  856.54   37.48
   0 -13   1  919.23   41.30
   0 -13   1  642.49   24.87
   0 -13  -2    8.26    4.40
   0 -13   2    3.40    4.02
   0 -13   2   -2.02    4.70
   0 -13   2   -0.86    3.45
   0  13  -3 2254.18  111.29
   0 -13  -3 3366.08  140.20
   0 -13   3 3277.80  171.20
   0 -13   3 2331.37  107.73
   0 -13   3 2196.41   77.67
   0  13  -4   12.58    3.19
   0 -13  -4   15.13    5.80
   0 -13  -4   16.00    3.78
   0 -13   4   -5.84    6.12
   0 -13   4   14.93    5.84
   0 -13   4   17.04    4.12
   0  13  -5   39.66    4.81
   0 -13  -5   41.13    5.79
   0 -13  -5   30.95    4.56
   0 -13   5   35.97    6.24
   0 -13   5   32.65    7.02
   0 -13   5   36.00    6.34
   0 -13   5   25.50    6.21
   0  13  -6   34.97    4.29
   0 -13  -6   38.60    5.51
   0 -13  -6   25.46    4.00
   0 -13   6   39.70    5.90
   0 -13   6   39.30    9.54
   0 -13   6   20.29    5.96
   0  13  -7 1329.24   58.24
   0 -13  -7 1288.87   60.37
   0 -13   7 1454.08   76.96
   0 -13   7 1448.21  107.32
   0  13  -8    7.73    5.92
   0 -13  -8   20.82    3.83
   0 -13  -8   27.37    6.52
   0 -13   8   22.80    5.11
   0 -13   8   18.17    7.11
   0  13  -9   61.35    8.08
   0 -13  -9   58.24    8.48
   0 -13   9   42.33    7.27
   0  13 -10   18.54    8.28
   0 -13 -10    0.00    6.27
   0  13 -11  211.70   18.40
   0 -13 -11  195.00   23.00
   0 -14   0 1541.31   70.09
   0 -14   0 1403.76   67.19
   0 -14   0 1012.63   39.27
   0 -14  -1  224.77   13.04
   0 -14  -1  202.13   12.88
   0 -14   1  244.55   13.17
   0 -14   1  218.75   12.50
   0 -14   1  169.87   10.36
   0 -14  -2  345.01   16.89
   0 -14  -2  258.91   12.35
   0 -14   2  297.31   14.70
   0 -14   2  292.93   18.03
   0 -14   2  178.35    9.89
   0  14  -3   70.51    5.66
   0 -14  -3   96.23    7.94
   0 -14  -3   93.58    7.78
   0 -14   3   89.92    9.13
   0 -14   3  115.77   10.25
   0 -14   3   71.33    6.81
   0 -14   3   72.78    5.92
   0  14  -4 1084.11   41.46
   0 -14  -4 1479.48   66.43
   0 -14  -4 1164.61   52.73
   0 -14   4 1214.06   59.44
   0 -14   4 1432.42   91.11
   0 -14   4 1114.50   49.43
   0 -14   4  991.65   51.97
   0  14  -5   29.15    4.00
   0 -14  -5   42.81    5.61
   0 -14  -5   32.63    4.63
   0 -14   5   53.09    6.57
   0 -14   5   38.15    7.10
   0 -14   5   41.16    5.43
   0  14  -6  792.30   32.92
   0 -14  -6  911.08   43.18
   0 -14  -6  759.12   49.29
   0 -14   6  883.65   55.80
   0 -14   6  925.75   55.68
   0  14  -7   30.01    5.61
   0 -14  -7   22.53    4.02
   0 -14  -7   26.61    4.84
   0 -14   7   21.86    5.09
   0 -14   7   39.22    8.60
   0  14  -8  161.86   10.05
   0 -14  -8  146.26    9.96
   0 -14  -8  155.31   12.84
   0 -14   8  165.84   15.51
   0  14  -9   41.94    6.77
   0 -14  -9   33.46    8.09
   0 -14   9   36.36    8.29
   0  14 -10  342.42   29.98
   0 -14 -10  368.33   36.20
   0  14 -11   10.99    8.16
   0 -14 -11    2.39    9.76
   0 -15   0   31.61    8.45
   0 -15   0    9.60    5.82
   0 -15   0    7.16    4.19
   0 -15  -1  829.39   35.11
   0 -15  -1  724.04   34.20
   0 -15   1  784.51   33.36
   0 -15   1  726.03   38.53
   0 -15   1  504.21   22.74
   0 -15  -2  300.97   16.24
   0 -15  -2  237.06   14.16
   0 -15   2  241.04   12.82
   0 -15   2  265.19   17.64
   0 -15   2  175.65   10.46
   0 -15  -3 1670.51   70.81
   0 -15  -3 1309.41   65.22
   0 -15   3 1474.05   67.65
   0 -15   3 1681.12   92.97
   0 -15   3 1180.92   60.08
   0 -15   3 1081.73   50.84
   0  15  -4   22.69    5.76
   0 -15  -4   19.19    5.70
   0 -15  -4    3.88    4.56
   0 -15   4   11.41    6.10
   0 -15   4   24.51    6.96
   0 -15   4    8.68    4.72
   0  15  -5   67.89    5.69
   0 -15  -5   65.63    7.16
   0 -15  -5   57.75    6.33
   0 -15   5   63.05    7.60
   0 -15   5   76.65    9.76
   0 -15   5   37.17    5.82
   0  15  -6   56.25    6.64
   0 -15  -6   46.99    6.59
   0 -15  -6   31.62    5.05
   0 -15   6   51.53    7.20
   0  15  -7  912.62   40.66
   0 -15  -7 1007.27   65.69
   0 -15  -7  817.37   54.23
   0 -15   7 1048.72   68.41
   0  15  -8  148.09   10.90
   0 -15  -8  131.64   11.30
   0 -15  -8  137.49   11.73
   0 -15   8  168.36   12.66
   0  15  -9   34.22    8.26
   0 -15  -9   28.98    8.07
   0 -15   9   25.50    7.42
   0  15 -10    7.46    6.80
   0 -15 -10    0.56    8.51
   0 -16   0 1091.58   46.29
   0 -16   0 1001.77   62.80
   0 -16   0  725.39   53.31
   0 -16  -1  686.92   32.01
   0 -16  -1  522.84   25.95
   0 -16   1  609.02   32.02
   0 -16   1  563.16   30.79
   0 -16   1  377.54   28.76
   0 -16  -2  117.87   11.18
   0 -16  -2   79.95    8.20
   0 -16   2  105.16    9.07
   0 -16   2   98.69   11.03
   0 -16   2   67.40    8.58
   0 -16  -3  272.96   14.37
   0 -16  -3  187.99   17.64
   0 -16   3  248.26   16.03
   0 -16   3  270.61   20.16
   0 -16   3  194.40   12.81
   0 -16   3  169.59   14.86
   0  16  -4  408.59   18.20
   0 -16  -4  526.00   24.96
   0 -16  -4  443.66   28.06
   0 -16   4  490.56   30.38
   0 -16   4  520.47   34.58
   0 -16   4  408.72   26.54
   0  16  -5  204.80   11.25
   0 -16  -5  264.34   18.66
   0 -16  -5  191.51   14.24
   0 -16   5  228.29   14.90
   0 -16   5  197.26   17.33
   0  16  -6  284.81   14.32
   0 -16  -6  318.68   19.55
   0 -16  -6  261.79   16.28
   0 -16   6  330.88   16.40
   0  16  -7    4.97    4.31
   0 -16  -7    6.65    4.09
   0 -16   7    9.31    5.41
   0  16  -8   31.10    6.29
   0 -16  -8   37.12    7.93
   0 -16   8   56.37    7.71
   0  16  -9  143.49   12.91
   0 -16  -9  148.18   15.02
   0 -16   9  147.84   20.35
   0  16 -10  154.49   16.43
   0 -16 -10  138.80   18.35
   0 -17   0    9.08    5.86
   0 -17   0    3.28    5.46
   0 -17   0   -1.22    4.69
   0 -17  -1  431.58   21.94
   0 -17  -1  376.02   23.95
   0 -17   1  383.42   20.53
   0 -17   1  387.84   26.96
   0 -17   1  281.01   20.67
   0 -17  -2  737.20   40.10
   0 -17  -2  652.43   42.11
   0 -17   2  762.83   39.47
   0 -17   2  691.57   48.06
   0 -17  -3  483.39   25.95
   0 -17  -3  422.30   26.82
   0 -17   3  464.75   23.62
   0 -17   3  356.33   25.18
   0  17  -4   41.52    5.64
   0 -17  -4   50.11    5.91
   0 -17  -4   30.58    6.97
   0 -17   4   56.51    8.15
   0 -17   4   32.77    5.91
   0  17  -5  102.47    7.58
   0 -17  -5  104.64    9.76
   0 -17  -5   85.23    9.59
   0 -17   5  101.47    8.29
   0  17  -6  372.27   22.71
   0 -17  -6  463.93   26.92
   0 -17  -6  338.90   25.05
   0 -17   6  429.58   27.87
   0  17  -7  313.83   22.59
   0 -17  -7  350.60   24.52
   0 -17   7  355.28   22.05
   0  17  -8  319.42   19.56
   0 -17   8  308.00   25.97
   0  17  -9    2.32    5.80
   0 -17  -9    7.87    6.59
   0 -17   9  -10.65    6.58
   0  17 -10   25.25    8.47
   0 -17 -10   54.82    9.29
   0 -18   0  280.78   15.06
   0 -18  -1  873.53   37.26
   0 -18  -1  733.42   51.54
   0 -18   1  811.80   37.67
   0 -18  -2   -1.79    5.37
   0 -18  -2   -0.25    6.38
   0 -18   2    4.84    7.53
   0 -18  -3  209.62   12.83
   0 -18  -3  112.43   12.83
   0 -18   3  203.77   15.57
   0 -18   3  124.07   11.31
   0 -18  -4   36.90    6.29
   0 -18  -4   28.60    7.54
   0 -18   4   25.21    6.74
   0 -18   4   24.32    5.55
   0  18  -5  700.55   38.92
   0 -18  -5  925.69   51.76
   0 -18  -5  690.84   67.00
   0 -18   5  791.18   61.38
   0  18  -6   11.56    5.36
   0 -18  -6    8.17    4.85
   0 -18  -6   11.00    5.98
   0 -18   6    5.07    7.84
   0  18  -7    8.00    4.50
   0 -18  -7   14.46    6.62
   0 -18   7   23.77    8.36
   0  18  -8   -2.16    5.65
   0 -18   8    3.30    6.59
   0  18  -9  246.30   21.26
   0 -18  -9  216.94   28.72
   0 -18   9  226.78   28.27
   0 -19   0    6.07    5.52
   0 -19  -1  104.79    9.32
   0 -19   1  102.67    9.43
   0 -19  -2 2101.38  102.41
   0 -19   2 1888.09   93.95
   0 -19  -3   12.16    5.53
   0 -19   3    4.32    7.11
   0 -19   3    2.10    6.10
   0 -19  -4  183.97   13.82
   0 -19   4  171.23   13.47
   0  19  -5   55.22    6.63
   0 -19  -5   62.07    7.47
   0 -19  -5   31.76    7.52
   0 -19   5   56.37    8.96
   0  19  -6  406.03   20.86
   0 -19  -6  510.33   36.43
   0 -19   6  448.88   26.82
   0  19  -7   -1.67    4.85
   0 -19  -7    2.88    5.77
   0 -19   7   18.21    8.12
   0  19  -8  190.20   18.99
   0 -19   8  197.56   22.62
   0  19  -9   -4.33    7.65
   0 -19  -9    1.46    8.97
   0 -19   9    7.46    9.62
   0 -20   0    3.76    5.64
   0 -20  -1  823.13   43.64
   0 -20   1  819.25   39.65
   0 -20  -2   -1.69    5.90
   0 -20   2   -5.12    6.92
   0 -20  -3  308.27   22.27
   0 -20   3  296.82   21.15
   0 -20   3  185.54   15.52
   0 -20  -4   23.56    7.51
   0 -20   4   22.37    7.46
   0 -20  -5  655.92   41.75
   0 -20   5  598.39   33.19
   0  20  -6    3.71    5.06
   0 -20  -6    3.91    6.84
   0 -20   6    6.95    6.28
   0  20  -7    5.87    7.38
   0 -20  -7    8.95    6.36
   0 -20   7   -5.63    7.15
   0  20  -8   10.19    7.68
   0 -20   8    4.80    7.93
   0  20  -9  140.42   13.84
   0 -20  -9  135.35   19.78
   0 -20   9  149.73   21.73
   0 -21   0   -3.66    5.23
   0 -21  -1  171.47   14.69
   0 -21   1  159.06   13.83
   0 -21  -2 1783.84  110.88
   0 -21   2 1762.34  118.66
   0 -21  -3  160.64   11.47
   0 -21   3  148.24   13.17
   0 -21  -4  117.42   11.11
   0 -21   4  120.55   13.00
   0 -21  -5    1.72    5.90
   0 -21   5    2.51    6.63
   0 -21  -6  424.60   37.34
   0 -21   6  397.96   34.71
   0  21  -7   24.39    7.40
   0 -21  -7   22.90    8.33
   0 -21   7   31.68    8.35
   0  21  -8  119.23   16.75
   0 -21   8  100.10   13.91
   0 -22   0  678.80   52.08
   0 -22  -1  394.67   25.51
   0 -22   1  385.50   28.27
   0 -22  -2    5.01    6.33
   0 -22   2   -1.22    5.88
   0 -22  -3   88.38   10.67
   0 -22   3   92.32   10.52
   0 -22  -4  265.78   22.93
   0 -22   4  244.70   23.01
   0 -22  -5  308.12   22.13
   0 -22   5  283.12   19.15
   0 -22  -6    7.03    7.97
   0 -22   6   13.97    8.73
   0 -22  -7   17.50    8.18
   0 -22   7   -4.87    7.40
   0  22  -8   16.79    7.56
   0 -22   8   10.68    8.01
   0 -23   0    3.74    7.23
   0 -23  -1  412.51   28.19
   0 -23   1  386.77   31.31
   0 -23  -2  303.66   25.90
   0 -23   2  322.29   20.62
   0 -23  -3  452.19   31.45
   0 -23   3  485.63   33.78
   0 -23  -4   86.77   13.02
   0 -23   4   84.57   11.43
   0 -23  -5   27.33    7.54
   0 -23   5   50.40    9.32
   0 -23  -6   89.02   13.57
   0 -23   6   83.38   15.94
   0 -23   7  159.82   21.34
   0 -24   0  440.26   35.59
   0 -24  -1   69.49   10.92
   0 -24   1   46.69    9.10
   0 -24  -2    9.24   10.74
   0 -24   2   43.72   10.81
   0 -24  -3   -0.73    8.46
   0 -24   3   -0.23    7.83
   0 -24  -4  240.63   20.52
   0 -24   4  226.90   21.81
   0 -24  -5  140.85   15.47
   0 -24   5  166.15   13.35
   0 -24  -6  166.63   21.90
   0 -24   6  123.85   14.26
   0 -24   7   14.90    9.93
   0 -25   0   -2.39    7.88
   0 -25  -1  153.65   15.05
   0 -25   1  139.85   14.08
   0 -25  -2   52.12   12.66
   0 -25   2   45.88   10.84
   0 -25  -3  368.87   25.06
   0 -25   3  372.55   32.12
   0 -25  -4   32.82   10.17
   0 -25   4    8.41    9.08
   0 -25  -5   16.31    8.83
   0 -25   5  -14.04   11.01
   0 -25  -6    4.88    7.98
   0 -25   6   -0.84    9.04
   0 -26   0  279.01   25.02
   0 -26  -1   -4.52   11.41
   0 -26   1   12.89    8.74
   0 -26  -2   36.14   11.89
   0 -26   2   31.91   10.41
   0 -26  -3    3.47    8.10
   0 -26   3   12.01    9.56
   0 -26  -4  161.62   18.59
   0 -26   4  145.46   14.39
   0 -26  -5   -5.34    7.78
   0 -26   5   16.83   10.01
   0 -27   0  -13.99    8.72
   0 -27  -1  137.71   17.94
   0 -27   1  121.08   15.14
   0 -27  -2    8.60   11.62
   0 -27   2   -3.56    9.34
   0 -27  -3  269.02   26.08
   0 -27   3  268.97   26.46
   0 -27  -4   21.14    9.34
   0 -27   4  -13.96   14.82
   0 -28   0  280.38   37.16
   0 -28  -1   13.94   12.12
   0 -28   1    4.66    9.77
   0 -28  -2   12.52   11.83
   0 -28   2   14.87    8.53
   0 -28  -3   -2.22    9.57
   0 -28   3  -12.05   12.27
   0 -29   0   -4.20    9.29
   0 -29  -1   67.78   13.47
   0 -29   1   68.08   13.09
   0 -29  -2   84.76   16.51
   0 -29   2   79.59   14.41
   1   0 -12  194.19   22.38
   1   0 -12  206.76   16.34
   1   0 -11   -3.88    5.99
   1   0 -11   12.47    6.56
   1   0 -10   64.24    5.59
   1   0  -9   30.36    7.24
   1   0  -9   42.50    6.23
   1   0  -8 1004.10   42.95
   1   0  -8  893.64   39.49
   1   0  -7   28.33    6.20
   1   0  -6 1886.10   78.44
   1   0  -5   41.49    6.77
   1   0  -4  539.05   25.90
   1   0  -4  602.17   21.93
  -1   0   4  528.76   22.29
   1   0  -3   89.51    8.74
  -1   0   3   58.38    6.20
   1   0  -2 5031.09  269.77
  -1   0   2 4932.01  292.70
   1   0  -1   44.26    4.01
  -1   0   1   40.80    3.87
   1   0   0  283.83   16.10
  -1   0   0  278.84   15.79
   1   0   1   56.19    8.42
  -1   0  -1   47.78    6.94
   1   0   2 4399.42  209.50
   1   0   2 4889.82  266.57
  -1   0  -2 4769.33  237.87
  -1   0  -2 4802.66  270.92
   1   0   3   36.41    3.72
   1   0   3   64.31    6.57
  -1   0  -3   42.01    4.17
  -1   0  -3   58.85    6.79
   1   0   4 2061.96   96.25
   1   0   4 2601.04  115.38
  -1   0  -4 2431.93  104.34
  -1   0  -4 2500.28  129.35
   1   0   5   31.91    3.05
   1   0   5   39.53    6.03
  -1   0  -5   27.44    3.09
  -1   0  -5   43.00    5.98
   1   0   6  834.25   34.14
   1   0   6  953.98   37.42
  -1   0  -6 1044.27   40.72
  -1   0  -6 1023.91   49.55
   1   0   7    3.86    1.61
   1   0   7    7.79    4.84
  -1   0  -7    3.04    2.39
  -1   0  -7    6.99    4.16
   1   0   8 1721.58   75.97
  -1   0  -8 2081.64   95.08
  -1   0  -8 1910.49   83.72
  -1   0  -9   45.84    6.53
  -1   0 -10    2.60    5.58
  -1   0 -10    4.93    4.30
  -1   0 -11    2.78    7.23
  -1   0 -11  -10.03    5.57
  -1   0 -12  262.12   29.58
  -1   0 -12  252.23   25.49
   1   1 -12    9.46    7.06
   1  -1 -12   14.83   10.59
   1   1 -11   33.79    7.04
   1   1 -11   33.80    6.25
   1  -1 -11   43.27    7.95
   1  -1 -11   36.59    6.39
   1   1 -10   49.95    6.72
   1  -1 -10   39.12    5.75
   1   1  -9 1739.69   84.78
   1   1  -9 1652.64   83.73
   1  -1  -9 1765.96   84.73
   1   1  -8  190.04   10.76
   1   1  -8  155.71    9.61
   1  -1  -8  167.73   10.63
   1   1  -7  184.88    9.37
   1   1  -7  162.07    8.83
   1  -1  -7  194.19    8.88
   1   1  -6   60.39    8.68
   1   1  -6   51.79    5.31
  -1  -1   6   29.43    1.63
   1  -1  -6   51.28    8.01
   1   1  -5 4266.43  187.68
  -1  -1   5 4880.72  211.88
  -1  -1   5 4035.60  191.51
   1  -1  -5 4114.56  174.20
   1   1  -4  740.55   34.59
  -1  -1   4  716.46   37.85
   1  -1  -4  749.43   36.37
   1   1  -3 2841.77  148.94
   1   1  -3 2669.67  153.39
   1   1  -3 2386.39  130.33
  -1   1   3 2458.84  115.92
  -1  -1   3 2566.93  139.38
   1  -1  -3 2427.72  123.54
   1   1  -2  196.71   13.50
   1   1  -2  175.06    9.46
  -1   1   2  162.34    7.88
  -1  -1   2  168.93    9.65
   1  -1  -2  159.15    7.37
   1   1  -1 2605.49  164.05
   1   1  -1 2515.44  132.97
  -1   1   1 2459.08  152.35
  -1  -1   1 2707.84  190.13
   1  -1  -1 2704.74  146.10
   1   1   0   66.68    3.08
  -1   1   0   58.29    2.96
  -1   1   0   59.54    3.23
  -1  -1   0   61.19    2.91
   1  -1   0   63.15    3.45
   1  -1   0   57.14    2.89
   1   1   1 4096.56  209.57
   1   1   1 4254.70  247.90
  -1   1  -1 4084.59  229.51
  -1   1  -1 4148.68  219.40
  -1  -1  -1 4005.54  213.00
   1  -1   1 3775.09  243.76
   1   1   2  184.65    9.07
   1   1   2  213.54   11.01
  -1   1  -2  202.47   10.34
  -1  -1  -2  188.03    9.63
  -1  -1  -2  214.08   11.69
   1  -1   2  191.04    9.44
   1  -1   2  231.56   15.01
   1   1   3  879.58   41.96
   1   1   3 1053.72   47.91
  -1   1  -3 1016.93   46.75
  -1   1  -3 1042.42   53.36
  -1  -1  -3  903.03   44.25
  -1  -1  -3 1061.94   51.83
   1  -1   3  889.43   38.51
   1  -1   3 1048.43   51.97
   1   1   4  407.89   17.76
   1   1   4  482.49   18.78
  -1   1  -4  487.90   19.23
  -1   1  -4  478.59   22.65
  -1  -1  -4  440.66   19.92
  -1  -1  -4  483.21   21.40
   1  -1   4  410.03   18.00
   1  -1   4  476.36   20.83
   1   1   5 3049.61  124.84
   1   1   5 3581.94  143.87
  -1   1  -5 3577.60  148.08
  -1   1  -5 3561.26  156.50
  -1  -1  -5 3469.61  138.72
  -1  -1  -5 3660.31  147.79
   1  -1   5 3084.00  138.11
   1  -1   5 3599.49  145.56
   1   1   6   29.16    2.27
   1   1   6   29.59    4.84
  -1   1  -6   31.35    3.51
  -1   1  -6   44.76    4.78
  -1  -1  -6   30.88    2.77
  -1  -1  -6   36.47    5.13
   1  -1   6   29.78    2.56
   1  -1   6   27.96    4.07
   1   1   7    3.28    1.64
  -1   1  -7    2.08    2.54
  -1   1  -7    7.19    3.78
  -1   1  -7    2.87    3.35
  -1  -1  -7    0.61    2.04
  -1  -1  -7    0.75    4.53
   1  -1   7    2.08    1.92
   1  -1   7    4.54    3.67
   1   1   8  105.06    5.07
  -1   1  -8  111.27    7.04
  -1   1  -8  128.02   10.14
  -1   1  -8  106.99    7.49
  -1  -1  -8  106.50    6.76
  -1  -1  -8  132.55   10.14
   1  -1   8  101.22    5.14
   1  -1   8   95.08   12.45
   1   1   9  892.82   36.41
  -1   1  -9  811.31   37.75
  -1  -1  -9  927.28   43.02
   1  -1   9  814.89   40.29
  -1   1 -10   22.29    5.73
  -1  -1 -10   20.51    5.59
  -1  -1 -10   24.19    5.57
  -1   1 -11   81.94    9.43
  -1   1 -11   74.70   10.99
  -1  -1 -11   97.78   10.41
  -1  -1 -11   69.39    9.07
  -1   1 -12    0.64    7.49
  -1  -1 -12   19.28   10.01
   1   2 -12  179.84   14.79
   1  -2 -12  190.66   19.45
   1  -2 -12  192.39   20.47
   1   2 -11   31.95    7.71
   1  -2 -11   29.23    7.19
   1   2 -10  125.53    9.47
   1  -2 -10  102.70    9.21
   1   2  -9   19.54    6.51
   1   2  -9    9.96    4.34
   1   2  -8  496.83   23.10
   1   2  -8  480.38   22.19
   1  -2  -8  488.22   25.93
   1   2  -7  345.76   16.78
   1   2  -7  297.98   13.06
  -1  -2   7  313.71   12.52
  -1  -2   7  312.51   14.40
   1  -2  -7  344.86   15.68
   1   2  -6 1346.99   54.51
   1   2  -6 1287.06   53.76
  -1  -2   6 1489.02   65.59
  -1  -2   6 1380.25   67.92
   1  -2  -6 1410.67   61.06
   1   2  -5  202.08   10.65
   1   2  -5  193.11    8.58
  -1  -2   5  230.49   11.49
  -1  -2   5  201.35    9.38
   1  -2  -5  196.48   10.98
   1   2  -4  218.81   14.37
   1   2  -4  232.38   11.39
   1   2  -4  199.38    8.05
  -1  -2   4  235.78   10.28
   1   2  -3  651.72   31.27
   1   2  -3  599.20   27.50
   1   2  -3  533.83   26.04
  -1   2   3  622.63   26.30
  -1  -2   3  635.49   31.35
   1  -2  -3  510.54   27.88
   1   2  -2 3348.31  177.37
   1   2  -2 3259.70  207.26
   1   2  -2 2836.29  149.96
  -1   2   2 3296.40  178.53
  -1  -2   2 3251.79  179.53
  -1  -2   2 2980.49  163.84
   1  -2  -2 2837.44  168.17
   1   2  -1  125.72    5.63
   1   2  -1  119.50    6.11
  -1   2   1  118.11    5.58
  -1  -2   1  124.82    5.78
  -1  -2   1  106.16    5.78
   1  -2  -1  124.89    5.96
   1   2   0  240.71   11.25
  -1   2   0  261.08   12.22
  -1   2   0  234.24   13.47
  -1  -2   0  247.67   12.58
   1  -2   0  277.23   13.57
   1  -2   0  242.44   12.25
   1   2   1   42.70    2.47
   1   2   1   42.17    2.31
  -1   2  -1   38.87    2.64
  -1   2  -1   40.16    2.56
  -1  -2  -1   38.75    2.61
  -1  -2  -1   43.78    2.64
   1  -2   1   45.31    2.61
   1  -2   1   32.51    2.56
   1   2   2 2588.62  128.54
   1   2   2 3048.98  157.22
  -1   2  -2 3028.66  144.88
  -1   2  -2 2403.66  125.81
  -1  -2  -2 2481.55  132.63
  -1  -2  -2 2931.18  139.63
   1  -2   2 2735.40  163.68
   1  -2   2 2856.04  156.13
   1   2   3 1447.90   63.08
   1   2   3 1597.07   75.30
  -1   2  -3 1715.93   77.97
  -1   2  -3 1607.64   75.89
  -1   2  -3 1377.31   64.05
  -1  -2  -3 1437.26   67.36
  -1  -2  -3 1700.32   75.38
   1  -2   3 1540.31   81.39
   1  -2   3 1635.01   79.13
   1   2   4 1387.09   59.07
   1   2   4 1515.21   69.09
  -1   2  -4 1632.98   68.79
  -1   2  -4 1534.25   70.02
  -1   2  -4 1386.34   63.43
  -1  -2  -4 1391.66   61.75
  -1  -2  -4 1612.18   70.39
   1  -2   4 1432.01   63.56
   1  -2   4 1591.50   73.82
   1   2   5   33.07    2.96
  -1   2  -5   29.90    3.43
  -1   2  -5   39.47    5.67
  -1   2  -5   38.04    3.71
  -1  -2  -5   21.02    2.50
  -1  -2  -5   27.07    5.15
   1  -2   5   23.95    2.77
   1  -2   5   24.98    4.46
   1   2   6  608.89   26.76
  -1   2  -6  745.42   29.33
  -1   2  -6  658.78   27.09
  -1   2  -6  646.06   26.00
  -1  -2  -6  635.78   25.45
  -1  -2  -6  674.13   27.28
   1  -2   6  561.20   23.68
   1  -2   6  658.42   31.11
   1   2   7  463.25   19.89
  -1   2  -7  558.88   24.51
  -1   2  -7  502.27   19.90
  -1   2  -7  442.59   20.48
  -1  -2  -7  503.30   19.45
  -1  -2  -7  475.42   22.25
   1  -2   7  437.62   19.85
   1  -2   7  463.60   25.77
   1   2   8 1068.00   43.90
  -1   2  -8 1148.97   56.59
  -1   2  -8 1082.48   46.94
  -1   2  -8  997.20   42.32
  -1  -2  -8 1107.81   60.53
  -1  -2  -8 1137.80   52.42
   1  -2   8  915.66   39.79
   1  -2   8  996.29   63.47
   1   2   9   52.67    3.09
  -1   2  -9   55.98    6.54
  -1  -2  -9   61.81    7.30
   1  -2   9   49.88    3.70
  -1   2 -10    8.45    5.26
  -1  -2 -10    4.86    5.79
  -1   2 -11   -1.85    7.01
  -1   2 -11   17.85    6.38
  -1  -2 -11   27.96    9.32
  -1  -2 -11    7.80    6.05
  -1   2 -12  207.09   18.67
  -1  -2 -12  222.02   22.87
   1   3 -12   16.92    7.25
   1  -3 -12   14.00    9.75
   1  -3 -12   21.59    7.52
   1   3 -11   45.41    8.70
   1  -3 -11   44.11    6.71
   1   3 -10  322.10   18.98
   1   3 -10  280.09   17.23
   1   3  -9 1019.30   49.97
   1   3  -9  963.42   47.25
   1   3  -8  875.09   37.72
   1   3  -8  825.92   34.60
  -1  -3   8  811.65   33.41
  -1  -3   8  823.42   39.73
   1  -3  -8  909.39   38.13
   1   3  -7   28.79    4.24
   1   3  -7   29.55    3.73
  -1  -3   7   19.33    1.99
  -1  -3   7   20.81    2.19
   1  -3  -7   26.04    4.28
   1   3  -6  392.44   17.53
   1   3  -6  351.99   15.75
  -1  -3   6  422.67   19.84
  -1  -3   6  390.38   19.05
   1  -3  -6  392.83   17.04
   1   3  -5 3168.33  145.86
   1   3  -5 2868.09  131.51
  -1  -3   5 3569.94  165.35
  -1  -3   5 3455.89  166.39
   1   3  -4 3815.13  178.80
   1   3  -4 3716.22  152.05
  -1  -3   4 4594.35  178.04
   1  -3  -4 3520.81  143.78
   1  -3  -4 3890.68  177.57
   1   3  -3  530.72   26.89
   1   3  -3  499.32   24.74
   1   3  -3  435.24   19.29
  -1   3   3  592.97   26.51
  -1  -3   3  567.98   30.60
  -1  -3   3  508.52   22.51
  -1  -3   3  455.18   22.38
   1  -3  -3  452.42   23.91
   1   3  -2    7.33    1.94
   1   3  -2    7.40    1.80
   1   3  -2    1.84    1.17
  -1   3   2    9.25    1.18
  -1  -3   2    7.69    1.62
  -1  -3   2   10.35    1.51
  -1  -3   2    8.11    1.30
   1  -3  -2    8.71    1.07
   1   3  -1 1606.00   98.82
   1   3  -1 1575.39   99.31
  -1   3   1 1804.17   99.76
  -1  -3   1 1604.66   84.15
  -1  -3   1 1723.32   95.48
  -1  -3   1 1393.02   75.78
   1  -3  -1 1568.00   89.46
   1   3   0 2088.35  114.08
  -1   3   0 2171.37  111.10
  -1   3   0 1903.49  105.04
  -1  -3   0 2039.77  113.01
   1  -3   0 2149.89  121.47
   1  -3   0 1894.99   98.08
   1   3   1 1476.46   78.66
  -1   3  -1 1730.00   90.18
  -1   3  -1 1427.48   76.76
  -1  -3  -1 1429.16   79.75
  -1  -3  -1 1690.63   82.39
   1  -3   1 1575.86   83.58
   1  -3   1 1470.15   70.00
   1   3   2   78.36    4.08
  -1   3  -2   95.56    4.75
  -1   3  -2   81.41    4.16
  -1  -3  -2   73.51    4.07
  -1  -3  -2   92.96    4.65
   1  -3   2   82.05    3.97
   1  -3   2   82.23    4.50
   1  -3   2   75.89    3.84
   1   3   3   59.97    3.23
  -1   3  -3   66.59    3.89
  -1   3  -3   64.03    4.00
  -1  -3  -3   58.21    2.73
  -1  -3  -3   66.41    4.22
   1  -3   3   64.63    4.03
   1  -3   3   65.27    4.66
   1   3   4 2344.18  100.42
  -1   3  -4 2935.93  122.43
  -1   3  -4 2474.10  112.47
  -1   3  -4 2308.73   96.90
  -1  -3  -4 2228.06   95.83
  -1  -3  -4 2619.16  106.28
   1  -3   4 2261.11  110.41
   1  -3   4 2699.40  106.22
   1   3   5 2305.74   98.84
  -1   3  -5 2689.36  112.89
  -1   3  -5 2392.84  102.64
  -1   3  -5 2066.36   89.13
  -1  -3  -5 2088.06   87.94
  -1  -3  -5 2386.89   89.06
   1  -3   5 2203.65  114.36
   1  -3   5 2419.18  116.71
   1   3   6  391.63   17.49
  -1   3  -6  473.36   19.97
  -1   3  -6  414.58   17.58
  -1   3  -6  389.20   15.31
  -1  -3  -6  376.83   14.90
  -1  -3  -6  417.14   15.51
   1  -3   6  357.51   17.31
   1  -3   6  387.71   17.00
   1   3   7   23.66    2.33
  -1   3  -7   16.34    3.63
  -1   3  -7   20.13    5.13
  -1   3  -7   20.54    3.69
  -1  -3  -7   15.90    2.19
  -1  -3  -7   26.97    4.53
   1  -3   7   24.33    2.58
   1  -3   7   21.76    4.99
   1   3   8  405.92   17.58
  -1   3  -8  430.06   25.23
  -1   3  -8  375.39   16.97
  -1  -3  -8  410.42   20.22
  -1  -3  -8  434.63   20.88
   1  -3   8  364.95   16.97
  -1   3  -9  681.29   35.00
   1  -3   9  653.06   31.52
  -1   3 -10  189.36   17.40
  -1  -3 -10  214.41   14.79
  -1   3 -11   75.86   10.50
  -1   3 -11   86.05    9.10
  -1  -3 -11   91.58   10.65
  -1  -3 -11   65.17   10.36
  -1   3 -12   -1.12    7.19
  -1  -3 -12   19.21   11.75
   1   4 -12   99.70   12.93
   1  -4 -12   76.34   13.85
   1  -4 -12  102.29   10.73
   1   4 -11  214.25   14.22
   1  -4 -11  248.43   19.37
   1   4 -10  132.07   11.59
   1   4 -10  144.59   10.35
   1   4  -9   48.38    6.68
   1   4  -9   43.76    5.83
  -1  -4   9   40.99    2.42
  -1  -4   9   42.38    2.68
   1  -4  -9   46.89    6.42
   1   4  -8  275.21   14.46
   1   4  -8  250.52   13.66
  -1  -4   8  219.63   10.35
  -1  -4   8  244.25   13.11
   1  -4  -8  248.56   11.44
   1   4  -7 1031.11   38.90
   1   4  -7  934.38   40.43
  -1  -4   7 1015.74   47.34
  -1  -4   7 1066.45   56.88
   1  -4  -7 1004.64   37.22
   1   4  -6  467.92   21.83
   1   4  -6  429.46   18.66
  -1  -4   6  480.09   22.63
  -1  -4   6  496.12   23.50
  -1  -4   6  455.03   18.56
   1  -4  -6  445.21   17.82
   1   4  -5  309.86   17.47
   1   4  -5  274.76   13.59
  -1  -4   5  335.91   19.59
  -1  -4   5  344.81   16.54
  -1  -4   5  316.30   17.66
   1   4  -4 1349.68   60.62
   1   4  -4 1300.95   49.12
  -1  -4   4 1807.28   65.80
   1  -4  -4 1307.88   55.79
   1  -4  -4 1362.96   65.95
   1   4  -3 1588.72   83.77
   1   4  -3 1549.42   66.66
   1   4  -3 1364.29   57.78
  -1   4   3 1913.43   86.53
  -1  -4   3 1866.51  100.14
  -1  -4   3 1656.40   73.94
  -1  -4   3 1372.30   67.32
   1  -4  -3 1470.82   80.64
   1   4  -2  365.91   17.95
   1   4  -2  310.53   16.35
   1   4  -2  292.28   14.10
  -1   4   2  385.53   19.51
  -1  -4   2  351.85   16.57
  -1  -4   2  352.09   16.40
  -1  -4   2  285.74   12.18
   1  -4  -2  328.02   16.37
   1   4  -1 2753.26  141.23
   1   4  -1 2380.97  121.58
  -1   4   1 2843.95  149.76
  -1  -4   1 2862.04  153.48
  -1  -4   1 2665.45  140.83
  -1  -4   1 2165.86  105.47
   1  -4  -1 2860.58  134.76
   1   4   0   11.03    1.90
  -1   4   0   11.73    1.82
  -1   4   0   15.42    1.54
  -1  -4   0    9.09    1.89
   1  -4   0    8.39    1.64
   1  -4   0    6.70    1.72
   1   4   1  861.54   41.01
  -1   4  -1  964.13   43.88
  -1   4  -1  756.88   37.60
  -1  -4  -1  832.20   35.88
   1  -4   1  843.97   46.38
   1  -4   1  703.18   35.02
   1   4   2  267.37   12.87
  -1   4  -2  342.15   15.63
  -1   4  -2  260.86   11.91
  -1  -4  -2  279.80   13.09
  -1  -4  -2  310.31   13.85
   1  -4   2  300.77   16.62
   1  -4   2  283.37   12.89
   1   4   3 2595.90  123.43
  -1   4  -3 3021.53  133.44
  -1   4  -3 2320.95  106.50
  -1  -4  -3 2404.39  108.40
  -1  -4  -3 2728.38  139.79
   1  -4   3 2509.89  150.57
   1  -4   3 2612.99  116.70
   1   4   4 2266.84  103.01
  -1   4  -4 2784.99  122.75
  -1   4  -4 2064.76   87.90
  -1  -4  -4 2058.30   82.77
  -1  -4  -4 2513.63  109.16
   1  -4   4 2255.08   93.10
   1  -4   4 2259.96  114.08
   1   4   5   65.35    3.76
  -1   4  -5   77.27    4.77
  -1   4  -5   64.13    4.65
  -1   4  -5   66.04    4.35
  -1  -4  -5   58.13    3.22
  -1  -4  -5   67.83    5.12
   1  -4   5   63.26    4.10
   1  -4   5   52.49    4.84
   1   4   6  193.13    8.24
  -1   4  -6  215.62   10.82
  -1   4  -6  188.18    9.00
  -1   4  -6  168.78    8.26
  -1  -4  -6  157.10    6.75
  -1  -4  -6  176.58    9.83
   1  -4   6  173.89    7.83
   1  -4   6  179.20   10.21
   1   4   7 1183.74   52.05
  -1   4  -7 1347.21   61.86
  -1   4  -7 1198.50   43.52
  -1   4  -7 1098.66   42.07
  -1  -4  -7 1122.03   49.40
  -1  -4  -7 1198.15   47.36
   1  -4   7 1011.48   45.05
   1  -4   7 1145.12   79.32
   1   4   8  491.55   19.88
  -1   4  -8  472.27   27.80
  -1   4  -8  506.56   21.23
  -1   4  -8  446.64   21.20
  -1  -4  -8  468.23   21.40
  -1  -4  -8  474.64   22.79
   1  -4   8  415.39   17.87
  -1   4  -9  340.83   20.48
  -1   4  -9  319.50   18.43
   1  -4   9  283.52   13.93
  -1   4 -10   21.12    5.60
  -1  -4 -10   25.16    7.13
  -1   4 -11  133.71   15.51
  -1  -4 -11  172.42   16.87
  -1   4 -12   69.60   10.56
  -1  -4 -12   65.47   12.72
   1   5 -12   85.28    9.89
   1  -5 -12   72.22   13.87
   1   5 -11   17.00    7.19
   1   5 -11   12.00    6.97
   1  -5 -11    6.95    8.55
   1   5 -10  817.28   48.46
   1   5 -10  710.84   41.92
   1   5  -9  186.86   14.08
   1   5  -9  190.70   10.76
  -1  -5   9  167.02    8.34
  -1  -5   9  169.10   11.07
   1  -5  -9  172.77   10.37
   1   5  -8 1013.07   47.12
   1   5  -8  959.82   40.48
  -1  -5   8  958.02   45.78
  -1  -5   8 1006.84   58.68
   1  -5  -8  976.44   40.83
   1   5  -7   29.05    4.43
   1   5  -7   28.21    4.24
  -1  -5   7   14.27    2.61
  -1  -5   7   12.41    2.78
   1  -5  -7   25.58    4.94
   1   5  -6 1216.86   43.97
   1   5  -6 1085.23   49.24
  -1  -5   6 1362.30   66.51
  -1  -5   6 1409.09   66.19
  -1  -5   6 1261.66   73.93
   1   5  -5  715.98   34.59
   1   5  -5  651.62   28.43
  -1  -5   5  813.27   43.73
  -1  -5   5  923.39   48.35
  -1  -5   5  756.61   47.33
   1  -5  -5  651.35   27.64
   1  -5  -5  707.96   27.75
   1   5  -4 3211.56  147.53
   1   5  -4 3191.64  115.19
  -1  -5   4 4217.21  203.10
  -1  -5   4 2842.22  125.95
   1  -5  -4 3298.87  139.23
   1  -5  -4 3116.49  152.70
   1   5  -3   15.67    3.20
   1   5  -3   20.07    2.31
   1   5  -3   12.29    2.16
  -1   5   3   11.09    2.16
  -1  -5   3   15.19    2.44
  -1  -5   3   21.68    2.85
  -1  -5   3   16.04    2.27
   1  -5  -3   13.93    1.84
   1   5  -2  339.38   15.92
   1   5  -2  298.53   14.31
   1   5  -2  251.95   14.10
  -1   5   2  353.96   19.91
  -1  -5   2  356.82   16.13
  -1  -5   2  308.43   18.27
  -1  -5   2  269.63   11.66
   1  -5  -2  352.21   15.86
   1   5  -1   65.26    3.79
  -1   5   1   70.44    4.30
  -1  -5   1   65.65    3.81
  -1  -5   1   53.70    2.86
  -1  -5   1   46.18    2.65
   1  -5  -1   68.81    3.68
   1   5   0 6842.23  312.46
  -1   5   0 7819.74  394.37
  -1   5   0 5219.79  252.09
  -1  -5   0 6867.58  339.19
   1  -5   0 7185.30  344.30
   1  -5   0 5506.30  282.48
   1   5   1  109.72    5.06
  -1   5  -1  116.89    6.77
  -1   5  -1   90.94    4.65
  -1  -5  -1  111.25    5.03
   1  -5   1  119.35    6.37
   1  -5   1   93.20    4.66
   1   5   2  878.87   42.13
  -1   5  -2 1048.83   51.17
  -1   5  -2  780.41   35.70
  -1  -5  -2  779.71   39.04
   1  -5   2  965.34   49.47
   1  -5   2  762.26   36.40
   1   5   3  355.45   15.29
  -1   5  -3  418.79   18.78
  -1   5  -3  307.68   13.99
  -1  -5  -3  318.69   13.96
  -1  -5  -3  346.22   15.04
   1  -5   3  365.62   20.21
   1  -5   3  320.30   16.58
   1  -5   3  314.18   14.95
   1   5   4 2169.27   92.18
  -1   5  -4 2710.43  103.54
  -1   5  -4 1916.00   78.16
  -1  -5  -4 1984.43   76.51
  -1  -5  -4 2281.30   95.13
   1  -5   4 2072.99   84.55
   1  -5   4 2202.95   90.09
   1   5   5  508.07   21.67
  -1   5  -5  588.46   25.54
  -1   5  -5  452.32   18.34
  -1  -5  -5  434.39   16.38
  -1  -5  -5  507.09   22.15
   1  -5   5  440.75   22.23
   1  -5   5  485.96   21.91
   1   5   6 1541.61   63.81
  -1   5  -6 1738.58   78.22
  -1   5  -6 1355.58   47.49
  -1  -5  -6 1318.03   52.40
  -1  -5  -6 1566.53   67.15
   1  -5   6 1393.35   57.45
   1  -5   6 1485.74   61.05
   1   5   7    8.34    2.29
  -1   5  -7    2.28    3.70
  -1   5  -7   11.66    4.05
  -1  -5  -7    3.87    1.85
  -1  -5  -7   13.79    4.72
   1  -5   7   10.13    3.15
   1  -5   7    8.81    3.95
   1   5   8  337.55   13.15
  -1   5  -8  291.34   17.03
  -1   5  -8  312.22   13.22
  -1  -5  -8  272.40   13.88
  -1  -5  -8  323.44   17.17
   1  -5   8  290.69   15.14
  -1   5  -9  123.95   10.61
  -1  -5  -9  154.56    9.80
   1  -5   9  129.33    8.36
  -1   5 -10  559.51   37.23
  -1  -5 -10  624.00   38.40
  -1   5 -11   27.41    7.53
  -1  -5 -11   38.34    8.83
  -1   5 -12    0.32    7.85
  -1  -5 -12    3.19    9.75
   1   6 -12   14.81    8.46
   1  -6 -12  -10.34    8.02
   1   6 -11  495.75   35.56
   1   6 -11  454.36   40.73
   1  -6 -11  474.44   40.34
   1   6 -10   15.98    6.32
   1   6 -10   17.31    6.04
   1  -6 -10   16.81    7.33
   1   6  -9   83.45    8.10
   1   6  -9   52.99    5.41
  -1  -6   9   54.64    4.50
   1  -6  -9   59.03    7.18
   1   6  -8   24.74    6.01
   1   6  -8   10.50    3.61
  -1  -6   8   11.63    2.81
  -1  -6   8   10.16    3.53
   1  -6  -8   16.75    5.35
   1   6  -7 2047.40   93.56
   1   6  -7 1824.05   73.97
  -1  -6   7 2090.89   98.61
  -1  -6   7 2243.90  113.21
  -1  -6   7 2044.48  113.86
   1  -6  -7 1957.43   83.42
   1   6  -6  102.43    6.79
   1   6  -6   76.45    5.22
  -1  -6   6   78.49    5.57
  -1  -6   6  107.98    7.42
  -1  -6   6   72.19    5.40
   1   6  -5   68.16    6.62
   1   6  -5   63.05    5.06
  -1  -6   5   73.59    6.99
  -1  -6   5   67.99    5.71
  -1  -6   5   61.41    5.48
   1  -6  -5   54.69    2.91
   1  -6  -5   54.47    3.35
   1   6  -4  302.64   16.21
   1   6  -4  327.07   15.10
   1   6  -4  273.90   10.88
  -1  -6   4  427.82   18.35
  -1  -6   4  267.18    9.99
   1  -6  -4  322.81   14.79
   1  -6  -4  291.78   15.60
   1   6  -3 1434.27   74.88
   1   6  -3 1280.42   54.71
  -1   6   3 1702.03   73.55
  -1  -6   3 2006.02  103.92
  -1  -6   3 1591.18   63.45
  -1  -6   3 1372.51   59.10
   1  -6  -3 1742.23   87.93
   1   6  -2 1366.32   67.24
   1   6  -2 1156.68   65.74
   1   6  -2 1074.47   50.56
  -1   6   2 1605.16   67.57
  -1  -6   2 1577.06   83.10
  -1  -6   2 1322.22   60.68
  -1  -6   2 1137.65   53.76
   1  -6  -2 1602.15   81.47
   1   6  -1 1062.93   50.05
  -1   6   1 1113.30   60.25
  -1  -6   1 1165.92   50.41
  -1  -6   1  964.98   52.04
  -1  -6   1  803.91   38.09
   1  -6  -1 1178.76   55.05
   1   6   0   57.61    4.40
  -1   6   0   69.82    4.73
  -1  -6   0   57.36    4.56
   1  -6   0   73.60    4.62
   1  -6   0   45.44    3.51
   1   6   1   35.85    3.13
  -1   6  -1   50.66    4.22
  -1   6  -1   33.33    2.68
  -1  -6  -1   41.53    3.54
   1  -6   1   33.28    3.65
   1  -6   1   27.23    2.52
   1   6   2 1382.16   62.47
  -1   6  -2 1642.11   74.39
  -1   6  -2 1037.50   46.80
  -1  -6  -2 1285.85   55.22
   1  -6   2 1380.63   72.46
   1  -6   2 1196.69   58.20
   1   6   3 2821.80  120.99
  -1   6  -3 3390.93  159.50
  -1   6  -3 2330.75  100.54
  -1  -6  -3 2650.28   99.77
  -1  -6  -3 2677.97  123.19
   1  -6   3 2854.41  155.79
   1  -6   3 2546.38  110.95
   1  -6   3 2434.79  115.28
   1   6   4  165.05    7.65
  -1   6  -4  202.32    9.96
  -1   6  -4  152.87    7.40
  -1  -6  -4  144.07    6.09
  -1  -6  -4  167.40    7.55
   1  -6   4  157.54    7.27
   1  -6   4  142.88    7.21
   1  -6   4  134.25    7.07
   1   6   5  223.55    8.75
  -1   6  -5  241.28   11.74
  -1   6  -5  174.13    8.05
  -1  -6  -5  175.31    7.90
  -1  -6  -5  210.37    8.72
   1  -6   5  218.47    8.94
   1  -6   5  176.51    9.54
   1   6   6   89.81    4.64
  -1   6  -6   72.12    6.56
  -1   6  -6   91.36    5.49
  -1  -6  -6   73.79    4.03
  -1  -6  -6   90.73    5.49
   1  -6   6   78.25    5.78
   1  -6   6   81.86    7.02
   1   6   7 2139.27   88.94
  -1   6  -7 2221.31  108.36
  -1   6  -7 1805.21   67.62
  -1  -6  -7 1763.90   72.19
  -1  -6  -7 1955.40   95.39
   1  -6   7 1867.18   88.21
   1  -6   7 1861.58  123.83
   1   6   8    0.80    2.39
  -1   6  -8    1.94    5.18
  -1  -6  -8    1.59    1.76
  -1  -6  -8    7.57    4.92
   1  -6   8    9.08    3.30
  -1   6  -9  347.17   15.97
  -1  -6  -9  365.46   21.92
   1  -6   9  319.86   14.75
  -1   6 -10   12.23    6.12
  -1  -6 -10    1.89    5.28
  -1   6 -11  295.37   22.66
  -1  -6 -11  333.80   29.78
   1   7 -12   61.26    9.15
   1   7 -11   -4.38    7.53
   1   7 -11    5.56    6.06
   1  -7 -11   13.05    7.51
   1   7 -10  651.06   43.19
   1   7 -10  637.91   36.95
   1  -7 -10  681.89   33.36
   1   7  -9  110.12    9.51
   1   7  -9  117.57    7.76
  -1  -7   9  120.30    6.97
   1  -7  -9  132.92    9.37
   1   7  -8  989.45   40.71
   1   7  -8  899.90   39.58
  -1  -7   8  923.86   47.14
  -1  -7   8 1030.41   57.70
   1  -7  -8  938.01   45.27
   1   7  -7   57.34    5.88
   1   7  -7   41.91    4.58
  -1  -7   7   28.55    3.86
  -1  -7   7   31.83    4.41
  -1  -7   7   36.56    5.75
   1  -7  -7   30.44    4.55
   1   7  -6  655.24   27.03
   1   7  -6  603.42   24.22
  -1  -7   6  677.57   37.05
  -1  -7   6  781.35   46.11
  -1  -7   6  680.06   31.07
   1  -7  -6  597.67   27.71
   1  -7  -6  580.40   22.99
   1   7  -5  189.33    8.71
   1   7  -5  163.19    7.56
  -1  -7   5  187.71   12.04
  -1  -7   5  189.49    9.15
  -1  -7   5  166.96    7.89
   1  -7  -5  187.73    8.57
   1  -7  -5  178.85    8.00
   1   7  -4 2919.05  126.58
  -1  -7   4 4034.77  206.81
  -1  -7   4 2661.37  106.45
   1  -7  -4 3300.54  130.33
   1  -7  -4 2874.20  147.54
   1   7  -3   62.34    6.13
   1   7  -3   57.93    3.17
   1   7  -3   57.08    3.22
  -1  -7   3   59.86    4.21
   1  -7  -3   63.21    4.08
   1  -7  -3   57.15    4.67
   1   7  -2   88.98    5.91
   1   7  -2   70.63    4.03
  -1   7   2   97.37    4.81
  -1  -7   2   99.66    6.34
  -1  -7   2   81.48    6.14
  -1  -7   2   61.27    3.55
   1  -7  -2  105.49    5.88
   1   7  -1  190.68    9.31
  -1   7   1  223.31   10.25
  -1  -7   1  201.82   10.28
  -1  -7   1  164.41    8.05
  -1  -7   1  135.02    7.15
   1  -7  -1  222.87   12.25
   1   7   0 5666.20  267.94
  -1   7   0 6603.68  361.40
  -1  -7   0 5961.27  257.20
   1  -7   0 6406.97  322.23
   1  -7   0 4218.19  183.33
   1   7   1   73.12    4.70
  -1   7  -1   80.02    4.78
  -1   7  -1   41.68    2.87
  -1  -7  -1   61.02    4.15
   1  -7   1   74.85    5.38
   1  -7   1   49.83    3.90
   1   7   2  430.21   19.35
  -1   7  -2  521.21   24.14
  -1   7  -2  345.57   15.66
  -1  -7  -2  358.10   17.63
   1  -7   2  461.34   24.67
   1  -7   2  362.08   14.86
   1   7   3    9.73    2.81
  -1   7  -3    1.51    3.27
  -1   7  -3    5.04    3.09
  -1  -7  -3   -1.41    1.94
   1  -7   3    5.70    2.53
   1  -7   3    1.09    2.72
   1  -7   3   -1.95    2.28
   1   7   4 2138.33   86.07
  -1   7  -4 2521.66  103.70
  -1   7  -4 1803.21   68.98
  -1  -7  -4 1803.85   78.46
  -1  -7  -4 2018.49   79.24
   1  -7   4 2204.03  117.84
   1  -7   4 1927.56   80.33
   1  -7   4 1800.26   69.87
   1   7   5  120.58    5.68
  -1   7  -5  123.08    7.81
  -1   7  -5   98.05    6.45
  -1  -7  -5   93.66    4.56
  -1  -7  -5  121.83    6.46
   1  -7   5  114.03    6.80
   1  -7   5  102.90    7.39
  -1   7  -6 1309.10   62.56
  -1   7  -6 1041.08   39.57
  -1  -7  -6  991.42   37.71
  -1  -7  -6 1157.60   51.63
   1  -7   6 1123.81   46.97
   1  -7   6 1071.20   68.99
   1   7   7   14.39    3.23
  -1   7  -7   12.48    5.48
  -1   7  -7    7.94    4.21
  -1  -7  -7    7.80    2.11
  -1  -7  -7   13.66    3.60
   1  -7   7   12.63    3.63
   1  -7   7    0.54    5.59
  -1   7  -8  305.03   16.12
  -1  -7  -8  303.72   17.44
   1  -7   8  286.63   14.10
   1  -7   8  246.68   20.91
  -1   7  -9   33.36    5.34
  -1  -7  -9   40.92    6.44
   1  -7   9   40.68    4.59
  -1   7 -10  558.25   38.42
  -1  -7 -10  580.13   35.21
  -1   7 -11   15.15    8.86
  -1  -7 -11   10.39    6.99
   1   8 -12   28.87    8.53
   1   8 -11  296.52   20.48
   1   8 -11  290.29   23.52
   1  -8 -11  338.65   27.94
   1   8 -10    8.61    5.97
   1   8 -10   -3.31    4.63
   1  -8 -10    2.51    7.54
   1   8  -9   32.10    7.06
   1   8  -9   28.92    5.12
  -1  -8   9   28.19    4.03
   1  -8  -9   14.35    5.92
   1   8  -8  143.85    9.76
   1   8  -8  107.26   10.53
  -1  -8   8  146.52    8.32
  -1  -8   8  125.18   10.60
   1  -8  -8  123.56    9.37
   1   8  -7 1395.64   58.97
   1   8  -7 1241.88   53.53
  -1  -8   7 1438.11   65.07
  -1  -8   7 1539.13   79.79
  -1  -8   7 1382.73   88.72
   1   8  -6   14.06    4.27
   1   8  -6   18.25    3.29
  -1  -8   6   12.94    4.06
  -1  -8   6   12.41    4.43
  -1  -8   6   15.84    3.82
   1  -8  -6   11.33    1.70
   1  -8  -6   10.42    1.83
   1   8  -5  537.97   24.59
   1   8  -5  482.11   19.00
  -1  -8   5  608.98   37.61
  -1  -8   5  544.17   30.61
  -1  -8   5  437.30   18.41
   1  -8  -5  533.61   23.83
   1  -8  -5  483.33   22.40
   1   8  -4   69.37    4.40
   1   8  -4   57.98    4.18
  -1  -8   4  109.85    8.82
  -1  -8   4   55.80    4.39
   1  -8  -4   80.66    4.73
   1  -8  -4   54.43    4.87
   1   8  -3 2216.64  107.58
  -1  -8   3 3054.40  143.25
  -1  -8   3 2496.44   87.22
   1  -8  -3 3027.04  116.53
   1  -8  -3 2395.55  126.24
   1   8  -2  173.09    9.11
  -1   8   2  195.24    8.68
  -1  -8   2  176.74   10.57
  -1  -8   2  155.30    6.93
  -1  -8   2  136.31    7.50
   1  -8  -2  230.88   11.08
   1   8  -1 4166.69  200.84
  -1   8   1 4820.26  223.95
  -1  -8   1 4337.76  213.57
  -1  -8   1 3453.33  159.27
  -1  -8   1 3053.37  118.71
   1  -8  -1 4972.95  263.57
   1   8   0   84.93    8.11
  -1   8   0   91.99    6.86
  -1  -8   0   66.71    6.65
   1  -8   0   98.25   10.40
   1  -8   0   60.51    6.41
   1   8   1 1989.11   90.92
  -1   8  -1 2474.97   98.57
  -1   8  -1 1543.58   70.34
  -1  -8  -1 2010.08   89.01
   1  -8   1 2281.17  127.94
   1  -8   1 1536.92   76.50
   1   8   2   97.04    5.13
  -1   8  -2   97.15    6.21
  -1   8  -2   77.13    4.48
  -1  -8  -2   75.26    5.14
   1  -8   2  113.92    7.42
   1  -8   2   69.31    4.32
   1   8   3 3477.73  149.68
  -1   8  -3 3870.27  158.79
  -1   8  -3 2581.76  104.80
  -1  -8  -3 3099.74  113.72
   1  -8   3 3486.47  148.03
   1  -8   3 2845.65  123.95
   1  -8   3 2682.06  113.65
   1   8   4  500.52   20.60
  -1   8  -4  516.69   23.46
  -1   8  -4  394.27   14.76
  -1  -8  -4  411.68   16.01
  -1  -8  -4  426.42   16.92
   1  -8   4  475.47   18.98
   1  -8   4  399.63   16.64
   1  -8   4  382.86   16.04
   1   8   5   46.04    3.76
  -1   8  -5   51.47    6.50
  -1   8  -5   41.24    4.04
  -1  -8  -5   33.23    2.98
  -1  -8  -5   48.81    3.96
   1  -8   5   57.23    5.45
   1  -8   5   34.29    4.69
   1  -8   5   29.85    4.36
   1   8   6    6.40    2.46
  -1   8  -6    1.78    4.15
  -1   8  -6    4.85    3.40
  -1  -8  -6    0.49    1.78
  -1  -8  -6    7.80    3.24
   1  -8   6    1.85    3.33
   1  -8   6   -3.25    4.51
  -1   8  -7 1321.11   78.59
  -1   8  -7 1142.77   37.14
  -1  -8  -7 1112.97   51.08
  -1  -8  -7 1272.80   59.53
   1  -8   7 1252.65   75.79
   1  -8   7 1155.25   68.90
  -1   8  -8  316.95   18.57
  -1  -8  -8  339.72   15.40
   1  -8   8  306.91   17.08
   1  -8   8  245.36   21.89
  -1   8  -9  202.09   14.32
  -1  -8  -9  190.93   15.20
   1  -8   9  186.96   13.63
  -1   8 -10    6.64    5.35
  -1  -8 -10    1.52    6.83
  -1   8 -11  167.93   17.13
  -1  -8 -11  211.28   17.05
   1   9 -12   18.78    8.40
   1   9 -11    9.45    6.82
   1   9 -11    9.42    5.78
   1  -9 -11    0.18    8.97
   1   9 -10  211.69   16.86
   1   9 -10  199.72   14.63
   1  -9 -10  227.72   16.56
   1   9  -9  567.29   25.95
   1   9  -9  529.63   28.79
  -1  -9   9  556.07   31.95
   1  -9  -9  517.84   30.73
   1   9  -8  423.75   18.49
   1   9  -8  400.08   19.79
  -1  -9   8  431.65   22.43
  -1  -9   8  413.71   31.25
   1  -9  -8  402.87   22.02
   1   9  -7   37.60    4.63
   1   9  -7   28.34    4.45
  -1  -9   7   25.78    3.81
  -1  -9   7   25.27    5.98
  -1  -9   7   18.39    4.93
   1  -9  -7   23.27    1.92
   1  -9  -7   22.08    1.83
   1   9  -6  152.27    8.14
   1   9  -6  154.97    7.26
  -1  -9   6  175.34   10.83
  -1  -9   6  173.56   12.22
  -1  -9   6  162.07   10.74
  -1  -9   6  134.03    7.91
   1  -9  -6  181.55    8.31
   1  -9  -6  151.01    7.05
   1   9  -5 1131.34   44.74
   1   9  -5 1025.10   39.19
  -1  -9   5 1210.63   56.52
  -1  -9   5 1176.61   69.72
   1  -9  -5 1261.88   51.71
   1  -9  -5 1073.16   47.87
   1   9  -4 1856.53   94.86
  -1  -9   4 2306.21  116.04
  -1  -9   4 2664.13  132.78
  -1  -9   4 1930.11   60.13
   1  -9  -4 2738.08  105.20
   1  -9  -4 2106.96  101.19
   1   9  -3  479.54   20.48
  -1  -9   3  513.54   26.43
   1  -9  -3  687.63   27.98
   1  -9  -3  487.74   28.09
   1   9  -2   30.26    5.99
  -1  -9   2   19.35    5.02
  -1  -9   2   14.65    2.70
  -1  -9   2   13.54    2.74
   1  -9  -2   34.50    4.67
   1   9  -1 1049.94   47.91
  -1   9   1 1119.47   46.06
  -1  -9   1 1004.78   44.71
  -1  -9   1  710.43   33.32
   1  -9  -1 1251.05   62.53
   1   9   0 3977.32  176.51
  -1   9   0 4402.33  175.66
  -1  -9   0 3866.61  176.45
   1  -9   0 4752.81  248.05
   1  -9   0 2823.46  116.36
   1   9   1 1216.47   50.07
  -1   9  -1 1414.93   56.16
  -1   9  -1  922.01   40.69
  -1  -9  -1 1159.06   43.34
   1  -9   1 1365.03   66.61
   1  -9   1  865.70   40.05
   1   9   2  516.49   21.51
  -1   9  -2  493.78   22.80
  -1   9  -2  366.85   15.02
  -1  -9  -2  439.56   19.08
   1  -9   2  500.67   27.00
   1  -9   2  373.34   14.55
   1   9   3  230.34   10.74
  -1   9  -3  246.49   11.94
  -1   9  -3  179.10    7.23
  -1  -9  -3  201.07    9.05
   1  -9   3  225.86   11.54
   1  -9   3  177.14    8.22
   1   9   4 1673.11   63.79
  -1   9  -4 1805.74   80.12
  -1   9  -4 1228.78   47.25
  -1  -9  -4 1308.95   53.28
   1  -9   4 1603.55   60.93
   1  -9   4 1307.75   79.44
   1  -9   4 1256.59   49.45
   1   9   5  854.22   35.05
  -1   9  -5  694.79   24.18
  -1  -9  -5  727.15   31.45
  -1  -9  -5  753.99   33.07
   1  -9   5  794.77   47.54
   1  -9   5  688.61   36.16
   1  -9   5  684.15   32.03
   1   9   6  556.39   25.11
  -1   9  -6  480.01   17.83
  -1  -9  -6  453.18   18.29
  -1  -9  -6  568.50   22.35
   1  -9   6  536.18   25.88
   1  -9   6  478.62   33.04
   1   9   7    1.73    3.17
  -1   9  -7    9.42    3.57
  -1  -9  -7    0.00    2.26
  -1  -9  -7    0.19    4.39
   1  -9   7    0.36    3.26
   1  -9   7    1.91    6.04
  -1   9  -8   93.52    9.61
  -1  -9  -8   94.34    8.39
   1  -9   8  102.13    8.00
   1  -9   8   58.03    8.95
  -1   9  -9  250.04   16.35
  -1  -9  -9  253.67   15.62
   1  -9   9  232.61   13.48
  -1   9 -10  206.78   17.57
  -1  -9 -10  235.53   19.41
  -1   9 -11   29.67    8.43
  -1  -9 -11   20.69    9.11
   1  10 -11  142.03   17.28
   1 -10 -11  139.19   18.32
   1  10 -10   40.63    7.16
   1 -10 -10   25.97    7.39
   1  10  -9   11.84    5.48
   1  10  -9    6.96    4.97
  -1 -10   9    9.12    4.18
   1 -10  -9   10.69    5.34
   1  10  -8  330.01   15.15
   1  10  -8  284.41   14.21
  -1 -10   8  301.02   18.71
  -1 -10   8  275.50   21.40
   1 -10  -8  263.53   16.85
   1  10  -7  875.56   35.63
   1  10  -7  775.17   34.20
  -1 -10   7  872.63   41.00
  -1 -10   7  880.15   52.59
  -1 -10   7  820.63   75.06
   1 -10  -7  820.97   42.33
   1 -10  -7  724.34   34.12
   1  10  -6  590.83   25.35
  -1 -10   6  705.11   35.49
  -1 -10   6  613.85   40.13
  -1 -10   6  689.98   36.37
  -1 -10   6  566.20   26.85
   1 -10  -6  702.37   29.32
   1 -10  -6  609.32   25.55
   1  10  -5  215.12    9.35
  -1 -10   5  268.82   15.64
  -1 -10   5  246.08   15.75
  -1 -10   5  252.92   18.12
  -1 -10   5  204.32   11.04
   1 -10  -5  280.24   12.27
   1 -10  -5  227.21   10.87
   1  10  -4   75.49    5.08
  -1 -10   4  111.10    8.64
  -1 -10   4   94.78   10.31
  -1 -10   4   83.82    5.41
  -1 -10   4   70.40    4.76
   1 -10  -4  110.71    6.17
   1 -10  -4   89.40    6.02
   1  10  -3 1358.50   66.35
  -1 -10   3 1693.75   86.10
   1 -10  -3 2072.82   76.16
   1 -10  -3 1577.20   73.60
   1  10  -2 2067.34   91.24
  -1 -10   2 2126.15  104.84
  -1 -10   2 1982.74  114.37
  -1 -10   2 1760.39   63.92
   1 -10  -2 2805.36  123.17
   1 -10  -2 1984.93  108.86
   1  10  -1 1958.45   82.76
  -1  10   1 2219.50   84.23
  -1 -10   1 1969.29   92.10
  -1 -10   1 1504.12   60.71
   1 -10  -1 2591.84  132.97
   1  10   0  219.06   14.95
  -1  10   0  234.38   14.84
  -1 -10   0  210.02   14.13
   1 -10   0  274.79   16.96
   1 -10   0  160.50   10.08
   1  10   1 1262.75   55.59
  -1  10  -1 1440.51   54.80
  -1  10  -1  885.72   47.97
  -1 -10  -1 1153.70   52.89
   1 -10   1 1345.25   67.19
   1 -10   1  916.74   33.02
   1  10   2 2182.63   95.47
  -1  10  -2 2267.31  102.55
  -1  10  -2 1574.68   61.11
  -1 -10  -2 1813.98   75.53
   1 -10   2 2098.82   97.75
   1 -10   2 1506.29   64.78
   1  10   3 1731.91   69.74
  -1  10  -3 1302.73   49.69
  -1 -10  -3 1488.61   62.84
   1 -10   3 1768.89   99.37
   1 -10   3 1275.48   49.03
   1  10   4  754.03   31.83
  -1  10  -4  811.94   40.25
  -1  10  -4  557.55   20.28
  -1 -10  -4  615.15   25.30
   1 -10   4  690.29   27.41
   1 -10   4  568.26   31.83
   1 -10   4  545.55   26.28
   1  10   5   90.26    6.20
  -1  10  -5   74.56    5.37
  -1 -10  -5   61.68    4.63
  -1 -10  -5   76.39    5.19
   1 -10   5   86.44    6.60
   1 -10   5   80.43    7.06
   1 -10   5   73.16    6.33
   1  10   6  342.44   15.21
  -1  10  -6  286.18   20.48
  -1 -10  -6  286.61   13.55
  -1 -10  -6  325.69   13.86
   1 -10   6  334.66   19.67
   1 -10   6  271.54   19.71
  -1 -10  -7  514.67   25.29
   1 -10   7  556.59   29.25
   1 -10   7  514.30   38.84
  -1  10  -8  503.34   24.47
  -1 -10  -8  572.65   34.01
   1 -10   8  551.24   23.22
   1 -10   8  400.69   34.81
  -1  10  -9   45.86    7.04
  -1 -10  -9   33.80    7.26
   1 -10   9   33.86    4.96
  -1  10 -10   -0.33    6.53
  -1 -10 -10   12.77    6.86
  -1  10 -11   75.01   11.23
  -1 -10 -11   72.83   12.17
   1  11 -11    8.17    7.17
   1 -11 -11   23.56   10.43
   1  11 -10   75.33    7.50
   1 -11 -10   55.12    8.29
   1  11  -9  584.99   35.18
  -1 -11   9  616.03   37.62
   1 -11  -9  568.40   35.68
   1  11  -8   19.21    3.97
  -1 -11   8    3.76    4.38
  -1 -11   8    5.64    6.40
   1 -11  -8    9.92    1.71
   1 -11  -8    8.62    1.79
   1  11  -7   44.90    4.81
  -1 -11   7   39.01    6.00
  -1 -11   7   34.80    6.73
  -1 -11   7   36.81    6.36
   1 -11  -7   42.51    3.76
   1 -11  -7   41.42    3.35
   1  11  -6   66.35    5.16
  -1 -11   6   47.65    9.43
  -1 -11   6   57.35    8.24
  -1 -11   6   53.46    6.76
  -1 -11   6   34.83    5.35
   1 -11  -6   55.95    4.32
   1 -11  -6   47.92    3.83
   1  11  -5 1450.43   57.02
  -1 -11   5 1735.24   70.06
  -1 -11   5 1413.37   91.13
  -1 -11   5 1641.25   72.87
  -1 -11   5 1372.25   65.80
   1 -11  -5 1888.23   85.20
   1 -11  -5 1591.29   72.08
   1  11  -4  177.97    8.69
  -1 -11   4  278.37   15.57
  -1 -11   4  178.44   18.33
  -1 -11   4  217.98   14.13
  -1 -11   4  199.57    8.24
   1 -11  -4  286.32   11.63
   1 -11  -4  217.61   11.42
   1  11  -3 1290.86   52.12
  -1 -11   3 1474.32   88.15
  -1 -11   3 1344.92   38.20
   1 -11  -3 1896.37   82.91
   1 -11  -3 1549.88   75.46
   1  11  -2   40.28    8.13
  -1 -11   2   19.79    8.25
  -1 -11   2   29.45    4.46
  -1 -11   2   22.51    3.81
   1 -11  -2   33.70   10.02
   1 -11  -2   21.40    6.27
   1  11  -1 1861.09   77.15
  -1 -11   1 1988.05   82.13
  -1 -11   1 1559.49   53.28
   1 -11  -1 2666.97  128.29
   1 -11  -1 2023.39  112.62
   1  11   0 1864.24   80.00
  -1  11   0 2152.92   75.99
  -1 -11   0 1715.73   67.92
   1 -11   0 2300.07  106.57
   1 -11   0 1371.75   60.06
   1  11   1 2800.32  117.91
  -1  11  -1 3213.61  171.46
  -1 -11  -1 2700.44  121.00
   1 -11   1 3252.53  155.87
   1 -11   1 2160.36   83.12
   1  11   2  307.39   15.94
  -1  11  -2  291.92   17.83
  -1  11  -2  229.42   10.97
  -1 -11  -2  220.09   12.02
   1 -11   2  302.85   15.47
   1 -11   2  186.80    9.81
   1  11   3  831.11   34.62
  -1  11  -3  614.22   24.05
  -1 -11  -3  677.88   29.46
   1 -11   3  770.11   38.77
   1 -11   3  590.44   21.06
   1  11   4  140.36    7.61
  -1  11  -4  112.77    5.91
  -1 -11  -4  111.98    6.28
   1 -11   4  114.72    9.79
   1 -11   4  121.17    9.49
   1 -11   4   95.00    6.55
   1  11   5 1630.32   66.85
  -1  11  -5 1357.64   49.79
  -1 -11  -5 1477.47   62.27
   1 -11   5 1744.23   71.50
   1 -11   5 1410.33   78.08
   1 -11   5 1319.50   72.69
  -1  11  -6  249.56   11.57
  -1 -11  -6  234.77   11.55
  -1 -11  -6  283.67   13.01
   1 -11   6  263.77   18.51
   1 -11   6  279.83   22.12
   1 -11   6  241.92   16.84
   1  11   7    8.37    4.51
  -1  11  -7    7.17    4.40
  -1 -11  -7    3.92    3.43
  -1 -11  -7    3.83    4.03
   1 -11   7    3.79    3.60
   1 -11   7    2.63    7.56
  -1  11  -8   14.37    5.06
  -1 -11  -8   10.91    4.98
   1 -11   8   -2.17    4.87
   1 -11   8    4.24    5.76
  -1  11  -9  349.67   22.46
  -1 -11  -9  387.60   27.73
   1 -11   9  342.23   30.20
  -1  11 -10   91.53   10.50
  -1 -11 -10   90.87   10.88
  -1  11 -11   50.13    8.65
  -1 -11 -11   50.66   11.24
   1  12 -11   64.55   10.06
   1 -12 -11   59.06   11.52
   1  12 -10  121.27   11.68
   1 -12 -10  102.21   10.24
   1  12  -9    4.49    6.15
  -1 -12   9   -0.39    4.89
   1 -12  -9   10.62    6.20
   1  12  -8  283.01   17.93
  -1 -12   8  296.10   22.40
  -1 -12   8  262.35   25.47
   1 -12  -8  283.36   15.88
   1  12  -7  156.53    9.14
  -1 -12   7  185.71   12.13
  -1 -12   7  134.60   13.85
   1 -12  -7  172.12    8.68
   1 -12  -7  139.75    7.57
   1  12  -6  981.77   39.56
  -1 -12   6 1129.66   62.34
  -1 -12   6  928.58   68.52
  -1 -12   6 1107.66   57.25
  -1 -12   6  907.80   57.29
   1 -12  -6 1227.73   53.72
   1 -12  -6 1053.14   42.47
   1  12  -5    8.93    3.37
  -1 -12   5   10.83    4.72
  -1 -12   5    3.98    7.08
  -1 -12   5    6.01    3.87
  -1 -12   5    4.25    3.59
   1 -12  -5    6.40    3.34
   1 -12  -5   -1.69    3.14
   1  12  -4   87.03    4.97
  -1 -12   4   94.11    9.68
  -1 -12   4   83.27   13.88
  -1 -12   4  109.02    6.40
  -1 -12   4   79.28    5.13
   1 -12  -4  108.48    7.65
   1 -12  -4  100.05    7.32
  -1 -12   3  184.26   11.21
  -1 -12   3  136.00   15.65
  -1 -12   3  187.77    8.54
  -1 -12   3  137.79    6.76
   1 -12  -3  215.39   19.47
   1 -12  -3  163.68    9.54
   1  12  -2 2858.22  118.11
  -1 -12   2 2690.81  138.34
  -1 -12   2 2767.08  105.79
  -1 -12   2 2406.67   62.46
   1 -12  -2 3549.92  171.69
   1 -12  -2 2671.73  168.25
  -1 -12   1  238.76   14.46
  -1 -12   1  221.29    8.94
   1 -12  -1  278.47   16.48
   1 -12  -1  238.39   10.89
   1  12   0   88.51    6.41
  -1 -12   0   83.04    6.46
   1 -12   0  107.59    8.51
   1 -12   0   86.01    7.36
   1 -12   0   64.95    5.01
   1  12   1  170.99    8.29
  -1  12  -1  166.44   10.53
  -1 -12  -1  145.96    8.09
   1 -12   1  193.28   11.50
   1 -12   1  119.74    6.64
   1  12   2 2702.15  127.22
  -1  12  -2 1968.09   75.71
  -1 -12  -2 2359.47   93.80
   1 -12   2 2115.68   72.99
   1  12   3  111.26    7.86
  -1  12  -3   95.32    8.46
  -1  12  -3   68.66    5.00
  -1 -12  -3   81.91    5.91
   1 -12   3  100.42    8.20
   1 -12   3   72.81    5.33
   1  12   4  765.64   37.24
  -1  12  -4  634.88   22.40
  -1 -12  -4  650.71   28.47
   1 -12   4  746.31   34.56
   1 -12   4  619.13   32.60
   1 -12   4  598.91   31.06
  -1  12  -5   25.54    3.93
  -1 -12  -5   15.79    3.19
   1 -12   5   17.09    4.54
   1 -12   5    7.73    5.80
   1 -12   5   10.56    6.01
  -1 -12  -6  434.93   23.39
   1 -12   6  584.66   25.58
   1 -12   6  434.10   35.90
   1  12   7   42.40    5.83
  -1  12  -7   45.53    5.55
  -1 -12  -7   40.29    4.44
   1 -12   7   40.83    5.97
   1 -12   7   31.89    8.14
  -1  12  -8  472.16   26.81
  -1 -12  -8  539.21   29.53
   1 -12   8  573.12   33.72
   1 -12   8  430.44   41.99
  -1  12  -9   12.96    4.92
  -1 -12  -9    9.00    5.94
   1 -12   9    0.00    4.93
  -1  12 -10    4.61    6.10
  -1 -12 -10   13.57    6.88
  -1  12 -11   36.54    9.67
  -1 -12 -11   32.23   11.25
   1  13 -11   45.80    8.22
   1 -13 -11   30.13    8.30
   1  13 -10    0.50    5.68
   1 -13 -10    0.72    6.63
   1  13  -9  634.10   37.62
  -1 -13   9  676.65   43.11
   1 -13  -9  673.70   38.34
   1  13  -8   12.31    5.32
  -1 -13   8   16.02    5.34
  -1 -13   8   14.22    6.98
   1 -13  -8   16.59    3.58
   1  13  -7   18.17    4.00
  -1 -13   7    3.06    4.94
  -1 -13   7   27.82    7.73
   1 -13  -7   11.14    3.43
   1 -13  -7   12.68    3.31
   1  13  -6    3.02    3.35
  -1 -13   6    6.84    4.56
  -1 -13   6   -7.56    7.56
  -1 -13   6   -4.07    4.84
   1 -13  -6    5.67    3.21
   1 -13  -6    2.71    3.54
   1  13  -5 1787.18   65.55
  -1 -13   5 2221.51   87.32
  -1 -13   5 1838.21  137.27
  -1 -13   5 2088.43  112.59
  -1 -13   5 1763.91   72.92
   1 -13  -5 2214.70  103.63
   1 -13  -5 2002.31   82.90
   1  13  -4  156.08    8.44
  -1 -13   4  189.57   12.36
  -1 -13   4  186.75   17.28
  -1 -13   4  164.88   14.19
  -1 -13   4  144.45    8.15
   1 -13  -4  176.43   10.83
   1 -13  -4  174.62   11.10
  -1 -13   3  821.73   44.54
  -1 -13   3  800.67   43.33
  -1 -13   3  585.10   18.34
   1 -13  -3  691.53   38.08
   1 -13  -3  728.00   37.20
   1  13  -2   -1.70    7.15
  -1 -13   2    2.91    7.07
  -1 -13   2    7.42    3.52
  -1 -13   2    0.17    3.50
   1 -13  -2   -7.23    8.89
   1 -13  -2    9.86    5.59
  -1 -13   1  818.35   44.93
  -1 -13   1  739.64   22.70
   1 -13  -1  999.07   53.57
   1 -13  -1  906.96   50.37
   1 -13  -1  779.37   28.46
   1  13   0   63.42    6.75
  -1 -13   0   52.45    6.97
   1 -13   0   65.57    7.38
   1 -13   0   58.39    7.26
   1 -13   0   34.55    4.10
   1  13   1 1919.00   80.83
   1 -13   1 1993.21   92.95
   1 -13   1 2030.17  104.29
   1 -13   1 1541.04   59.20
   1  13   2   53.14    5.41
  -1  13  -2   40.09    4.78
  -1 -13  -2   38.60    4.36
   1 -13   2   44.14    6.52
   1 -13   2   45.75    6.78
   1 -13   2   33.52    4.10
   1  13   3   48.64    6.04
  -1  13  -3   44.87    4.35
  -1 -13  -3   48.68    4.58
   1 -13   3   66.83    7.63
   1 -13   3   43.18    8.70
   1 -13   3   47.20    4.35
  -1  13  -4   99.71    5.95
  -1 -13  -4   99.50    6.72
   1 -13   4  102.94    8.60
   1 -13   4  110.02   12.85
   1 -13   4   97.23    7.72
   1 -13   4   91.21    6.60
  -1  13  -5 1624.25   63.37
  -1 -13  -5 1718.14   85.25
   1 -13   5 1964.16  107.43
   1 -13   5 1742.67  134.18
   1 -13   5 1604.75   97.89
   1  13   6   30.58    5.26
  -1  13  -6   36.48    5.07
  -1 -13  -6   27.40    4.10
   1 -13   6   32.63    5.99
   1 -13   6   16.91    7.62
   1  13   7   31.56    5.82
  -1  13  -7   44.14    5.72
  -1 -13  -7   21.73    4.98
  -1 -13  -7   47.09    5.91
   1 -13   7   38.50    5.47
   1 -13   7   29.37    9.27
  -1  13  -8   21.93    5.73
  -1 -13  -8    7.19    5.80
  -1 -13  -8   18.43    6.14
   1 -13   8    3.54    4.47
  -1  13  -9  429.24   30.04
  -1 -13  -9  459.59   28.19
   1 -13   9  488.31   37.08
  -1  13 -10   -0.99    7.09
  -1 -13 -10   -5.55    7.08
   1  14 -11   -0.50    7.56
   1 -14 -11  -16.07   10.29
   1  14 -10  129.39   14.21
   1 -14 -10  124.82   13.95
   1  14  -9  -10.34    6.34
  -1 -14   9   -8.19    6.59
   1 -14  -9    3.53    6.00
   1  14  -8  405.87   23.68
  -1 -14   8  461.30   31.04
   1 -14  -8  445.13   23.81
   1  14  -7   10.03    5.18
  -1 -14   7    1.18    6.13
  -1 -14   7    7.44    7.44
   1 -14  -7    9.50    3.53
   1 -14  -7   16.05    3.92
   1  14  -6  648.35   32.81
  -1 -14   6  756.34   48.39
  -1 -14   6  570.09   47.40
  -1 -14   6  659.53   40.19
   1 -14  -6  734.36   32.79
   1 -14  -6  638.87   30.95
   1  14  -5   20.25    3.57
  -1 -14   5   35.18    7.20
  -1 -14   5   27.44    9.64
  -1 -14   5   29.96    6.62
  -1 -14   5   16.93    4.27
   1 -14  -5   23.35    4.49
   1 -14  -5   26.99    4.22
   1  14  -4  723.09   27.36
  -1 -14   4  879.76   48.43
  -1 -14   4  877.55   62.71
  -1 -14   4  661.34   24.54
   1 -14  -4  746.40   39.34
   1 -14  -4  764.89   38.40
  -1 -14   3    9.54    4.92
  -1 -14   3   12.71    7.20
  -1 -14   3   23.07    4.30
  -1 -14   3   11.26    4.43
   1 -14  -3    9.18    7.80
   1 -14  -3   15.64    5.12
   1  14  -2 2456.68  109.41
  -1 -14   2 2550.31  107.44
  -1 -14   2 1882.83   71.10
   1 -14  -2 2102.70  121.09
   1 -14  -2 2366.59  114.05
   1  14  -1   90.23    7.26
  -1 -14   1   80.58    8.02
  -1 -14   1   57.96    4.00
   1 -14  -1   57.87    9.03
   1 -14  -1   67.94    7.13
   1 -14  -1   63.64    4.96
   1  14   0   10.98    4.96
  -1 -14   0   12.81    5.94
   1 -14   0   12.11    6.92
   1 -14   0    4.26    5.68
   1 -14   0   14.37    3.55
   1  14   1   19.71    6.46
  -1 -14  -1   -0.27    4.53
   1 -14   1   -2.85    5.35
   1 -14   1   13.56    6.26
   1 -14   1    0.88    3.71
   1  14   2 2054.65   84.33
  -1 -14  -2 2000.99   86.81
   1 -14   2 2244.13  130.92
   1 -14   2 1755.36   85.22
  -1  14  -3   77.88    5.21
  -1 -14  -3   74.19    6.57
   1 -14   3   95.14    7.82
   1 -14   3   81.02    9.61
   1 -14   3   69.60    5.55
   1  14   4 1138.73   62.59
  -1 -14  -4 1334.99   49.61
   1 -14   4 1514.56   81.64
   1 -14   4 1293.86   96.27
   1 -14   4 1184.10   59.60
   1  14   5   -1.32    5.30
  -1  14  -5   -8.07    4.61
  -1 -14  -5    0.91    3.84
   1 -14   5   -1.12    5.16
   1 -14   5   -7.51    4.40
   1  14   6  300.68   18.59
  -1  14  -6  303.16   13.61
  -1 -14  -6  283.60   17.72
  -1 -14  -6  313.26   18.55
   1 -14   6  331.99   20.97
  -1  14  -7   29.96    4.58
  -1 -14  -7   19.41    4.69
  -1 -14  -7   24.47    5.12
   1 -14   7   25.55    6.14
  -1  14  -8  526.43   34.73
  -1 -14  -8  565.68   34.06
  -1 -14  -8  608.72   44.03
   1 -14   8  610.21   35.86
  -1  14  -9   -0.49    6.41
  -1 -14  -9    5.18    7.30
  -1  14 -10   21.61    7.26
  -1 -14 -10    9.97    8.82
   1  15 -10   48.71    8.70
   1 -15 -10   70.00   10.71
   1  15  -9  430.45   25.57
  -1 -15   9  443.31   43.91
   1 -15  -9  438.71   26.08
   1  15  -8  139.76    9.86
  -1 -15   8  131.00   13.03
   1  15  -7    4.19    4.36
  -1 -15   7   -0.23    5.59
   1 -15  -7    6.12    3.85
   1 -15  -7   -9.08    3.97
   1  15  -6  127.89    7.94
  -1 -15   6  145.37   11.54
  -1 -15   6   91.27   10.70
   1 -15  -6  117.85    8.86
   1 -15  -6   97.52    8.92
   1  15  -5  719.26   34.89
  -1 -15   5  967.23   54.07
  -1 -15   5  867.19   62.61
  -1 -15   5  766.43   59.90
   1 -15  -5  780.18   42.80
   1 -15  -5  791.04   52.44
  -1 -15   4  365.40   21.77
  -1 -15   4  377.94   34.14
  -1 -15   4  276.67   18.98
  -1 -15   4  248.75   11.73
   1 -15  -4  258.73   18.48
   1 -15  -4  309.29   19.63
  -1 -15   3  262.81   14.90
  -1 -15   3  275.12   24.45
  -1 -15   3  211.93    9.82
  -1 -15   3  174.40   12.16
   1 -15  -3  191.91   13.74
   1 -15  -3  212.16   13.74
  -1 -15   2   54.11    7.55
  -1 -15   2   46.32    8.20
  -1 -15   2   45.42    4.34
  -1 -15   2   27.53    5.23
   1 -15  -2   42.25    7.86
   1 -15  -2   51.16    7.14
   1  15  -1  258.54   14.20
  -1 -15   1  197.46   15.49
  -1 -15   1  179.05    9.20
   1 -15  -1  223.72   15.34
   1 -15  -1  178.26   11.84
   1  15   0  653.85   25.89
   1 -15   0  562.51   31.06
   1 -15   0  462.43   24.38
   1  15   1  783.60   31.04
   1 -15   1  770.56   41.49
   1 -15   1  621.10   30.34
   1  15   2   60.04    6.67
  -1 -15  -2   49.25    6.45
   1 -15   2   56.49    8.16
   1 -15   2   64.89   10.64
   1 -15   2   47.12    6.21
  -1  15  -3   27.03    4.22
  -1 -15  -3   35.56    5.60
   1 -15   3   44.92    7.16
   1 -15   3   28.42    8.77
   1 -15   3   18.41    4.90
   1  15   4  234.39   14.37
  -1  15  -4  197.61   11.00
  -1 -15  -4  217.35   11.30
   1 -15   4  239.80   13.65
   1 -15   4  164.23   17.49
   1 -15   4  185.52   12.97
  -1  15  -5  727.80   34.35
  -1 -15  -5  721.89   49.68
   1 -15   5  842.90   39.24
   1  15   6  151.94   11.27
  -1  15  -6  137.72   10.02
  -1 -15  -6  120.42   11.07
   1 -15   6  166.53   10.00
  -1  15  -7   79.38    6.07
  -1 -15  -7   90.87    8.47
  -1 -15  -7   75.03    7.75
   1 -15   7  102.92    8.02
  -1  15  -8   35.93    6.40
  -1 -15  -8   24.54    6.00
  -1 -15  -8   32.34    6.93
   1 -15   8   41.26    7.45
  -1  15  -9  335.49   26.63
  -1 -15  -9  346.22   25.57
   1 -15   9  334.62   31.18
  -1  15 -10   41.57    8.25
  -1 -15 -10   38.78    9.79
   1  16 -10   71.27   10.23
   1 -16 -10   74.57   10.53
   1  16  -9   28.47    8.04
  -1 -16   9    5.68    7.71
   1  16  -8  240.90   16.76
  -1 -16   8  246.85   20.12
   1  16  -7  400.78   22.56
  -1 -16   7  400.88   24.14
   1 -16  -7  392.84   25.91
   1  16  -6  409.01   21.04
  -1 -16   6  526.78   33.36
   1 -16  -6  418.43   27.17
   1 -16  -6  397.44   28.90
   1  16  -5    7.90    3.95
  -1 -16   5    1.02    5.12
  -1 -16   5   -7.24    6.26
   1 -16  -5   -8.81    5.03
   1 -16  -5   -1.59    4.55
  -1 -16   4  277.57   18.78
  -1 -16   4  318.98   24.37
  -1 -16   4  238.90   16.11
   1 -16  -4  223.20   16.19
   1 -16  -4  271.34   18.20
  -1 -16   3  391.23   19.91
  -1 -16   3  376.36   27.73
  -1 -16   3  277.79   17.37
  -1 -16   3  244.14   16.69
   1 -16  -3  302.67   19.01
   1 -16  -3  319.09   25.57
  -1 -16   2 1379.63   59.79
  -1 -16   2 1383.68  112.01
  -1 -16   2 1140.80   46.90
  -1 -16   2 1000.39   61.61
   1 -16  -2 1367.71   73.18
   1 -16  -2 1374.10   78.21
   1  16  -1  171.91   11.08
  -1 -16   1  149.59   13.48
   1 -16  -1  169.08   12.97
   1 -16  -1  153.26   13.96
   1 -16  -1  142.44   12.50
   1  16   0    0.00    6.25
  -1 -16   0    3.22    6.72
  -1 -16   0   13.02    4.51
   1 -16   0   10.59    6.05
   1 -16   0   -4.81    6.09
   1 -16   0   -1.94    4.05
   1  16   1   11.56    6.12
  -1 -16  -1   14.17    5.45
   1 -16   1    3.82    5.90
   1 -16   1   10.40    6.71
   1 -16   1    4.78    4.42
   1  16   2 1150.75   53.22
   1 -16   2 1044.71   61.28
   1 -16   2  861.22   48.38
  -1  16  -3  376.60   17.99
  -1 -16  -3  396.30   24.73
   1 -16   3  448.26   24.75
   1  16   4  353.17   20.37
  -1  16  -4  308.62   13.88
  -1 -16  -4  310.45   21.72
   1 -16   4  353.98   26.51
   1 -16   4  284.67   21.22
   1  16   5   51.88    7.77
  -1  16  -5   51.69    5.96
  -1 -16  -5   32.10    6.01
   1 -16   5   69.67    8.56
  -1  16  -6  232.13   13.18
  -1 -16  -6  244.49   18.11
  -1 -16  -6  223.37   15.10
   1 -16   6  299.43   20.68
  -1  16  -7  338.34   21.69
  -1 -16  -7  361.88   28.07
  -1 -16  -7  346.49   21.29
   1 -16   7  378.09   30.65
  -1  16  -8  253.32   17.58
  -1 -16  -8  279.89   21.00
   1 -16   8  266.25   22.40
  -1  16  -9   51.17   10.04
  -1 -16  -9   45.05    9.43
   1 -16   9   36.65    9.39
  -1  16 -10    2.15    7.59
  -1 -16 -10   -0.96    8.08
   1  17 -10  154.72   17.13
   1 -17 -10  139.81   18.19
   1  17  -9   58.91    8.39
  -1 -17   9   71.91   11.64
   1  17  -8  192.67   15.47
  -1 -17   8  208.76   19.37
   1  17  -7   16.55    5.24
  -1 -17   7   -7.94    7.04
   1 -17  -7    0.24    5.18
   1  17  -6  221.79   12.27
  -1 -17   6  279.31   17.86
   1 -17  -6  236.17   15.18
   1 -17  -6  206.42   17.89
  -1 -17   5  113.27    9.04
  -1 -17   5   75.65    8.25
   1 -17  -5   72.21    8.39
   1 -17  -5   66.80    8.74
  -1 -17   4  457.99   24.96
  -1 -17   4  415.93   21.32
   1 -17  -4  388.33   25.31
   1 -17  -4  581.73  278.23
  -1 -17   3  323.52   15.95
  -1 -17   3  242.69   14.30
   1 -17  -3  250.83   16.93
   1 -17  -3  298.25   23.52
  -1 -17   2   31.94    7.03
  -1 -17   2   41.64    5.61
  -1 -17   2   21.78    4.84
   1 -17  -2   28.43    8.29
   1 -17  -2   42.07    7.42
  -1 -17   1  196.43   13.73
  -1 -17   1  181.73   15.29
  -1 -17   1  143.32    8.97
   1 -17  -1  216.33   15.37
   1 -17  -1  153.15   13.63
   1 -17  -1  139.00   11.58
   1  17   0  680.69   28.38
  -1 -17   0  574.76   34.69
  -1 -17   0  463.80   37.21
   1 -17   0  642.47   35.28
   1 -17   0  566.26   38.01
   1 -17   0  429.79   38.40
   1  17   1  560.98   24.97
  -1 -17  -1  468.22   39.70
   1 -17   1  505.40   24.25
   1 -17   1  432.28   33.18
   1  17   2  312.93   16.54
  -1 -17  -2  279.69   19.01
   1 -17   2  268.44   18.96
   1  17   3   46.01    8.48
  -1 -17  -3   56.58    8.43
   1 -17   3   48.72    8.31
   1  17   4  241.39   13.74
  -1 -17  -4  232.91   18.93
   1 -17   4  236.20   16.41
  -1  17  -5  172.70   10.31
  -1 -17  -5  139.96   11.77
   1 -17   5  169.12   15.01
  -1  17  -6  394.27   22.30
  -1 -17  -6  410.03   28.37
  -1 -17  -6  364.24   25.49
   1 -17   6  452.98   26.38
  -1  17  -7   16.30    5.76
  -1 -17  -7   15.31    6.33
  -1 -17  -7   13.73    6.21
   1 -17   7   26.05    7.59
  -1  17  -8   51.00    7.24
  -1 -17  -8   47.83    7.68
   1 -17   8   49.90    7.99
  -1  17  -9   62.10    8.73
  -1 -17  -9   48.41   10.61
   1 -17   9   47.97   10.60
   1  18 -10   18.68    8.42
   1 -18 -10   22.65    8.56
   1  18  -9    8.08    5.89
  -1 -18   9   -3.29    8.22
   1  18  -8   14.50    5.40
  -1 -18   8   10.98    7.32
   1  18  -7  602.67   44.25
  -1 -18   7  679.94   49.32
   1 -18  -7  601.91   39.67
   1  18  -6  170.04   12.83
  -1 -18   6  193.49   16.18
   1 -18  -6  158.35   13.67
   1 -18  -6  142.61   12.08
  -1 -18   5   64.31    8.62
  -1 -18   5   56.25    8.49
   1 -18  -5   61.22    8.34
   1 -18  -5   56.76    9.06
  -1 -18   4   58.33    7.52
  -1 -18   4   36.52    6.55
   1 -18  -4   47.11    7.70
   1 -18  -4   37.95    6.36
  -1 -18   3 1356.00   70.12
  -1 -18   3 1036.32   66.76
   1 -18  -3 1185.07   62.81
   1 -18  -3 1241.70   85.96
  -1 -18   2  778.95   39.97
  -1 -18   2  575.66   37.86
   1 -18  -2  770.96   40.73
   1 -18  -2  653.21   54.74
  -1 -18   1  781.55   42.06
   1 -18  -1  755.15   36.81
  -1 -18   0    6.37    5.16
   1 -18   0    6.32    7.65
  -1 -18  -1  331.19   19.61
   1 -18   1  362.24   20.28
   1  18   2  611.41   30.05
   1 -18   2  552.30   29.05
   1  18   3 1335.25   63.15
  -1 -18  -3 1131.51   78.17
   1 -18   3 1278.03   70.00
  -1  18  -4   50.24    5.90
  -1 -18  -4   35.91    6.58
  -1 -18  -4   41.80    6.38
   1 -18   4   40.87    7.29
  -1  18  -5    2.34    4.50
  -1 -18  -5    5.71    4.85
  -1 -18  -5    7.10    5.57
   1 -18   5    5.70    6.18
  -1  18  -6  113.14   10.27
  -1 -18  -6  120.07   11.65
   1 -18   6  124.08   12.78
  -1  18  -7  502.79   31.02
  -1 -18  -7  546.66   40.77
  -1 -18  -7  539.58   27.98
   1 -18   7  548.69   32.73
  -1  18  -8   13.51    6.43
  -1 -18  -8   10.17    7.87
   1 -18   8    4.13    6.88
  -1  18  -9   39.41    8.74
   1 -18   9   37.71    9.19
   1  19  -9    4.89    7.09
  -1 -19   9    1.03    8.03
   1  19  -8  205.38   17.93
  -1 -19   8  226.73   23.01
   1  19  -7   -6.30    6.13
  -1 -19   7   -0.89    6.20
   1 -19  -7    0.48    5.56
  -1 -19   6  131.73   10.63
   1 -19  -6  116.52   11.44
  -1 -19   5    2.66    6.29
   1 -19  -5    7.75    5.54
   1 -19  -5    8.71    5.22
  -1 -19   4 1250.59   68.15
   1 -19  -4 1226.02   67.36
   1 -19  -4 1083.05   57.54
  -1 -19   3   38.33    7.40
  -1 -19   3   29.39    5.23
   1 -19  -3   36.55    7.50
  -1 -19   2    0.27    6.32
  -1 -19   2    7.95    4.77
   1 -19  -2   15.23    7.45
  -1 -19   1    7.96    5.40
   1 -19  -1   -5.70    6.37
  -1 -19   0 1380.76   72.55
   1 -19   0 1383.66   65.60
  -1 -19  -1   38.90    7.18
   1 -19   1   35.83    6.87
  -1 -19  -2  278.60   18.86
   1 -19   2  246.47   16.41
  -1 -19  -3    8.66    6.87
   1 -19   3   -2.95    7.51
  -1 -19  -4  606.79   34.48
   1 -19   4  505.74   35.98
  -1  19  -5    4.18    4.69
  -1 -19  -5    2.48    6.05
   1 -19   5   12.26    6.73
  -1  19  -6  305.86   17.44
  -1 -19  -6  354.71   24.64
   1 -19   6  335.10   26.27
  -1  19  -7    2.65    6.29
  -1 -19  -7   -3.50    6.74
  -1 -19  -7   -7.13    6.57
  -1  19  -8   62.91    8.92
  -1 -19  -8   60.61    9.21
   1 -19   8   58.46   12.09
  -1  19  -9  -12.72    8.09
   1 -19   9    7.95    7.57
   1  20  -9   15.06    9.98
  -1 -20   9   11.63    9.59
   1  20  -8    3.56    5.94
  -1 -20   7  608.08   57.77
   1 -20  -7  511.84   42.73
  -1 -20   6    9.11    8.20
   1 -20  -6   -0.51    6.58
  -1 -20   5  159.20   14.73
   1 -20  -5  171.11   15.80
  -1 -20   4    7.93    8.18
  -1 -20   4   -1.81    6.43
   1 -20  -4   -0.28    6.21
  -1 -20   3 1227.92   78.53
  -1 -20   3  922.52   76.84
   1 -20  -3 1257.07   72.81
  -1 -20   2   13.60    6.40
  -1 -20   2    8.48    5.32
   1 -20  -2   14.32    7.96
  -1 -20   1  795.86   52.27
   1 -20  -1  902.15   50.12
  -1 -20   0   -0.28    6.22
   1 -20   0   -3.91    6.32
  -1 -20  -1  440.80   23.66
   1 -20   1  455.03   26.97
  -1 -20  -2   13.18    6.15
   1 -20   2    7.94    6.30
  -1 -20  -3 1374.03   68.54
   1 -20   3 1202.65   66.52
  -1 -20  -4   -7.75    6.09
   1 -20   4   -3.98    7.22
  -1  20  -5   18.65    5.54
  -1 -20  -5   25.24    8.50
   1 -20   5   22.89    6.68
  -1  20  -6    5.17    5.67
  -1 -20  -6    5.85    7.12
   1 -20   6   -8.09    6.97
  -1  20  -7  406.98   33.83
  -1 -20  -7  501.68   40.18
  -1 -20  -7  414.23   38.51
   1 -20   7  479.80   49.96
  -1  20  -8   -5.46    7.61
   1 -20   8   -7.99    7.19
   1  21  -8  121.28   15.84
  -1 -21   8  119.62   16.07
  -1 -21   7   14.27    7.35
   1 -21  -7   -1.64    6.78
  -1 -21   6  105.30   12.35
   1 -21  -6   90.54   11.35
  -1 -21   5   61.17    8.87
   1 -21  -5   69.53    9.86
  -1 -21   4  697.41   34.22
   1 -21  -4  642.82   41.57
  -1 -21   3   61.27    8.54
  -1 -21   3   31.10    6.98
   1 -21  -3   42.06    7.96
  -1 -21   2    7.52    6.22
  -1 -21   2   -1.18    4.31
   1 -21  -2    3.62    5.73
  -1 -21   1  116.59   11.21
   1 -21  -1  128.61   14.49
  -1 -21   0  650.92   45.65
   1 -21   0  664.98   34.88
  -1 -21  -1  158.90   15.33
   1 -21   1  168.50   11.62
  -1 -21  -2  190.28   16.12
   1 -21   2  195.61   15.39
  -1 -21  -3   18.51    7.74
   1 -21   3    9.66    6.86
  -1 -21  -4  407.59   26.71
   1 -21   4  351.49   30.45
  -1 -21  -5   54.04   10.04
   1 -21   5   82.33    9.36
  -1  21  -6  240.73   20.23
  -1 -21  -6  284.31   23.01
   1 -21   6  267.36   17.55
  -1  21  -7    2.83    6.49
  -1 -21  -7  -14.28    8.57
   1 -21   7  -16.79    7.65
  -1  21  -8   51.41    9.45
   1 -21   8   58.54    9.45
  -1 -22   8   13.85   11.99
  -1 -22   7  315.84   32.70
   1 -22  -7  252.34   23.40
  -1 -22   6  166.71   14.39
   1 -22  -6  160.63   16.86
  -1 -22   5   47.05   11.25
   1 -22  -5   24.95    7.56
  -1 -22   4   13.78    7.37
   1 -22  -4    7.87    8.14
  -1 -22   3  531.41   34.33
  -1 -22   3  349.58   33.22
   1 -22  -3  503.74   38.22
  -1 -22   2  375.12   26.51
  -1 -22   2  260.36   23.76
   1 -22  -2  422.63   30.17
  -1 -22   1  319.28   18.92
   1 -22  -1  326.40   23.69
  -1 -22   0   21.74    8.48
   1 -22   0   20.52    8.32
  -1 -22  -1  169.79   14.04
   1 -22   1  173.86   15.51
  -1 -22  -2  297.56   23.52
   1 -22   2  316.76   20.38
  -1 -22  -3  568.02   31.76
   1 -22   3  512.04   39.94
  -1 -22  -4   52.23    8.79
   1 -22   4   40.56   10.74
  -1 -22  -5    0.75    9.25
   1 -22   5    8.96    8.50
  -1  22  -6   58.38    8.05
  -1 -22  -6   83.20   12.06
   1 -22   6   83.97   11.30
  -1  22  -7  203.30   18.01
  -1 -22  -7  240.50   22.58
   1 -22   7  192.73   31.91
  -1 -23   7   10.77    9.93
  -1 -23   6   47.17   11.36
   1 -23  -6   42.39    8.95
  -1 -23   5  195.73   20.54
   1 -23  -5  165.12   15.70
  -1 -23   4  166.79   14.44
   1 -23  -4  149.30   13.73
  -1 -23   3  153.67   14.62
   1 -23  -3  140.87   13.17
  -1 -23   2  -12.56    9.11
  -1 -23   2   14.34    5.81
   1 -23  -2   -5.51    9.09
  -1 -23   1  178.05   15.38
   1 -23  -1  204.09   19.16
  -1 -23   0  187.21   13.91
   1 -23   0  154.20   13.12
  -1 -23  -1  416.64   33.52
   1 -23   1  391.23   25.15
  -1 -23  -2   96.02   11.94
   1 -23   2   74.06   11.05
  -1 -23  -3   24.81    8.01
   1 -23   3   -2.18    7.76
  -1 -23  -4   76.52   11.29
   1 -23   4   58.01   10.53
  -1 -23  -5  175.07   19.69
   1 -23   5  200.29   23.48
  -1 -23  -6  112.81   14.37
   1 -23   6  117.85   16.59
  -1  23  -7    9.37    9.70
   1 -23   7   13.10   10.99
  -1 -24   7   85.84   16.29
  -1 -24   6  172.36   25.42
   1 -24  -6  212.58   23.98
  -1 -24   5   -0.89    8.00
   1 -24  -5    9.09    8.14
  -1 -24   4   68.56   11.66
   1 -24  -4   72.63   12.85
  -1 -24   3  143.59   15.72
   1 -24  -3  124.58   15.03
  -1 -24   2  603.08   31.98
   1 -24  -2  607.85   45.05
  -1 -24   1   62.20   10.08
   1 -24  -1   70.99   10.98
  -1 -24   0    3.26    7.77
   1 -24   0   16.85   10.11
  -1 -24  -1   28.25   10.69
   1 -24   1   14.61    8.31
  -1 -24  -2  479.48   40.19
   1 -24   2  466.05   34.27
  -1 -24  -3  134.93   14.80
   1 -24   3  138.35   18.04
  -1 -24  -4   97.59   14.15
   1 -24   4  111.83   16.99
  -1 -24  -5   -8.53    9.01
   1 -24   5   -2.00   10.89
  -1 -24  -6   70.48   14.74
   1 -24   6   58.74   12.70
  -1 -25   6    0.00    8.29
   1 -25  -6    0.45    8.14
  -1 -25   5  199.70   27.34
   1 -25  -5  219.51   18.70
  -1 -25   4   17.50    9.20
   1 -25  -4   12.74    8.65
  -1 -25   3   37.71   11.73
   1 -25  -3   51.43   11.13
  -1 -25   2   -9.17    8.00
   1 -25  -2    3.58    9.22
  -1 -25   1  103.69   14.88
   1 -25  -1  136.67   14.26
  -1 -25   0   12.46    9.77
   1 -25   0   24.66   10.32
  -1 -25  -1  271.44   20.57
   1 -25   1  272.83   22.31
  -1 -25  -2    2.00   10.77
   1 -25   2   12.42    9.08
  -1 -25  -3   12.44    8.29
   1 -25   3    4.65    8.37
  -1 -25  -4    3.80   11.41
   1 -25   4   12.63   10.15
  -1 -25  -5  231.34   20.61
   1 -25   5  240.89   22.75
  -1 -25  -6   14.44   10.60
   1 -25   6   30.14   14.01
  -1 -26   5   10.56   10.13
   1 -26  -5    7.77   10.74
  -1 -26   4   35.51   10.37
   1 -26  -4   53.68   10.31
  -1 -26   3    7.89    9.25
   1 -26  -3  -11.06    7.93
  -1 -26   2  392.55   40.06
   1 -26  -2  418.93   37.20
  -1 -26   1    4.69   10.32
   1 -26  -1   18.12   10.32
  -1 -26   0   16.22    9.54
   1 -26   0    6.61    8.82
  -1 -26  -1   -0.73    8.46
   1 -26   1   -2.63    8.84
  -1 -26  -2  305.76   29.46
   1 -26   2  312.25   21.72
  -1 -26  -3    6.18    8.32
   1 -26   3    4.10    9.80
  -1 -26  -4   85.86   14.62
   1 -26   4   73.65   13.53
  -1 -26  -5  -13.82   10.65
   1 -26   5   -3.88    9.49
  -1 -27   4  -12.36    9.98
   1 -27  -4   -1.37    8.47
  -1 -27   3   78.37   13.95
   1 -27  -3   74.76   13.36
  -1 -27   2   -0.45   10.38
   1 -27  -2  -10.12    9.16
  -1 -27   1  119.89   14.47
   1 -27  -1  107.94   20.07
  -1 -27   0    0.23   10.50
   1 -27   0  -11.70   11.70
  -1 -27  -1  288.50   32.84
   1 -27   1  236.70   31.75
  -1 -27  -2   10.67    9.01
   1 -27   2    2.74   11.43
  -1 -27  -3   16.47   11.13
   1 -27   3   12.53   10.74
  -1 -27  -4   25.41   11.12
   1 -27   4    9.17   10.04
  -1 -28   3   35.03   12.84
   1 -28  -3   34.79   14.42
  -1 -28   2  255.10   40.52
   1 -28  -2  289.60   37.31
  -1 -28   1   15.76   11.03
   1 -28  -1    5.49   10.02
  -1 -28   0   12.56   11.65
   1 -28   0    2.33    9.79
  -1 -28  -1   12.72   12.48
   1 -28   1  -10.73   10.96
  -1 -28  -2  259.83   30.34
   1 -28   2  195.09   31.13
  -1 -28  -3   59.17   12.47
   1 -28   3   64.11   17.34
  -1 -29   1   79.50   17.45
   1 -29  -1  101.61   17.01
  -1 -29   0    9.85   14.10
   1 -29   0   39.68   12.54
  -1 -29  -1  123.21   19.25
   1 -29   1  158.63   19.69
   2   0 -12   82.62   13.91
   2   0 -12  103.73   14.54
   2   0 -11   12.74    5.16
   2   0 -10  555.04   31.58
   2   0  -9    1.74    4.36
   2   0  -9    6.93    4.19
   2   0  -8  680.55   32.53
   2   0  -8  632.37   29.16
   2   0  -7   13.70    4.39
   2   0  -7   11.94    2.90
   2   0  -6  327.72   15.25
   2   0  -6  342.94   13.02
  -2   0   6  320.19   13.45
   2   0  -5    3.81    1.72
   2   0  -5   10.45    3.25
  -2   0   5    4.67    2.74
   2   0  -4 5871.31  286.96
  -2   0   4 5586.56  320.19
   2   0  -3    7.82    1.79
  -2   0   3    6.01    2.11
   2   0  -2   93.83    5.46
   2   0  -2   88.69    3.48
  -2   0   2  102.56    4.71
   2   0  -1  144.44  114.43
  -2   0   1   85.95   63.01
   2   0   1   14.07    3.56
  -2   0  -1   23.86    3.55
   2   0   2  528.57   24.57
   2   0   2  547.52   24.73
  -2   0  -2  551.66   23.47
   2   0   3   19.41    9.70
   2   0   3   15.09    2.63
  -2   0  -3   17.29    9.46
   2   0   4 3439.04  151.06
   2   0   4 3817.84  152.76
  -2   0  -4 3586.99  140.95
   2   0   5    7.05    2.72
   2   0   5    8.24    2.98
  -2   0  -5    5.25    2.37
   2   0   6  891.69   37.15
   2   0   6  970.18   50.34
  -2   0  -6  971.28   40.83
  -2   0  -6 1020.26   38.74
   2   0   7    5.46    2.73
   2   0   7   19.09    5.90
  -2   0  -7   11.87    3.65
  -2   0  -7   11.34    4.86
   2   0   8    7.26    3.07
   2   0   8    4.97    6.35
  -2   0  -8   13.20    4.08
  -2   0  -8   17.37    4.62
   2   0   9    6.21    3.92
  -2   0  -9    0.79    6.12
  -2   0  -9   19.26    6.05
  -2   0 -10  316.37   23.70
  -2   0 -11    0.32    7.48
   2   1 -12   -6.42    7.64
   2   1 -12    7.29    5.67
   2  -1 -12   17.25    9.06
   2  -1 -12    5.48    5.48
   2   1 -11  365.30   23.94
   2  -1 -11  365.01   22.69
   2   1 -10   28.46    5.50
   2  -1 -10   26.20    5.46
   2   1  -9   17.93    4.70
   2   1  -9   11.00    4.37
   2  -1  -9    9.97    5.25
   2  -1  -9   12.53    4.34
   2   1  -8   59.47    6.63
   2   1  -8   69.46    5.67
   2  -1  -8   68.29    6.50
   2   1  -7 1306.18   52.80
   2   1  -7 1292.59   68.02
  -2  -1   7 1541.45   62.69
  -2  -1   7 1241.58   50.02
   2  -1  -7 1337.84   52.56
   2   1  -6  139.40    7.99
   2   1  -6  154.81    7.53
   2   1  -6  138.07    5.71
  -2   1   6  142.36    5.53
  -2  -1   6  135.94    6.59
   2  -1  -6  142.80    6.33
   2  -1  -6  143.21    7.93
   2   1  -5 1847.46   77.62
   2   1  -5 1805.48   69.46
   2   1  -5 1599.44   70.93
  -2   1   5 1591.06   74.84
  -2  -1   5 1616.18   84.59
   2  -1  -5 1694.73   74.23
   2   1  -4   67.15    3.91
   2   1  -4   71.58    7.29
  -2   1   4   65.92    5.52
  -2  -1   4   63.74    7.34
   2  -1  -4   66.00    3.94
   2   1  -3 1282.28   61.97
   2   1  -3 1219.22   62.13
  -2   1   3 1261.89   76.10
  -2  -1   3 1348.43   82.72
   2  -1  -3 1203.17   62.14
   2   1  -2  518.31   30.26
  -2   1   2  546.44   31.86
  -2  -1   2  553.03   30.80
   2  -1  -2  537.90   25.48
   2   1   0  100.51   25.13
  -2   1   0  109.73   24.06
  -2   1   0   87.01   10.26
  -2  -1   0  106.54   29.50
   2  -1   0  103.06   25.48
   2   1   1  139.48    6.62
  -2   1  -1  166.63    7.33
  -2   1  -1  129.20    6.40
  -2  -1  -1  126.77    6.91
   2  -1   1  150.83    7.35
   2   1   2  421.98   18.81
   2   1   2  461.90   20.03
  -2   1  -2  474.45   19.83
  -2  -1  -2  468.87   19.59
   2  -1   2  432.58   21.77
   2   1   3 2972.09  164.89
   2   1   3 3689.99  158.78
  -2   1  -3 3395.42  141.92
  -2  -1  -3 3288.91  138.71
   2  -1   3 3292.66  180.88
   2  -1   3 3645.58  158.46
   2   1   4   56.58    5.16
   2   1   4   48.65    5.08
  -2   1  -4   53.90    4.56
  -2  -1  -4   47.13    3.75
   2  -1   4   61.75    4.69
   2  -1   4   57.79    4.92
   2   1   5  104.74    5.47
   2   1   5  110.41    7.02
  -2   1  -5  119.97    6.42
  -2  -1  -5  104.87    5.64
  -2  -1  -5  122.93    6.98
   2  -1   5  118.35    6.11
   2  -1   5  122.73    7.20
   2   1   6   53.45    4.19
   2   1   6   47.98    5.56
  -2   1  -6   51.51    4.13
  -2   1  -6   44.66    4.64
  -2  -1  -6   70.01    6.27
   2  -1   6   56.17    4.32
   2  -1   6   45.56    4.75
   2   1   7  736.13   35.54
   2   1   7  742.18   40.02
  -2   1  -7  800.27   38.13
  -2   1  -7  761.77   30.66
  -2  -1  -7  794.30   37.93
  -2  -1  -7  871.30   37.86
   2  -1   7  691.40   30.68
   2  -1   7  739.17   49.47
   2   1   8   15.98    3.10
  -2   1  -8   12.63    4.01
  -2   1  -8   22.15    4.46
  -2  -1  -8   15.25    3.58
   2  -1   8   15.07    3.37
   2   1   9  388.58   21.12
  -2   1  -9  375.07   18.47
  -2  -1  -9  427.41   24.54
  -2  -1  -9  368.58   17.83
   2  -1   9  367.40   21.17
  -2   1 -10    3.50    5.57
  -2  -1 -10   14.31    8.82
  -2  -1 -10    3.18    6.05
  -2   1 -11  167.56   14.64
  -2  -1 -11  146.04   12.73
   2   2 -12  102.07   12.51
   2  -2 -12  103.54   16.41
   2  -2 -12   87.92   11.92
   2   2 -11   -0.69    6.59
   2   2 -11   12.99    6.82
   2  -2 -11   11.89    6.75
   2   2 -10  570.47   31.24
   2   2 -10  542.34   28.25
   2  -2 -10  520.46   34.68
   2   2  -9  184.14   11.47
   2   2  -9  141.62    9.92
   2  -2  -9  181.16   10.88
   2   2  -8  875.10   40.01
   2   2  -8  791.70   34.40
   2  -2  -8  898.91   40.67
   2   2  -7  170.68   10.81
   2   2  -7  173.79    9.34
  -2  -2   7  189.46    9.36
  -2  -2   7  148.27    7.40
   2  -2  -7  174.82    9.90
   2   2  -6  584.27   30.62
   2   2  -6  624.54   25.35
   2   2  -6  600.23   25.15
  -2   2   6  696.64   23.79
  -2  -2   6  597.04   28.48
   2  -2  -6  649.63   24.98
   2  -2  -6  621.44   25.88
   2   2  -5  979.42   40.45
   2   2  -5  956.50   35.83
   2   2  -5  869.83   46.69
  -2   2   5  926.61   37.45
  -2  -2   5  900.06   50.86
   2  -2  -5  871.94   38.48
   2   2  -4 2804.36  126.30
   2   2  -4 2847.57  151.62
   2   2  -4 2574.16  127.89
  -2   2   4 2713.58  120.26
  -2  -2   4 2684.29  154.24
   2  -2  -4 2608.81  127.31
   2   2  -3 1053.26   53.26
   2   2  -3  941.04   47.02
  -2   2   3 1009.54   53.48
  -2  -2   3 1028.55   58.92
   2  -2  -3  953.13   46.48
   2   2  -2   50.40    3.33
  -2   2   2   46.76    4.30
  -2  -2   2   43.91    3.81
  -2  -2   2   43.68    2.09
   2  -2  -2   42.31    3.07
   2   2  -1 1051.51   46.72
  -2   2   1 1076.92   62.98
  -2  -2   1 1030.55   56.05
   2  -2  -1 1021.78   52.83
   2  -2  -1  964.77   45.54
   2   2   0 4733.46  231.07
  -2   2   0 5418.11  243.43
  -2   2   0 4610.73  259.72
  -2  -2   0 4816.36  264.87
   2  -2   0 5111.09  242.80
   2  -2   0 4704.69  229.83
   2   2   1 1186.08   56.23
  -2   2  -1 1276.49   66.64
  -2   2  -1 1154.06   66.07
  -2  -2  -1 1227.27   60.07
   2  -2   1 1313.26   64.78
   2   2   2 1012.45   49.11
   2   2   2 1150.73   54.32
  -2   2  -2 1111.53   46.33
  -2   2  -2  969.16   50.25
  -2  -2  -2 1116.04   45.59
   2  -2   2 1128.97   49.00
   2   2   3  231.12   14.16
   2   2   3  261.87   12.58
  -2   2  -3  262.69   12.05
  -2   2  -3  260.18   15.58
  -2  -2  -3  250.75   10.59
   2  -2   3  232.27   11.33
   2  -2   3  243.35   11.14
   2   2   4 1406.71   61.62
   2   2   4 1505.00   59.08
  -2   2  -4 1392.05   58.95
  -2   2  -4 1266.66   52.45
  -2  -2  -4 1379.33   52.83
  -2  -2  -4 1493.47   57.06
   2  -2   4 1305.70   68.87
   2  -2   4 1431.30   70.30
   2   2   5  422.37   20.08
   2   2   5  459.71   17.40
  -2   2  -5  436.79   18.33
  -2   2  -5  388.85   16.11
  -2  -2  -5  435.31   17.83
  -2  -2  -5  502.42   19.20
   2  -2   5  424.94   19.40
   2  -2   5  455.16   19.35
   2   2   6 1141.67   51.78
   2   2   6 1244.90   57.23
  -2   2  -6 1346.56   52.91
  -2   2  -6 1201.74   43.96
  -2  -2  -6 1401.88   52.14
   2  -2   6 1166.23   58.67
   2  -2   6 1222.77   57.57
   2   2   7   61.97    4.25
  -2   2  -7   60.79    5.61
  -2   2  -7   85.57    7.20
  -2  -2  -7   61.38    5.22
  -2  -2  -7   73.69    6.51
   2  -2   7   64.16    4.48
   2  -2   7   49.93    7.06
   2   2   8   21.23    3.32
  -2   2  -8   26.57    5.40
  -2   2  -8   37.50    5.75
  -2  -2  -8   22.71    4.21
   2  -2   8   30.03    3.83
   2   2   9   88.04    5.96
  -2   2  -9   79.68    8.61
  -2  -2  -9   84.56    9.13
   2  -2   9   86.86    6.74
  -2   2 -10  369.03   29.78
  -2  -2 -10  395.63   29.33
  -2  -2 -10  357.19   28.98
  -2   2 -11   15.61    7.33
  -2  -2 -11   23.06    7.62
  -2  -2 -11   16.55    7.32
   2   3 -12   78.14   10.11
   2  -3 -12   62.28   11.72
   2  -3 -12   75.30    9.81
   2   3 -11  349.87   18.19
   2   3 -11  337.95   24.63
   2  -3 -11  301.67   20.40
   2   3 -10  149.05   11.09
   2   3 -10  136.33    8.00
   2  -3 -10  150.66   11.59
   2   3  -9   45.80    6.77
   2   3  -9   35.68    4.58
   2  -3  -9   26.08    5.81
   2   3  -8   12.68    5.04
   2   3  -8    9.04    3.78
  -2  -3   8    5.77    1.99
  -2  -3   8   14.00    2.09
   2  -3  -8    7.00    5.25
   2   3  -7 1108.27   46.63
   2   3  -7 1022.40   40.71
  -2  -3   7 1194.93   59.49
  -2  -3   7  997.78   47.71
   2  -3  -7 1050.90   41.30
   2   3  -6  533.47   29.82
   2   3  -6  656.86   24.94
   2   3  -6  577.18   20.93
  -2  -3   6  592.14   33.33
   2  -3  -6  602.95   22.27
   2   3  -5  253.37   11.90
   2   3  -5  245.76   11.19
   2   3  -5  221.95    9.81
  -2   3   5  247.10   10.43
  -2  -3   5  235.93   11.61
   2  -3  -5  226.45   10.74
   2   3  -4   13.41    2.96
   2   3  -4   16.84    5.96
   2   3  -4   13.52    2.47
  -2   3   4   13.13    2.45
  -2  -3   4   14.03    3.46
   2  -3  -4   14.27    2.57
   2   3  -3 1041.11   52.41
   2   3  -3 1007.73   50.54
   2   3  -3  937.58   42.82
  -2   3   3 1046.06   49.66
  -2  -3   3 1047.11   45.37
  -2  -3   3  925.63   50.12
   2  -3  -3  950.16   44.00
   2   3  -2 1280.40   61.36
  -2   3   2 1370.72   60.35
  -2  -3   2 1226.66   69.23
  -2  -3   2 1161.38   61.43
   2  -3  -2 1243.89   61.20
   2   3  -1 1548.79   78.28
  -2   3   1 1797.47   78.39
  -2  -3   1 1652.41   89.05
   2  -3  -1 1682.19   79.55
   2  -3  -1 1530.36   79.53
   2   3   0  532.95   22.41
  -2   3   0  546.64   24.08
  -2   3   0  432.19   24.93
  -2  -3   0  487.38   26.53
   2  -3   0  486.52   22.98
   2  -3   0  473.95   23.31
   2   3   1  125.31    6.72
   2   3   1  114.39    5.95
  -2   3  -1  137.71    8.00
  -2   3  -1  137.44    6.12
  -2  -3  -1  133.77    7.31
   2  -3   1  141.80    7.84
   2  -3   1  125.28    6.59
   2   3   2 1158.52   51.03
   2   3   2 1187.43   56.04
  -2   3  -2 1208.82   51.18
  -2   3  -2  967.76   50.42
  -2  -3  -2 1081.04   46.39
   2  -3   2 1116.70   49.94
   2   3   3 1996.49   93.62
   2   3   3 2111.86   97.05
  -2   3  -3 2211.78   92.21
  -2   3  -3 1877.88   87.68
  -2  -3  -3 2006.13   78.02
  -2  -3  -3 2190.37   89.76
   2  -3   3 1940.69  108.12
   2  -3   3 2075.23   85.30
   2   3   4 1250.10   55.24
   2   3   4 1391.35   63.41
  -2   3  -4 1396.51   59.81
  -2   3  -4 1291.30   51.95
  -2  -3  -4 1275.66   48.17
  -2  -3  -4 1465.84   65.44
   2  -3   4 1263.02   47.18
   2  -3   4 1343.45   60.09
   2   3   5  233.80   10.33
   2   3   5  249.17   10.82
  -2   3  -5  275.29   13.35
  -2   3  -5  223.97   10.67
  -2  -3  -5  240.09   10.05
  -2  -3  -5  290.29   12.30
   2  -3   5  221.71   10.11
   2  -3   5  249.74   13.05
   2   3   6  141.18    6.92
  -2   3  -6  154.02    7.60
  -2   3  -6  140.42    7.57
  -2  -3  -6  143.52    7.25
  -2  -3  -6  158.69    8.70
   2  -3   6  154.29    7.28
   2  -3   6  134.54    8.11
   2   3   7  821.28   34.12
  -2   3  -7  908.44   43.81
  -2   3  -7  772.53   33.20
  -2  -3  -7  825.87   37.24
  -2  -3  -7  894.72   43.16
   2  -3   7  802.38   32.47
   2  -3   7  820.51   50.16
   2   3   8  350.37   16.46
  -2   3  -8  393.45   19.79
  -2   3  -8  341.98   16.80
  -2  -3  -8  363.38   18.94
  -2  -3  -8  411.40   19.50
   2  -3   8  316.94   15.68
   2   3   9  327.96   15.47
  -2   3  -9  307.83   16.13
  -2  -3  -9  342.37   18.12
   2  -3   9  303.02   16.31
  -2   3 -10   18.18    7.18
  -2  -3 -10    4.94    6.33
  -2   3 -11  104.14   14.99
  -2  -3 -11  107.20   15.51
  -2  -3 -11  106.30   11.79
   2   4 -12   33.75    8.85
   2  -4 -12   31.69    8.69
   2   4 -11   22.84    6.40
   2   4 -11   14.59    6.88
   2  -4 -11    8.25    6.85
   2   4 -10  237.37   13.85
   2   4 -10  215.33   13.63
   2  -4 -10  244.99   16.20
   2   4  -9  999.96   44.72
   2   4  -9  886.68   40.24
  -2  -4   9  955.22   37.71
   2   4  -8  262.77   14.06
   2   4  -8  243.03   12.56
  -2  -4   8  287.81   13.31
  -2  -4   8  251.99   15.13
   2  -4  -8  261.30   14.29
   2   4  -7   72.68    6.43
   2   4  -7   60.67    4.60
  -2  -4   7   62.62    5.10
  -2  -4   7   53.13    4.06
   2  -4  -7   64.54    5.34
   2   4  -6  154.41   10.27
   2   4  -6  184.70   10.28
   2   4  -6  168.75    7.22
  -2  -4   6  176.32    8.35
   2  -4  -6  172.98    6.51
   2   4  -5 2545.89  113.13
   2   4  -5 2396.78   98.72
   2   4  -5 2131.16   78.09
  -2   4   5 2621.20  113.07
  -2  -4   5 2398.30  140.43
   2  -4  -5 2117.77  101.06
   2   4  -4 1188.98   49.98
   2   4  -4 1224.70   55.73
   2   4  -4 1106.53   53.50
  -2   4   4 1274.28   56.47
  -2  -4   4 1253.80   65.89
   2  -4  -4 1074.53   57.59
   2   4  -3  791.29   32.77
   2   4  -3  828.35   34.13
   2   4  -3  695.94   35.59
  -2   4   3  813.38   34.26
  -2  -4   3  800.26   35.17
  -2  -4   3  734.03   35.02
   2  -4  -3  722.34   35.78
   2   4  -2  102.13    5.68
   2   4  -2   99.59    6.16
  -2   4   2   98.77    6.16
  -2  -4   2   95.76    5.81
  -2  -4   2   84.55    4.19
   2  -4  -2   81.66    5.40
   2   4  -1 1492.46   77.10
   2   4  -1 1511.91   79.76
  -2   4   1 1561.85   67.82
  -2  -4   1 1536.23   69.55
   2  -4  -1 1533.56   72.12
   2  -4  -1 1347.41   72.19
   2   4   0  811.80   35.90
  -2   4   0  810.09   35.32
  -2   4   0  702.63   35.06
  -2  -4   0  788.06   38.73
   2  -4   0  800.83   41.05
   2  -4   0  732.35   33.48
   2   4   1 1341.98   67.18
   2   4   1 1472.04   72.49
  -2   4  -1 1681.84   72.33
  -2   4  -1 1387.66   69.64
  -2  -4  -1 1460.84   68.20
   2  -4   1 1485.87   83.27
   2  -4   1 1387.52   73.09
   2   4   2  292.66   13.68
   2   4   2  288.69   12.41
  -2   4  -2  310.46   12.23
  -2   4  -2  263.10   11.89
  -2  -4  -2  288.28   11.06
   2  -4   2  272.04   15.37
   2  -4   2  262.51   13.35
   2   4   3   90.44    5.53
   2   4   3   83.32    4.67
  -2   4  -3   88.87    5.57
  -2   4  -3   90.88    5.61
  -2  -4  -3   81.81    4.35
  -2  -4  -3   89.83    4.84
   2  -4   3   84.28    5.62
   2  -4   3   75.38    4.98
   2   4   4  358.89   18.34
   2   4   4  350.82   16.62
  -2   4  -4  395.31   18.14
  -2   4  -4  357.39   17.35
  -2  -4  -4  354.84   14.46
  -2  -4  -4  414.21   19.67
   2  -4   4  387.71   15.27
   2  -4   4  370.65   14.34
   2   4   5 1301.61   55.09
  -2   4  -5 1513.77   61.45
  -2   4  -5 1250.44   47.57
  -2  -4  -5 1215.43   47.98
  -2  -4  -5 1525.98   68.98
   2  -4   5 1270.61   66.17
   2  -4   5 1348.41   67.35
   2   4   6  614.95   24.70
  -2   4  -6  654.63   27.25
  -2   4  -6  601.92   23.33
  -2  -4  -6  572.18   22.19
  -2  -4  -6  678.76   33.28
   2  -4   6  542.04   30.38
   2  -4   6  613.70   44.69
   2   4   7   24.70    2.90
  -2   4  -7   24.64    4.76
  -2   4  -7   29.31    4.19
  -2  -4  -7   19.03    3.67
  -2  -4  -7   27.90    4.07
   2  -4   7   31.54    3.72
   2  -4   7   19.62    4.77
   2   4   8   11.53    3.32
  -2   4  -8    7.36    6.02
  -2   4  -8   22.46    6.10
  -2  -4  -8    1.40    3.66
  -2  -4  -8   12.29    4.63
   2  -4   8   14.94    4.02
   2   4   9  423.82   19.19
  -2   4  -9  352.76   22.89
  -2  -4  -9  447.12   28.18
   2  -4   9  382.28   23.04
  -2   4 -10  227.77   14.71
  -2  -4 -10  244.15   18.46
  -2   4 -11   92.81   12.30
  -2  -4 -11   76.35   13.81
   2   5 -12  198.02   23.54
   2  -5 -12  191.88   24.15
   2   5 -11  110.83   10.89
   2   5 -11   84.73   10.22
   2  -5 -11   92.95   13.03
   2   5 -10  230.85   15.40
   2   5 -10  260.33   18.85
   2  -5 -10  249.58   16.25
   2   5  -9   20.62    7.10
   2   5  -9    8.65    4.33
  -2  -5   9   -0.56    2.24
   2  -5  -9   11.97    5.81
   2   5  -8  325.75   17.53
   2   5  -8  309.51   16.39
  -2  -5   8  354.27   18.95
  -2  -5   8  312.66   19.69
   2  -5  -8  333.77   15.28
   2   5  -7  426.43   17.04
   2   5  -7  371.22   16.17
  -2  -5   7  400.11   21.26
   2   5  -6 1112.20   57.47
   2   5  -6 1161.51   36.32
  -2  -5   6 1284.15   59.01
   2  -5  -6 1128.15   46.25
   2   5  -5  186.41    9.73
   2   5  -5  184.73   11.02
   2   5  -5  170.71    8.81
  -2   5   5  216.27    9.33
  -2  -5   5  193.40    9.89
   2  -5  -5  169.35    8.39
   2   5  -4   27.74    4.18
   2   5  -4   27.92    3.86
   2   5  -4   21.83    2.37
  -2   5   4   24.37    2.77
  -2  -5   4   26.69    3.05
  -2  -5   4   14.96    2.41
   2  -5  -4   18.31    2.14
   2   5  -3  301.66   12.83
   2   5  -3  275.24   13.06
   2   5  -3  239.59   11.61
  -2   5   3  292.06   11.80
  -2  -5   3  286.69   12.95
  -2  -5   3  241.69   10.59
   2  -5  -3  268.43   15.30
   2   5  -2 1861.98   89.61
   2   5  -2 1903.09  100.80
  -2   5   2 1974.19   85.13
  -2  -5   2 1954.68   94.89
  -2  -5   2 1675.15   83.81
   2  -5  -2 1962.39   92.36
   2   5  -1  339.75   17.40
   2   5  -1  335.69   18.40
  -2   5   1  379.36   15.46
  -2  -5   1  341.42   13.89
   2  -5  -1  334.33   15.94
   2  -5  -1  300.55   13.04
   2   5   0  852.22   38.15
  -2   5   0  988.31   38.66
  -2   5   0  750.51   41.11
  -2  -5   0  953.38   37.90
   2  -5   0  892.64   43.68
   2  -5   0  832.87   40.70
   2   5   1   52.24    6.34
  -2   5  -1   36.74    5.46
  -2   5  -1   38.83    3.93
  -2  -5  -1   41.97    5.73
   2  -5   1   43.01    6.51
   2  -5   1   34.71    3.60
   2   5   2 1193.69   51.70
  -2   5  -2 1300.02   62.18
  -2   5  -2 1116.52   56.82
  -2  -5  -2 1187.88   49.16
  -2  -5  -2 1267.33   56.04
   2  -5   2 1259.19   63.10
   2  -5   2 1158.17   55.61
   2   5   3  395.62   17.63
  -2   5  -3  474.41   18.70
  -2   5  -3  389.90   15.74
  -2  -5  -3  398.47   16.08
  -2  -5  -3  459.58   18.42
   2  -5   3  440.69   19.54
   2   5   4 2025.35   91.39
  -2   5  -4 2288.60   85.81
  -2   5  -4 1983.37   80.80
  -2  -5  -4 1707.73   75.06
  -2  -5  -4 2270.57   96.86
   2  -5   4 1898.35   99.64
   2  -5   4 2008.60   85.36
   2   5   5   24.08    4.27
  -2   5  -5   10.51    4.28
  -2   5  -5   19.16    4.99
  -2  -5  -5    3.86    2.41
  -2  -5  -5   17.00    5.88
   2  -5   5   19.17    4.37
   2  -5   5    5.13    3.89
   2   5   6  217.94    9.65
  -2   5  -6  234.11   14.20
  -2   5  -6  199.64    9.38
  -2  -5  -6  196.13    9.23
  -2  -5  -6  249.95   11.14
   2  -5   6  223.08   10.09
   2  -5   6  198.69   15.75
   2   5   7  147.12    7.89
  -2   5  -7  138.65    9.66
  -2   5  -7  136.24    7.93
  -2  -5  -7  124.77    6.76
  -2  -5  -7  152.25    9.78
   2  -5   7  137.43    7.83
   2  -5   7  119.68   10.09
   2   5   8 1236.29   53.56
  -2   5  -8 1318.29   69.21
  -2   5  -8 1194.28   49.29
  -2  -5  -8 1156.67   53.44
  -2  -5  -8 1331.52   61.02
   2  -5   8 1139.64   53.82
  -2   5  -9   23.12    6.10
  -2  -5  -9   23.27    6.02
   2  -5   9   22.33    4.18
  -2   5 -10    3.85    7.69
  -2  -5 -10    2.39    6.18
  -2   5 -11   16.97    7.68
  -2  -5 -11   29.34    9.32
   2   6 -12    2.15    6.45
   2   6 -11   26.10    7.43
   2   6 -11   18.08    6.47
   2  -6 -11   19.94    7.76
   2   6 -10    6.57    5.71
   2   6 -10   21.83    6.33
   2  -6 -10    6.38    6.56
   2   6  -9 1254.26   57.70
   2   6  -9 1207.93   68.19
  -2  -6   9 1278.63   64.35
   2  -6  -9 1257.98   72.77
   2   6  -8    4.86    3.99
   2   6  -8    5.14    2.82
  -2  -6   8    0.68    2.73
  -2  -6   8   -0.53    2.46
   2  -6  -8   -3.46    4.16
   2   6  -7  105.68    7.31
   2   6  -7   96.11    5.97
  -2  -6   7  102.94    6.59
   2   6  -6   14.22    4.98
   2   6  -6   25.68    5.42
  -2  -6   6   14.46    3.81
   2  -6  -6   14.18    1.93
   2  -6  -6    4.47    2.75
   2   6  -5 2171.27   91.01
   2   6  -5 2031.16   92.85
   2   6  -5 1810.06   77.77
  -2   6   5 2437.57   99.94
  -2  -6   5 2086.07   80.83
   2  -6  -5 1857.50   95.87
   2   6  -4   48.12    3.95
   2   6  -4   42.23    3.36
   2   6  -4   29.08    2.57
  -2   6   4   41.78    3.20
  -2  -6   4   41.17    3.83
  -2  -6   4   26.36    2.75
   2  -6  -4   34.88    2.55
   2   6  -3 1271.37   58.67
   2   6  -3 1291.95   71.74
   2   6  -3 1146.20   57.97
  -2   6   3 1528.12   65.35
  -2  -6   3 1380.72   62.01
  -2  -6   3 1207.09   51.61
   2  -6  -3 1376.18   64.85
   2   6  -2   50.51   10.41
   2   6  -2   28.98    6.46
  -2   6   2   39.24    6.70
  -2  -6   2   25.47    6.13
  -2  -6   2   20.16    2.56
   2  -6  -2   34.58    7.32
   2   6  -1 1262.29   59.12
   2   6  -1 1225.35   63.30
  -2   6   1 1460.96   60.28
  -2  -6   1 1364.82   55.13
   2  -6  -1 1255.80   55.22
   2  -6  -1 1068.48   53.93
   2   6   0  317.85   13.62
  -2   6   0  342.14   14.18
  -2   6   0  258.23   11.88
  -2  -6   0  295.19   13.39
   2  -6   0  325.27   15.66
   2  -6   0  266.80   11.91
   2   6   1 2620.18  122.11
  -2   6  -1 2941.78  116.58
  -2   6  -1 2347.32  118.88
  -2  -6  -1 2548.89   98.33
   2  -6   1 2665.21  121.06
   2  -6   1 2357.93  103.55
   2   6   2   52.46    5.61
  -2   6  -2   36.35    4.35
  -2   6  -2   30.53    3.73
  -2  -6  -2   35.78    4.20
  -2  -6  -2   41.51    3.27
   2  -6   2   37.30    5.51
   2  -6   2   37.44    5.05
   2   6   3  241.02   10.02
  -2   6  -3  263.97   12.26
  -2   6  -3  242.75   10.64
  -2  -6  -3  240.40   11.02
  -2  -6  -3  294.29   12.09
   2  -6   3  265.37   12.20
   2  -6   3  236.97   10.66
   2   6   4   74.84    6.31
  -2   6  -4   89.15    5.67
  -2   6  -4   74.16    6.11
  -2  -6  -4   66.27    4.21
  -2  -6  -4   85.03    5.53
   2  -6   4   71.14    5.96
   2  -6   4   55.85    4.80
   2   6   5 2006.82   83.10
  -2   6  -5 2194.24   93.92
  -2   6  -5 1852.35   71.84
  -2  -6  -5 1748.36   73.80
  -2  -6  -5 2159.98   82.12
   2  -6   5 1675.87   68.73
   2  -6   5 1828.40   87.06
   2   6   6   74.76    4.97
  -2   6  -6   63.49    6.10
  -2   6  -6   71.43    5.49
  -2  -6  -6   48.37    3.87
  -2  -6  -6   70.21    5.77
   2  -6   6   64.52    5.38
   2  -6   6   63.94    7.26
   2   6   7  104.86    5.62
  -2   6  -7  113.79   10.02
  -2   6  -7  108.98    7.15
  -2  -6  -7   88.58    5.39
  -2  -6  -7  114.06    7.14
   2  -6   7  106.72    7.27
   2  -6   7   68.92    8.50
   2   6   8    5.09    3.58
  -2   6  -8   13.94    6.73
  -2   6  -8    7.92    5.66
  -2  -6  -8   -0.17    3.36
  -2  -6  -8    8.71    5.67
   2  -6   8    5.38    3.75
  -2   6  -9  462.37   25.78
  -2  -6  -9  521.68   28.80
   2  -6   9  428.37   25.84
  -2   6 -10   18.48    6.59
  -2  -6 -10   19.03    7.61
  -2   6 -11  175.43   15.73
  -2  -6 -11  174.90   15.94
   2   7 -12  252.74   27.93
   2   7 -11    3.28    7.08
   2   7 -11   -5.17    6.68
   2  -7 -11   -5.48    6.89
   2   7 -10  317.87   18.52
   2   7 -10  286.20   20.49
   2  -7 -10  297.37   17.88
   2   7  -9    2.60    4.85
   2   7  -9   16.37    5.01
  -2  -7   9    5.59    3.79
   2  -7  -9   -9.43    4.37
   2   7  -8  274.31   14.08
   2   7  -8  264.57   13.15
  -2  -7   8  283.38   16.52
  -2  -7   8  265.45   16.81
   2   7  -7   30.01    5.23
   2   7  -7   22.81    4.00
  -2  -7   7   22.27    5.21
  -2  -7   7   22.96    3.25
   2   7  -6 1466.78   65.53
   2   7  -6 1645.97   68.02
  -2  -7   6 1824.42   75.62
   2  -7  -6 1487.70   67.41
   2  -7  -6 1420.58   71.32
   2   7  -5   36.50    4.38
   2   7  -5   35.85    3.53
   2   7  -5   22.29    3.55
  -2   7   5   31.02    3.32
  -2  -7   5   28.72    3.75
  -2  -7   5   26.15    3.39
   2  -7  -5   30.41    2.70
   2   7  -4   28.20    3.68
   2   7  -4   26.86    3.16
   2   7  -4   24.19    2.42
  -2   7   4   29.23    3.22
  -2  -7   4   31.98    3.86
  -2  -7   4   27.71    3.51
  -2  -7   4   27.15    2.93
   2  -7  -4   28.64    2.30
   2   7  -3   56.88    8.28
   2   7  -3   45.02    5.76
   2   7  -3   39.11    3.59
  -2   7   3   48.98    5.47
  -2  -7   3   39.03    4.80
  -2  -7   3   42.00    4.76
  -2  -7   3   37.60    3.15
   2  -7  -3   47.20    5.18
   2   7  -2 2739.74  114.90
   2   7  -2 2491.18  113.48
  -2   7   2 3151.81  129.47
  -2  -7   2 3040.62  121.24
  -2  -7   2 2872.27  136.50
  -2  -7   2 2320.55  108.08
   2  -7  -2 2771.32  124.23
   2   7  -1   10.93    3.07
  -2   7   1   13.41    2.37
  -2  -7   1    9.83    2.70
  -2  -7   1    7.86    1.57
   2  -7  -1   13.86    3.17
   2  -7  -1    5.57    2.33
   2   7   0  415.31   18.02
  -2   7   0  473.97   18.86
  -2   7   0  334.54   17.61
  -2  -7   0  419.09   17.18
   2  -7   0  437.85   19.00
   2  -7   0  349.10   15.11
   2   7   1  261.83   16.06
  -2   7  -1  281.21   12.58
  -2   7  -1  206.65    9.81
  -2  -7  -1  217.45   12.08
   2  -7   1  244.45   14.86
   2  -7   1  205.75   10.35
   2   7   2 1896.78   82.07
  -2   7  -2 2128.62   80.01
  -2   7  -2 1664.53   78.91
  -2  -7  -2 1839.31   70.38
  -2  -7  -2 2008.27   89.58
   2  -7   2 2041.58   79.95
   2  -7   2 1763.01   70.84
   2   7   3  204.30    9.43
  -2   7  -3  233.08   10.73
  -2   7  -3  189.36    8.42
  -2  -7  -3  194.52    7.51
  -2  -7  -3  220.85    9.40
   2  -7   3  203.38   10.73
   2  -7   3  182.77    9.41
   2   7   4 1009.32   46.86
  -2   7  -4 1128.97   54.33
  -2   7  -4  862.72   33.22
  -2  -7  -4  889.71   33.88
  -2  -7  -4 1092.91   44.89
   2  -7   4  971.47   45.86
   2  -7   4  878.80   40.83
   2   7   5  239.18   11.07
  -2   7  -5  273.36   13.17
  -2   7  -5  211.43   12.90
  -2  -7  -5  206.38   10.51
  -2  -7  -5  244.95   12.65
   2  -7   5  247.73   11.90
   2  -7   5  209.04   12.25
   2   7   6  459.13   18.20
  -2   7  -6  498.09   23.56
  -2   7  -6  376.55   16.32
  -2  -7  -6  363.75   15.33
  -2  -7  -6  445.77   20.37
   2  -7   6  350.09   21.88
   2  -7   6  391.16   24.29
   2   7   7   59.78    5.28
  -2   7  -7   55.26    6.71
  -2   7  -7   58.42    5.52
  -2  -7  -7   49.84    4.55
  -2  -7  -7   66.63    5.72
   2  -7   7   54.26    4.35
   2   7   8 1028.97   49.52
  -2   7  -8 1053.45   63.32
  -2   7  -8  934.32   37.03
  -2  -7  -8  794.30   48.38
  -2  -7  -8 1000.55   53.06
   2  -7   8  843.16   46.92
  -2   7  -9   69.05    8.89
  -2  -7  -9   50.16    7.69
   2  -7   9   46.32    5.04
  -2   7 -10    1.77    6.13
  -2  -7 -10   -7.85    8.25
  -2   7 -11    6.44    7.88
  -2  -7 -11   11.01    8.21
   2   8 -12   20.72    7.19
   2   8 -11    9.85    7.60
   2   8 -11    7.22    6.72
   2  -8 -11    3.19    7.44
   2   8 -10  150.59   12.29
   2   8 -10  154.15   11.11
   2  -8 -10  158.07   12.88
   2   8  -9  713.31   37.14
   2   8  -9  708.61   33.50
  -2  -8   9  747.92   43.91
   2  -8  -9  699.55   40.58
   2   8  -8  127.65    9.06
   2   8  -8  125.30    7.35
  -2  -8   8  104.68    7.82
  -2  -8   8  103.92    8.55
   2   8  -7  202.79   10.67
   2   8  -7  193.41    9.53
  -2  -8   7  227.48   12.01
   2  -8  -7  181.51    7.93
   2  -8  -7  183.59    8.01
   2   8  -6  373.28   20.92
   2   8  -6  403.84   17.43
  -2  -8   6  443.72   24.45
   2  -8  -6  367.50   20.82
   2  -8  -6  352.83   19.00
   2   8  -5 1410.26   68.13
   2   8  -5 1442.60   49.51
  -2   8   5 1794.67   68.29
  -2  -8   5 1820.38   69.81
  -2  -8   5 1757.39   69.41
  -2  -8   5 1412.88   66.42
   2  -8  -5 1535.43   82.29
   2   8  -4  806.80   34.88
   2   8  -4  720.87   28.81
   2   8  -4  666.16   29.29
  -2   8   4  888.23   41.23
  -2  -8   4  875.67   42.69
  -2  -8   4  821.30   34.44
  -2  -8   4  650.25   28.09
   2  -8  -4  724.52   33.11
   2   8  -3 1652.83   76.76
   2   8  -3 1507.21   63.62
  -2   8   3 1877.24   72.74
  -2  -8   3 1678.52   60.26
  -2  -8   3 1701.63   79.31
  -2  -8   3 1349.98   60.57
   2  -8  -3 1498.56   75.12
   2   8  -2  225.29   12.25
   2   8  -2  187.00    9.03
  -2   8   2  222.11   11.44
  -2  -8   2  218.48   10.37
  -2  -8   2  242.35   13.74
  -2  -8   2  155.86    7.27
   2  -8  -2  221.14   12.00
   2   8  -1 1273.88   57.39
  -2   8   1 1449.09   61.73
  -2  -8   1 1381.60   51.77
  -2  -8   1 1349.54   64.19
   2  -8  -1 1264.96   57.77
   2  -8  -1 1000.26   54.26
   2   8   0  877.16   36.12
  -2   8   0 1034.98   45.28
  -2   8   0  705.09   30.96
  -2  -8   0  944.81   36.80
  -2  -8   0  990.19   40.70
   2  -8   0  963.79   44.59
   2  -8   0  757.20   38.95
   2   8   1 2798.07  134.41
  -2   8  -1 3340.77  132.62
  -2   8  -1 2393.35  112.62
  -2  -8  -1 2902.51  103.40
   2  -8   1 3110.24  155.05
   2  -8   1 2536.93  131.67
   2   8   2  139.27    7.88
  -2   8  -2  145.80    9.42
  -2   8  -2  116.62    6.41
  -2  -8  -2  120.93    6.85
  -2  -8  -2  130.47    6.94
   2  -8   2  133.25    6.93
   2  -8   2  103.49    6.44
   2   8   3  119.34    6.01
  -2   8  -3  123.92    7.02
  -2   8  -3  101.79    5.85
  -2  -8  -3  109.29    6.12
  -2  -8  -3  125.58    5.85
   2  -8   3  126.14    7.84
   2  -8   3  101.49    6.04
   2   8   4  171.83    8.62
  -2   8  -4  175.19   10.53
  -2   8  -4  134.09    7.28
  -2  -8  -4  138.70    6.46
  -2  -8  -4  147.28    8.10
   2  -8   4  152.72   10.17
   2  -8   4  140.53    9.30
   2  -8   4  119.66    7.78
   2   8   5 1951.62   81.08
  -2   8  -5 2273.96   97.26
  -2   8  -5 1662.86   63.01
  -2  -8  -5 1680.25   78.67
  -2  -8  -5 2065.90   72.33
   2  -8   5 1899.52   86.17
   2  -8   5 1782.54   90.40
   2   8   6  212.61   11.46
  -2   8  -6  242.74   14.28
  -2   8  -6  207.57    9.87
  -2  -8  -6  164.49    8.09
  -2  -8  -6  222.58   11.52
   2  -8   6  213.71   11.67
   2  -8   6  173.45   13.67
   2   8   7   78.33    6.10
  -2   8  -7   61.27    8.17
  -2   8  -7   68.00    6.33
  -2  -8  -7   56.31    5.34
  -2  -8  -7   68.01    5.94
   2  -8   7   65.46    5.10
   2   8   8    4.98    4.15
  -2   8  -8   -0.77    7.49
  -2   8  -8   11.09    5.38
  -2  -8  -8   12.44    5.10
   2  -8   8    7.83    4.66
  -2   8  -9  379.23   18.99
  -2  -8  -9  429.02   26.00
   2  -8   9  347.18   28.03
  -2   8 -10   25.55    8.89
  -2  -8 -10   27.09    8.90
  -2   8 -11  139.89   17.75
  -2  -8 -11  160.86   15.08
   2   9 -11   62.02    8.81
   2   9 -11   50.66    7.60
   2  -9 -11   61.02   11.35
   2   9 -10  235.04   16.80
   2   9 -10  215.87   14.49
   2  -9 -10  207.64   15.30
   2   9  -9   16.68    7.12
   2   9  -9    6.21    3.52
  -2  -9   9   -1.66    4.37
   2  -9  -9    3.13    5.21
   2   9  -8  130.90    8.20
   2   9  -8  130.37    8.38
  -2  -9   8  127.20   10.56
  -2  -9   8  122.17   11.07
   2   9  -7  319.75   15.45
   2   9  -7  280.98   15.95
  -2  -9   7  336.95   19.01
  -2  -9   7  316.35   22.66
   2  -9  -7  261.75   12.93
   2  -9  -7  279.42   13.18
   2   9  -6 1437.80   73.11
   2   9  -6 1422.76   53.61
   2   9  -6 1312.71   47.30
  -2  -9   6 1613.14   79.03
  -2  -9   6 1313.57   54.25
   2  -9  -6 1371.87   74.39
   2  -9  -6 1389.44   72.22
   2   9  -5  277.96   12.40
   2   9  -5  263.40   11.82
  -2  -9   5  335.88   16.01
  -2  -9   5  298.13   14.63
  -2  -9   5  242.25   12.02
   2  -9  -5  285.18   16.42
   2   9  -4   13.22    3.48
   2   9  -4   10.37    2.46
  -2   9   4    9.34    3.74
  -2  -9   4    7.65    4.20
  -2  -9   4   15.69    4.22
  -2  -9   4    9.52    3.12
   2  -9  -4    8.92    3.10
   2   9  -3  271.28   12.77
   2   9  -3  246.47   11.27
  -2   9   3  313.06   15.27
  -2  -9   3  296.26   13.46
  -2  -9   3  278.10   15.60
  -2  -9   3  212.52   11.58
   2  -9  -3  282.65   13.98
   2   9  -2 3387.53  137.53
  -2   9   2 3569.66  146.03
  -2  -9   2 3353.82  121.62
  -2  -9   2 3223.84  140.63
  -2  -9   2 2372.07  115.61
   2  -9  -2 3402.01  153.68
   2   9  -1 1871.63   77.35
  -2   9   1 2190.45   80.22
  -2  -9   1 1914.69   70.22
  -2  -9   1 1947.22   83.46
   2  -9  -1 2014.14   90.78
   2  -9  -1 1418.25   66.10
   2   9   0  301.64   14.50
  -2   9   0  334.35   14.35
  -2  -9   0  314.19   13.14
  -2  -9   0  307.38   14.13
   2  -9   0  329.68   16.82
   2  -9   0  240.81   10.99
   2   9   1   45.70    6.89
  -2   9  -1   48.59    6.88
  -2   9  -1   34.66    3.37
  -2  -9  -1   44.56    5.48
   2  -9   1   48.53    7.05
   2  -9   1   37.09    3.56
   2   9   2 2142.27   87.41
  -2   9  -2 2514.56  110.74
  -2   9  -2 1823.28   84.86
  -2  -9  -2 2187.42   74.43
  -2  -9  -2 2245.71  101.64
   2  -9   2 2270.77  111.02
   2  -9   2 1880.95   75.20
   2   9   3 1158.78   47.48
  -2   9  -3 1304.59   55.51
  -2   9  -3  950.26   37.70
  -2  -9  -3 1050.24   43.16
  -2  -9  -3 1163.66   49.00
   2  -9   3 1228.90   45.54
   2  -9   3  991.20   42.97
   2   9   4  661.27   25.70
  -2   9  -4  709.49   29.80
  -2   9  -4  550.48   23.21
  -2  -9  -4  564.91   25.55
  -2  -9  -4  677.48   24.34
   2  -9   4  628.68   35.95
   2  -9   4  536.19   27.62
   2  -9   4  518.17   25.23
   2   9   5  224.44   10.37
  -2   9  -5  245.67   13.77
  -2   9  -5  193.48    9.23
  -2  -9  -5  174.80    9.54
  -2  -9  -5  225.18   11.34
   2  -9   5  189.44    9.91
   2  -9   5  171.57   13.20
   2   9   6  417.23   20.11
  -2   9  -6  449.68   31.58
  -2   9  -6  374.05   15.55
  -2  -9  -6  355.36   17.21
  -2  -9  -6  424.49   17.29
   2  -9   6  393.77   17.41
   2  -9   6  322.51   22.05
   2   9   7  284.95   14.43
  -2   9  -7  273.91   18.21
  -2   9  -7  251.55   11.53
  -2  -9  -7  212.14   13.28
  -2  -9  -7  292.85   14.38
   2  -9   7  253.14   16.59
   2   9   8  371.75   19.27
  -2   9  -8  309.85   24.82
  -2   9  -8  316.53   18.59
  -2  -9  -8  342.35   21.91
   2  -9   8  327.76   17.38
  -2   9  -9  137.47   12.39
  -2  -9  -9  162.80   11.63
   2  -9   9  139.75   12.42
  -2   9 -10   -7.63    6.33
  -2  -9 -10    1.02    8.53
  -2   9 -11   15.21    8.58
  -2  -9 -11   20.60    8.48
   2  10 -11   -2.07    8.12
   2  10 -11   -3.06    7.30
   2 -10 -11   -2.31    7.64
   2  10 -10  210.76   15.95
   2  10 -10  194.63   11.82
   2 -10 -10  197.26   14.38
   2  10  -9  239.28   15.49
   2  10  -9  236.83   13.79
  -2 -10   9  268.88   15.84
   2 -10  -9  264.32   16.11
   2  10  -8  503.16   20.82
   2  10  -8  444.54   22.18
  -2 -10   8  459.74   29.32
  -2 -10   8  432.58   34.56
   2  10  -7  155.07    9.50
   2  10  -7  134.33    7.25
  -2 -10   7  149.42   11.54
  -2 -10   7  130.85   11.22
  -2 -10   7  132.80   11.65
   2 -10  -7  131.04    6.70
   2 -10  -7  133.58    7.30
   2  10  -6  271.29   12.94
   2  10  -6  246.49   10.36
  -2 -10   6  302.72   20.02
  -2 -10   6  222.07   12.81
   2 -10  -6  263.38   11.75
   2 -10  -6  241.81   14.18
   2  10  -5  537.93   21.75
  -2 -10   5  637.36   28.71
  -2 -10   5  550.17   32.71
   2 -10  -5  557.91   27.24
   2 -10  -5  472.86   27.93
   2  10  -4 2134.25   76.99
   2  10  -4 1911.74   78.58
  -2  10   4 2774.34  115.34
  -2 -10   4 2748.89  114.99
  -2 -10   4 2477.77  149.78
  -2 -10   4 2031.05   77.65
   2 -10  -4 2460.34  120.45
   2  10  -3 1334.75   52.90
  -2  10   3 1508.89   61.25
  -2 -10   3 1487.93   58.38
  -2 -10   3 1376.04   56.10
  -2 -10   3 1059.57   39.50
   2 -10  -3 1374.48   62.46
   2  10  -2   29.51    4.65
  -2  10   2   45.74    4.98
  -2 -10   2   30.54    4.26
  -2 -10   2   32.78    3.73
  -2 -10   2   22.22    3.15
   2 -10  -2   32.27    5.26
   2  10  -1  603.78   33.28
  -2  10   1  699.55   28.28
  -2 -10   1  593.14   28.30
  -2 -10   1  594.17   27.52
   2 -10  -1  659.99   31.52
   2 -10  -1  435.72   22.16
   2  10   0 4542.85  197.95
  -2  10   0 4866.36  190.30
  -2 -10   0 4340.37  168.90
  -2 -10   0 4094.26  180.08
   2 -10   0 5281.87  198.35
   2 -10   0 3619.82  162.55
   2  10   1 1787.27   81.35
  -2  10  -1 2052.51   86.20
  -2  10  -1 1544.98   68.69
  -2 -10  -1 1902.93   67.64
   2 -10   1 2135.34   94.33
   2 -10   1 1617.17   71.77
   2  10   2  529.76   21.76
  -2  10  -2  581.42   26.16
  -2  10  -2  438.83   18.25
  -2 -10  -2  484.10   23.85
   2 -10   2  565.66   30.62
   2 -10   2  441.00   16.53
   2  10   3   75.40    9.37
  -2  10  -3   53.90    6.29
  -2  10  -3   55.71    6.23
  -2 -10  -3   45.64    4.78
  -2 -10  -3   64.66    5.10
   2 -10   3   68.44    7.17
   2 -10   3   43.32    5.11
   2  10   4 1185.98   46.47
  -2  10  -4 1378.99   53.66
  -2  10  -4  982.07   36.29
  -2 -10  -4 1041.89   37.73
  -2 -10  -4 1160.32   50.97
   2 -10   4 1121.07   62.35
   2 -10   4  994.96   51.45
   2 -10   4  953.15   52.11
   2  10   5  841.71   34.90
  -2  10  -5  938.50   39.97
  -2  10  -5  723.43   27.43
  -2 -10  -5  701.69   26.10
  -2 -10  -5  810.52   34.61
   2 -10   5  783.84   31.99
   2 -10   5  680.84   37.01
   2  10   6  465.97   21.25
  -2  10  -6  473.99   27.46
  -2  10  -6  393.29   16.22
  -2 -10  -6  362.75   19.27
  -2 -10  -6  465.43   19.99
   2 -10   6  434.90   24.13
   2  10   7   48.31    6.07
  -2  10  -7   52.77    7.76
  -2  10  -7   59.99    6.18
  -2 -10  -7   31.15    5.03
  -2 -10  -7   54.78    5.77
   2 -10   7   47.98    5.45
   2  10   8   32.17    5.32
  -2  10  -8   35.20    8.25
  -2  10  -8   38.66    5.38
  -2 -10  -8   27.95    6.37
   2 -10   8   31.48    5.82
  -2  10  -9  161.91   11.14
  -2 -10  -9  172.09   14.55
   2 -10   9  146.78   10.71
  -2  10 -10   95.31   12.22
  -2 -10 -10  109.74   12.85
  -2  10 -11   79.71   13.80
  -2 -10 -11   71.55   10.94
   2  11 -11  175.56   15.21
   2  11 -11  148.83   15.80
   2 -11 -11  161.72   19.66
   2  11 -10   73.21    9.89
   2  11 -10   77.76    8.62
   2 -11 -10   54.22    8.40
   2  11  -9   14.99    5.23
   2  11  -9    3.71    5.23
  -2 -11   9    7.27    5.56
   2  11  -8  179.79   12.28
   2  11  -8  168.26   11.13
  -2 -11   8  191.24   15.12
  -2 -11   8  186.73   17.11
   2 -11  -8  155.86    8.18
   2  11  -7  697.12   30.47
   2  11  -7  668.15   28.94
  -2 -11   7  802.20   40.18
  -2 -11   7  758.22   49.35
  -2 -11   7  702.68   43.22
   2 -11  -7  693.18   37.42
   2 -11  -7  656.15   34.06
   2  11  -6  466.17   21.43
   2  11  -6  440.86   20.16
  -2 -11   6  569.45   29.71
  -2 -11   6  402.54   22.26
   2 -11  -6  479.36   28.47
   2 -11  -6  478.12   24.20
   2  11  -5  677.55   29.17
  -2 -11   5  894.27   38.40
  -2 -11   5  831.14   41.97
   2 -11  -5  789.23   33.10
   2 -11  -5  630.50   41.83
  -2  11   4   75.32    6.63
  -2 -11   4   94.56    8.17
  -2 -11   4   78.85    6.81
  -2 -11   4   47.71    5.30
   2 -11  -4   79.53    6.65
   2  11  -3 1296.45   53.38
  -2  11   3 1572.70   57.21
  -2 -11   3 1507.03   60.06
  -2 -11   3 1369.09   89.28
  -2 -11   3 1072.29   49.20
   2 -11  -3 1530.29   52.39
   2  11  -2 1001.44   39.50
  -2  11   2 1200.14   48.41
  -2 -11   2 1140.01   39.19
  -2 -11   2 1009.95   47.63
  -2 -11   2  792.86   29.35
   2 -11  -2 1057.41   40.35
   2 -11  -2  762.30   41.02
   2  11  -1 3258.67  136.28
  -2  11   1 3757.96  153.28
  -2 -11   1 3411.65  123.63
  -2 -11   1 3229.87  158.92
   2 -11  -1 3950.33  158.72
   2 -11  -1 2436.18  126.03
   2  11   0   18.94    7.27
  -2  11   0   32.50    4.71
  -2 -11   0   22.38    5.81
  -2 -11   0   19.71    2.07
   2 -11   0   24.07    7.69
   2 -11   0   11.30    2.83
   2  11   1  369.77   14.39
  -2  11  -1  382.83   17.63
  -2  11  -1  294.69   13.26
  -2 -11  -1  369.99   15.29
   2 -11   1  394.85   17.89
   2 -11   1  281.86   13.04
   2  11   2  648.95   26.14
  -2  11  -2  684.76   27.65
  -2  11  -2  475.82   18.84
  -2 -11  -2  563.26   24.28
   2 -11   2  656.13   29.67
   2 -11   2  501.37   19.63
   2  11   3 2582.10   94.87
  -2  11  -3 2572.39  109.86
  -2  11  -3 1977.75   73.20
  -2 -11  -3 2178.71  110.71
  -2 -11  -3 2317.21  104.58
   2 -11   3 2528.28   97.89
   2 -11   3 2041.59   87.15
   2  11   4  214.49   10.39
  -2  11  -4  218.45   12.63
  -2  11  -4  173.19    9.30
  -2 -11  -4  167.78    9.54
  -2 -11  -4  186.53    8.82
   2 -11   4  176.83    9.90
   2 -11   4  151.07   10.11
   2 -11   4  147.66   11.96
   2  11   5   42.05    4.70
  -2  11  -5   30.86    6.61
  -2  11  -5   40.50    4.55
  -2 -11  -5   25.23    4.21
  -2 -11  -5   30.70    3.50
   2 -11   5   38.39    5.21
   2 -11   5   16.85    5.38
   2  11   6  135.44    8.30
  -2  11  -6  110.33   10.45
  -2  11  -6  121.11    7.80
  -2 -11  -6   92.51    7.57
  -2 -11  -6  137.34    7.85
   2 -11   6  113.05    8.52
   2  11   7  650.15   31.47
  -2  11  -7  581.48   39.62
  -2  11  -7  558.82   27.01
  -2 -11  -7  492.07   26.69
  -2 -11  -7  626.53   35.32
   2 -11   7  597.81   34.87
  -2  11  -8  134.67   10.28
  -2 -11  -8  142.76   12.17
   2 -11   8  135.88   11.63
  -2  11  -9  136.06   11.80
  -2 -11  -9  111.08   12.96
   2 -11   9  127.29   14.73
  -2  11 -10   14.39    9.32
  -2 -11 -10  -14.13    6.35
   2  12 -11  -10.21    8.33
   2 -12 -11   -0.71    8.48
   2  12 -10  222.50   17.61
   2 -12 -10  235.13   18.33
   2  12  -9   56.61    6.76
  -2 -12   9   36.07    6.69
   2  12  -8  652.71   31.97
  -2 -12   8  722.31   48.39
  -2 -12   8  634.33   55.30
   2 -12  -8  635.08   32.49
   2  12  -7    2.04    3.23
  -2 -12   7  -10.06    6.09
  -2 -12   7    4.59    5.56
  -2 -12   7   -6.16    6.36
  -2 -12   7   -2.60    5.20
   2 -12  -7   -3.73    2.49
   2 -12  -7   -2.65    3.09
   2  12  -6  114.89    6.70
  -2 -12   6  132.35   11.25
  -2 -12   6  150.37   11.65
  -2 -12   6  124.92   10.12
  -2 -12   6   90.84    6.51
   2 -12  -6  129.96    8.06
   2 -12  -6  112.53    9.14
   2  12  -5   32.61    6.99
   2  12  -5   31.12    4.37
  -2 -12   5   43.41    6.12
  -2 -12   5   31.63    5.38
  -2 -12   5   25.89    4.26
   2 -12  -5   37.10    4.59
   2 -12  -5   24.02    5.45
  -2 -12   4 2974.15  151.96
   2 -12  -4 3014.25  126.54
   2 -12  -4 2665.68  178.89
   2  12  -3    3.62    4.73
  -2  12   3    5.98    4.27
  -2 -12   3    7.04    4.69
  -2 -12   3   -1.67    2.72
  -2 -12   3   -3.24    2.56
   2 -12  -3    4.15    4.15
   2  12  -2   44.52    5.37
  -2  12   2   46.36    5.56
  -2 -12   2   45.12    5.87
  -2 -12   2   53.62    4.00
  -2 -12   2   29.63    4.03
   2 -12  -2   61.20    5.52
   2 -12  -2   39.04    4.18
   2  12  -1   89.49    7.70
  -2  12   1  104.54    8.10
  -2 -12   1   71.07    8.03
  -2 -12   1   84.33    6.10
  -2 -12   1   58.72    4.72
   2 -12  -1  111.45    9.80
   2 -12  -1   61.75    5.28
   2  12   0 3164.51  126.19
  -2  12   0 3243.44  173.92
  -2 -12   0 3033.94  115.15
  -2 -12   0 2689.01  114.06
   2 -12   0 3705.23  148.52
   2 -12   0 2500.13  103.05
   2  12   1   44.30    4.72
  -2  12  -1   51.45    5.66
  -2  12  -1   40.67    4.44
  -2 -12  -1   34.24    4.15
   2 -12   1   53.79    5.45
   2 -12   1   43.66    4.31
   2  12   2  684.35   35.83
  -2  12  -2  760.46   40.59
  -2  12  -2  541.05   20.44
  -2 -12  -2  627.77   34.04
   2 -12   2  742.07   33.28
   2 -12   2  550.20   24.96
   2  12   3  174.43   12.95
  -2  12  -3  149.34   10.81
  -2  12  -3  146.96    7.93
  -2 -12  -3  146.76    9.22
   2 -12   3  156.55   12.72
   2 -12   3  134.50    8.63
   2  12   4 1003.45   51.03
  -2  12  -4 1112.59   56.20
  -2  12  -4  858.81   32.74
  -2 -12  -4  936.05   39.87
  -2 -12  -4  975.77   38.27
   2 -12   4  966.28   44.10
   2 -12   4  769.70   62.47
   2  12   5  172.24   10.29
  -2  12  -5  194.28   13.51
  -2  12  -5  155.99    8.48
  -2 -12  -5  135.78    9.54
  -2 -12  -5  183.76    9.07
   2 -12   5  178.54   12.67
   2 -12   5  137.03    9.89
   2  12   6  781.49   37.17
  -2  12  -6  811.01   59.74
  -2  12  -6  640.79   31.41
  -2 -12  -6  631.12   45.01
  -2 -12  -6  738.22   35.17
   2 -12   6  700.70   33.86
   2  12   7  112.42    7.93
  -2  12  -7  110.77    9.94
  -2 -12  -7   79.90    7.84
  -2 -12  -7  111.67    8.08
   2 -12   7  112.46    8.37
   2  12   8   57.28    8.26
  -2  12  -8   41.49    6.86
  -2 -12  -8   50.09    7.66
   2 -12   8   57.20    6.34
  -2  12  -9   37.40    7.87
  -2 -12  -9   30.34    8.67
   2 -12   9   35.96    7.02
  -2  12 -10  236.41   17.73
  -2 -12 -10  248.69   29.78
   2  13 -11  303.30   27.08
   2 -13 -11  297.06   31.22
   2  13 -10    2.88    5.77
   2 -13 -10    9.93    7.84
   2  13  -9    1.02    4.41
  -2 -13   9    4.14    6.09
   2  13  -8   53.12    5.77
  -2 -13   8   55.91    9.04
  -2 -13   8   56.62    9.21
   2 -13  -8   46.24    4.61
   2  13  -7 1059.76   58.38
  -2 -13   7 1324.22   66.51
  -2 -13   7 1317.76   90.19
   2 -13  -7 1292.38   64.59
   2 -13  -7 1148.19   65.47
   2  13  -6   19.68    4.32
  -2 -13   6   20.46    5.76
  -2 -13   6   35.08    8.14
  -2 -13   6   13.33    4.92
  -2 -13   6   15.49    4.40
   2 -13  -6   24.52    3.59
   2 -13  -6   11.67    5.33
   2  13  -5  380.06   18.25
  -2 -13   5  434.57   25.16
  -2 -13   5  294.65   15.78
   2 -13  -5  422.97   26.49
   2 -13  -5  322.10   21.71
  -2 -13   4   98.06    9.95
  -2 -13   4   52.33    5.52
   2 -13  -4   82.41    6.41
   2 -13  -4   54.78    8.58
   2  13  -3 1276.58   58.33
  -2  13   3 1532.65   58.87
  -2 -13   3 1650.00   68.92
  -2 -13   3 1406.02   56.85
  -2 -13   3 1137.44   42.48
   2 -13  -3 1660.84   63.46
   2  13  -2   26.26    6.16
  -2  13   2   13.94    4.46
  -2 -13   2   21.29    5.96
  -2 -13   2   12.46    2.75
  -2 -13   2    2.09    3.67
   2 -13  -2   25.24    4.54
   2 -13  -2    4.16    3.44
   2  13  -1 1413.57   54.48
  -2  13   1 1723.88   70.01
  -2 -13   1 1395.29   68.09
  -2 -13   1 1318.78   57.31
  -2 -13   1 1137.25   46.51
   2 -13  -1 1799.05   70.11
   2 -13  -1 1100.08   41.50
   2  13   0   59.02    5.81
  -2  13   0   49.32    6.49
  -2 -13   0   39.67    5.57
   2 -13   0   50.57    7.35
   2 -13   0   22.69    3.93
   2  13   1  170.93    9.67
  -2  13  -1  187.48   12.12
  -2 -13  -1  149.27    8.54
   2 -13   1  202.37   10.98
   2 -13   1  111.04    7.46
   2  13   2   13.30    5.37
  -2  13  -2    5.16    4.65
  -2  13  -2    5.05    3.20
  -2 -13  -2    5.18    4.18
   2 -13   2   11.17    4.86
   2 -13   2   11.36    3.90
   2  13   3 2593.50  107.31
  -2  13  -3 2780.89  162.54
  -2  13  -3 1940.67   76.25
  -2 -13  -3 2233.77  104.27
   2 -13   3 2544.85  122.31
   2 -13   3 1913.01  108.54
   2  13   4   -3.72    4.42
  -2  13  -4   -0.78    5.96
  -2  13  -4    1.48    3.45
  -2 -13  -4    2.15    3.76
  -2 -13  -4   -1.61    2.41
   2 -13   4   -2.56    4.92
   2  13   5   66.66    6.10
  -2  13  -5   58.30    9.54
  -2  13  -5   55.05    6.04
  -2 -13  -5   34.99    5.52
  -2 -13  -5   54.71    4.75
   2 -13   5   44.00    6.29
   2  13   6    3.38    5.06
  -2  13  -6    8.31    4.89
  -2 -13  -6    0.50    4.19
  -2 -13  -6    1.24    3.73
   2 -13   6    1.16    4.44
  -2  13  -7  775.05   38.48
  -2 -13  -7  655.58   36.79
  -2 -13  -7  883.85   48.81
   2 -13   7  771.01   43.13
   2  13   8   -5.44    5.98
  -2  13  -8   -2.45    5.23
  -2 -13  -8    4.36    5.81
   2 -13   8    1.43    6.25
  -2  13  -9  145.95   14.10
  -2 -13  -9  127.91   15.32
   2 -13   9  125.59   14.55
  -2  13 -10    3.62    7.41
   2  14 -11    0.68    9.21
   2  14 -10  223.21   20.40
   2 -14 -10  201.78   16.89
   2  14  -9   55.21    7.31
  -2 -14   9   63.52    9.64
   2  14  -8  383.23   23.68
  -2 -14   8  421.34   28.43
   2  14  -7   11.15    5.14
  -2 -14   7   -0.51    6.63
   2 -14  -7    3.59    3.03
   2 -14  -7    8.07    4.58
   2  14  -6  223.55   12.32
  -2 -14   6  262.62   18.52
  -2 -14   6  244.44   20.17
  -2 -14   6  230.83   14.74
  -2 -14   6  177.16   14.71
   2 -14  -6  253.63   16.32
   2 -14  -6  236.83   15.57
   2  14  -5   29.03    6.49
  -2 -14   5   36.95    8.47
  -2 -14   5   17.49    4.78
   2 -14  -5   30.31    4.30
   2 -14  -5   29.26    7.17
   2  14  -4 1549.39   65.34
  -2 -14   4 2101.52  116.79
  -2 -14   4 1259.74   55.41
   2 -14  -4 1911.14   68.99
   2 -14  -4 1455.32   92.91
   2  14  -3   40.03    6.11
  -2 -14   3   29.90    7.56
  -2 -14   3   33.42    4.23
  -2 -14   3   21.16    4.13
   2 -14  -3   52.46    5.27
   2 -14  -3   27.66    6.53
   2  14  -2   12.35    5.05
  -2  14   2   11.66    5.83
  -2 -14   2    9.34    6.02
  -2 -14   2    8.06    2.76
  -2 -14   2    6.09    3.30
   2 -14  -2   15.08    4.62
   2 -14  -2    9.37    3.24
   2  14  -1  114.64    7.92
  -2  14   1  121.64    9.49
  -2 -14   1  102.39    9.87
  -2 -14   1  109.07    6.34
  -2 -14   1   77.96    5.90
   2 -14  -1  159.20   10.99
   2 -14  -1   71.42    6.13
   2  14   0 1100.47   44.64
  -2  14   0 1278.00   61.45
  -2 -14   0 1042.54   44.14
   2 -14   0 1340.16   61.19
   2 -14   0  782.56   39.51
   2  14   1  100.14    6.68
  -2  14  -1  118.71   10.52
  -2 -14  -1   76.99    9.21
   2 -14   1  115.92    8.28
   2 -14   1   73.60    6.45
   2  14   2  934.02   37.97
  -2  14  -2 1034.86   65.98
  -2  14  -2  707.63   35.50
  -2 -14  -2  822.75   47.02
   2 -14   2 1015.10   40.76
   2 -14   2  684.84   30.83
   2  14   3  106.35    7.37
  -2  14  -3   98.15    9.39
  -2  14  -3   75.56    5.66
  -2 -14  -3   72.88    5.93
   2 -14   3   90.29    7.50
   2 -14   3   63.95    6.86
   2  14   4  576.71   28.53
  -2  14  -4  455.94   19.27
  -2 -14  -4  463.74   24.00
  -2 -14  -4  482.66   23.40
   2 -14   4  556.87   26.99
   2  14   5   10.59    5.67
  -2  14  -5    8.19    4.58
  -2 -14  -5    6.80    4.88
  -2 -14  -5   10.51    3.71
   2 -14   5    8.71    5.81
   2  14   6 1227.42   59.00
  -2  14  -6 1020.74   45.72
  -2 -14  -6  968.54   58.47
  -2 -14  -6 1130.09   61.86
   2 -14   6 1119.46   54.09
   2  14   7    8.49    6.10
  -2  14  -7   16.81    5.39
  -2 -14  -7    8.53    5.20
   2 -14   7   -8.08    6.77
   2  14   8   21.12    6.85
  -2  14  -8   11.28    7.03
  -2 -14  -8   24.13    6.24
   2 -14   8   15.55    8.14
  -2  14  -9   -2.13    6.40
  -2 -14  -9    6.85    7.47
   2 -14   9   -1.40    7.35
  -2  14 -10  305.81   37.07
   2  15 -10    9.54    7.50
   2 -15 -10   -0.87    8.70
   2  15  -9    2.73    4.77
  -2 -15   9    0.00    8.30
   2  15  -8   54.02    6.33
  -2 -15   8   45.25    8.35
   2  15  -7  929.36   42.37
  -2 -15   7 1167.22   75.61
   2 -15  -7 1015.33   69.59
   2  15  -6   61.58    5.93
  -2 -15   6   64.52    7.93
  -2 -15   6   44.64    6.68
   2 -15  -6   63.06    5.97
   2 -15  -6   52.59    7.48
  -2 -15   5  284.92   20.03
  -2 -15   5  282.96   17.02
  -2 -15   5  221.06   14.24
   2 -15  -5  291.01   17.39
   2 -15  -5  269.79   21.70
   2  15  -4   49.77    8.46
  -2 -15   4   47.71   11.82
  -2 -15   4   47.77    5.50
  -2 -15   4   48.90    5.56
   2 -15  -4   81.94    7.62
   2 -15  -4   66.40    8.85
   2  15  -3  783.45   32.99
  -2 -15   3  904.96   65.30
  -2 -15   3  668.54   29.01
   2 -15  -3 1094.75   43.26
   2 -15  -3  784.79   60.74
   2  15  -2  240.53   13.51
  -2  15   2  283.73   16.39
  -2 -15   2  253.11   19.76
  -2 -15   2  220.24   12.98
  -2 -15   2  199.59   14.03
   2 -15  -2  369.45   16.41
   2 -15  -2  195.13   12.03
   2  15  -1  850.03   38.73
  -2  15   1  941.45   41.01
  -2 -15   1  819.70   41.99
  -2 -15   1  767.25   32.07
  -2 -15   1  631.95   30.81
   2 -15  -1 1204.25   54.51
   2 -15  -1  611.10   42.37
   2  15   0  120.54    7.97
  -2  15   0  103.87    9.93
  -2 -15   0   88.63    8.66
   2 -15   0  131.39   10.08
   2 -15   0   66.47    6.14
   2  15   1  156.83    9.07
  -2  15  -1  158.94   11.53
  -2 -15  -1  123.67    8.77
   2 -15   1  181.67   11.35
   2 -15   1  109.21    8.76
   2  15   2  208.30   12.09
  -2  15  -2  195.84   15.28
  -2  15  -2  152.65    8.15
  -2 -15  -2  163.88   11.84
   2 -15   2  205.83   14.50
   2 -15   2  134.90    8.56
   2  15   3 1085.90   49.66
  -2  15  -3  885.56   32.41
  -2 -15  -3  954.31   47.46
   2 -15   3 1096.11   66.75
   2  15   4   17.90    5.11
  -2  15  -4   13.22    5.45
  -2 -15  -4    4.61    5.16
   2 -15   4   11.46    6.52
   2  15   5   12.14    6.20
  -2  15  -5   27.08    4.43
  -2 -15  -5   11.82    4.76
  -2 -15  -5   13.06    3.67
   2 -15   5   26.21    6.55
   2  15   6   34.23    7.43
  -2  15  -6   19.96    5.56
  -2 -15  -6   28.14    5.97
  -2 -15  -6   15.98    4.57
   2 -15   6   33.64    7.41
   2  15   7  479.99   26.73
  -2  15  -7  447.65   24.19
  -2 -15  -7  466.44   26.87
   2 -15   7  493.74   37.00
  -2  15  -8  135.15   10.80
  -2 -15  -8  144.21   15.00
   2 -15   8  169.00   15.38
  -2  15  -9   62.34    9.84
   2 -15   9   79.04    9.73
   2  16  -9  218.27   18.46
  -2 -16   9  216.49   22.95
   2  16  -8  161.48   12.53
  -2 -16   8  205.75   18.56
   2  16  -7    5.36    5.36
  -2 -16   7   23.85    6.64
   2 -16  -7    7.98    4.19
  -2 -16   6   42.65    6.93
  -2 -16   6   37.08    6.08
   2 -16  -6   33.72    5.47
   2 -16  -6   49.28    7.54
  -2 -16   5  112.97    9.85
  -2 -16   5   82.89    9.07
   2 -16  -5   96.90    8.03
   2 -16  -5   95.74    9.26
   2  16  -4  534.30   24.98
  -2 -16   4  531.58   32.06
   2 -16  -4  609.65   26.67
   2 -16  -4  489.07   36.96
   2  16  -3  269.14   16.46
  -2 -16   3  248.32   14.93
  -2 -16   3  193.70   11.79
   2 -16  -3  281.92   15.45
   2 -16  -3  248.36   24.13
   2  16  -2   26.75    6.46
  -2 -16   2   31.01    4.49
  -2 -16   2   23.65    4.66
   2 -16  -2   26.25    6.93
   2 -16  -2   21.65    7.53
   2 -16  -2   25.57    5.54
   2  16  -1  237.58   14.76
  -2  16   1  222.38   15.99
  -2 -16   1  205.91   17.64
  -2 -16   1  202.28   10.91
  -2 -16   1  159.12   10.36
   2 -16  -1  307.68   18.10
   2 -16  -1  160.21   11.26
   2  16   0  760.72   39.48
  -2  16   0  835.10   45.40
  -2 -16   0  677.36   34.68
   2 -16   0  947.98   42.90
   2 -16   0  564.45   30.36
   2  16   1  523.59   23.61
  -2 -16  -1  371.87   26.92
   2 -16   1  544.67   27.26
   2 -16   1  337.57   33.30
   2  16   2  436.15   19.67
  -2 -16  -2  351.14   21.38
   2 -16   2  453.56   22.16
   2  16   3  110.94    8.89
  -2  16  -3   80.86    7.72
  -2 -16  -3   74.51    8.50
   2 -16   3  111.44   10.20
   2  16   4  330.38   20.06
  -2  16  -4  270.43   12.93
  -2 -16  -4  257.59   21.11
   2 -16   4  316.67   16.55
   2  16   5  252.14   15.67
  -2  16  -5  234.35   14.15
  -2 -16  -5  227.30   16.06
  -2 -16  -5  238.69   12.96
   2 -16   5  278.07   15.27
  -2  16  -6  435.33   22.95
  -2 -16  -6  405.45   28.04
  -2 -16  -6  496.24   30.33
   2 -16   6  545.16   26.04
   2  16   7   68.50   10.49
  -2  16  -7   81.67    8.18
  -2 -16  -7   70.07    8.13
   2 -16   7   67.65   10.44
  -2  16  -8   13.92    6.22
  -2 -16  -8    1.46    7.10
   2 -16   8    6.67    7.78
  -2  16  -9   62.53   11.00
   2 -16   9   68.92   10.18
   2  17 -10   70.23   10.96
   2  17  -9   -2.74    6.52
  -2 -17   9    0.43    7.08
   2  17  -8  205.68   13.09
  -2 -17   8  237.33   17.87
   2  17  -7  284.99   17.03
  -2 -17   7  361.35   20.77
   2 -17  -7  332.57   23.29
  -2 -17   6  573.54   34.85
   2 -17  -6  495.33   34.82
   2 -17  -6  441.81   29.76
  -2 -17   5  100.51   11.79
  -2 -17   5   79.66    8.90
   2 -17  -5   89.72    7.29
   2 -17  -5   86.91    9.97
   2  17  -4   14.43    6.91
  -2 -17   4   -1.92    4.69
   2 -17  -4   10.62    5.17
   2 -17  -4    6.24    6.24
   2  17  -3  264.43   16.69
  -2 -17   3  258.16   19.08
   2 -17  -3  310.02   19.40
   2 -17  -3  235.44   27.35
   2  17  -2  537.02   28.03
  -2 -17   2  554.62   26.46
  -2 -17   2  436.64   39.07
   2 -17  -2  779.49   38.68
   2 -17  -2  535.09   49.62
   2  17  -1  326.41   18.47
  -2 -17   1  335.63   19.83
  -2 -17   1  263.98   20.65
   2 -17  -1  487.10   27.77
   2 -17  -1  355.63   24.27
   2 -17   0  146.70   11.91
   2  17   1  108.55   10.51
   2 -17   1  121.47   10.93
   2  17   2  407.02   21.73
   2 -17   2  434.00   24.65
   2  17   3  286.81   18.88
  -2  17  -3  230.75   11.96
   2 -17   3  317.79   19.40
   2  17   4  158.07   10.63
  -2  17  -4  140.25    8.82
   2 -17   4  185.75   14.31
   2  17   5   26.57    8.20
  -2  17  -5   24.26    5.61
  -2 -17  -5   23.93    4.62
   2 -17   5   23.61    7.00
   2  17   6  125.84   11.92
  -2  17  -6   97.57    8.54
  -2 -17  -6  112.24    8.94
   2 -17   6  119.45   11.76
  -2  17  -7  115.89    9.67
  -2 -17  -7  123.39   11.90
   2 -17   7  130.33   12.52
  -2  17  -8  253.29   23.28
   2 -17   8  264.58   32.58
  -2  17  -9   10.18    9.53
   2 -17   9    5.59    8.65
   2  18  -9  239.69   18.24
  -2 -18   9  261.83   22.08
   2  18  -8   18.68    6.40
  -2 -18   8   15.19    8.94
  -2 -18   7   37.98    9.02
   2 -18  -7   25.23    5.42
  -2 -18   6   22.10    7.11
   2 -18  -6   17.02    5.29
   2 -18  -6   -1.36    8.81
  -2 -18   5  536.71   34.87
  -2 -18   5  398.08   31.29
   2 -18  -5  486.19   31.05
   2 -18  -5  438.73   26.75
  -2 -18   4   31.37    8.42
  -2 -18   4   39.46    6.22
   2 -18  -4   34.61    7.46
   2 -18  -4   24.97    7.87
   2  18  -3  452.03   23.69
  -2 -18   3  397.81   30.20
   2 -18  -3  484.40   30.39
   2 -18  -3  353.67   33.17
   2  18  -2   15.61    7.48
  -2 -18   2   13.87    4.55
   2 -18  -2   24.72    9.38
   2  18  -1  254.25   14.58
   2 -18  -1  240.30   18.82
   2  18   0  197.72   15.82
   2 -18   0  233.72   15.08
   2  18   1  871.99   44.60
   2 -18   1  984.61   47.75
   2  18   2   51.97    8.27
   2 -18   2   49.46    7.90
   2  18   3    4.41    6.18
  -2  18  -3    5.24    4.57
   2  18   4   51.42    9.06
  -2  18  -4   39.23    6.51
   2 -18   4   47.56    7.17
  -2  18  -5  666.52   37.41
  -2 -18  -5  686.56   36.62
   2 -18   5  725.97   51.28
   2  18   6   59.83   10.93
  -2  18  -6   56.14    7.90
  -2 -18  -6   58.70    7.26
   2 -18   6   55.60    9.82
   2  18   7   78.81   11.05
  -2  18  -7   79.15   10.18
   2 -18   7  101.38   12.48
  -2  18  -8   -1.15    6.24
   2 -18   8   10.21    8.89
  -2  18  -9  120.49   15.62
   2 -18   9  163.08   18.00
   2  19  -9    7.94    8.29
  -2 -19   9  -15.35    7.15
  -2 -19   8  134.13   15.66
  -2 -19   7    5.60   10.03
   2 -19  -7    9.13    6.80
  -2 -19   6  727.21   46.92
   2 -19  -6  603.51   37.82
  -2 -19   5   10.85    9.80
  -2 -19   5   17.77    6.85
   2 -19  -5   16.20    6.64
  -2 -19   4    8.15    6.74
  -2 -19   4    7.98    6.26
   2 -19  -4    7.11    8.04
   2  19  -3   36.99    7.99
  -2 -19   3   14.13    5.43
   2 -19  -3   24.92    8.56
   2  19  -2 1304.35   56.28
   2 -19  -2 1138.88   55.98
   2  19  -1   48.13    9.11
  -2 -19   1   44.70    5.06
   2 -19  -1   52.35   11.63
   2  19   0   86.28   10.51
   2 -19   0   72.65   10.56
   2  19   1   65.31    9.95
   2 -19   1   41.81   10.89
   2  19   2  920.17   47.26
   2 -19   2  925.62   49.81
   2  19   3   -1.23    6.14
   2 -19   3    2.94    6.16
   2  19   4  318.34   22.56
  -2  19  -4  266.59   12.57
   2 -19   4  330.40   24.33
   2  19   5   12.33    9.86
  -2  19  -5   27.40    6.64
  -2 -19  -5   27.32    5.19
   2 -19   5   25.01    6.98
   2  19   6  111.14   12.79
  -2  19  -6  123.46    8.91
   2 -19   6  137.94   10.79
   2  19   7   15.07    9.10
  -2  19  -7   -2.96    5.10
   2 -19   7   -2.00    6.81
  -2  19  -8  188.57   13.65
   2 -19   8  186.68   18.32
  -2 -20   9  173.90   20.62
  -2 -20   8   -0.87   10.67
  -2 -20   7   86.97   13.54
   2 -20  -7   81.98   11.00
  -2 -20   6   34.98    9.72
   2 -20  -6    1.44    5.75
  -2 -20   5  463.89   25.50
   2 -20  -5  390.92   29.92
  -2 -20   4   28.02    8.98
  -2 -20   4   25.65    6.96
   2 -20  -4   34.53    7.99
  -2 -20   3  778.57   43.14
   2 -20  -3  575.59   37.46
   2  20  -2    9.85    8.95
  -2 -20   2   -3.54    4.86
   2 -20  -2  -21.98   10.32
   2  20  -1  201.22   16.77
   2 -20  -1  169.22   17.23
   2  20   0    6.10    7.39
   2 -20   0   -6.75    8.01
   2  20   1  952.97   51.42
   2 -20   1  955.35   57.56
   2  20   2  -15.19    6.79
   2 -20   2   -6.22    8.71
   2  20   3   -1.92    7.68
   2 -20   3    4.65    6.57
   2  20   4   -3.82    9.87
  -2  20  -4   -0.84    4.88
   2 -20   4    3.46    6.43
   2  20   5  457.34   29.37
  -2  20  -5  476.68   26.98
   2 -20   5  544.92   31.52
   2  20   6   -4.64    9.56
  -2  20  -6   -0.99    6.62
   2 -20   6   14.98    9.20
  -2  20  -7   31.82    7.75
  -2 -20  -7   33.34    9.29
   2 -20   7   17.40   11.13
  -2  20  -8   12.02    8.73
   2 -20   8   13.86    8.47
  -2 -21   8   59.18   11.84
  -2 -21   7   24.83   10.16
   2 -21  -7   34.35    7.88
  -2 -21   6  549.45   45.43
   2 -21  -6  445.35   37.99
  -2 -21   5   36.86    9.53
   2 -21  -5   17.51    8.62
  -2 -21   4   -1.85    7.64
  -2 -21   4   10.30    6.80
   2 -21  -4    4.38    6.89
  -2 -21   3   51.34   10.21
  -2 -21   3   42.96    7.31
   2 -21  -3   28.82    9.14
   2 -21  -2  937.60   59.23
   2  21  -1  170.00   12.80
   2 -21  -1  134.79   16.35
   2  21   0   30.69    9.21
   2 -21   0   11.46   11.84
   2  21   1   56.20   10.99
   2 -21   1   44.92    9.53
   2  21   2  831.82   43.33
   2 -21   2  736.67   44.35
   2  21   3  122.45   11.62
   2 -21   3  102.30   15.65
   2  21   4  179.83   17.62
   2 -21   4  147.15   15.34
   2  21   5  -18.36   10.78
  -2  21  -5    2.34    6.35
   2 -21   5    2.08    9.49
   2  21   6   99.84   13.31
  -2  21  -6  100.74   11.12
   2 -21   6  126.93   18.16
  -2  21  -7   28.43    8.43
  -2 -21  -7   18.93   11.30
   2 -21   7   17.17    9.40
  -2 -22   8   25.94    9.99
  -2 -22   7   16.00    9.56
  -2 -22   6    3.03    8.62
   2 -22  -6    6.92    6.92
  -2 -22   5  192.41   19.31
   2 -22  -5  161.21   19.00
  -2 -22   4  292.00   23.29
   2 -22  -4  231.00   19.89
  -2 -22   3  338.48   20.04
  -2 -22   3  206.16   21.24
   2 -22  -3  260.47   23.89
  -2 -22   2   50.52   12.49
  -2 -22   2   24.93    6.56
   2 -22  -2   46.58   14.56
  -2 -22   1   88.06   11.19
  -2 -22   1   79.75    8.51
   2 -22  -1  104.54   15.44
   2  22   0  441.60   25.01
   2 -22   0  466.35   32.36
   2  22   1  537.29   27.93
   2 -22   1  490.85   37.36
   2  22   2   43.50   10.95
   2 -22   2   42.25   11.44
   2  22   3    9.28    8.98
   2 -22   3   -0.54    9.26
   2  22   4   93.06   14.78
   2 -22   4   84.55   12.26
   2 -22   5  229.19   26.95
  -2  22  -6   33.12    8.49
  -2 -22  -6   28.32   10.15
   2 -22   6   29.06    9.61
  -2  22  -7   45.57    8.95
  -2 -22  -7   47.17   12.93
   2 -22   7   54.64   12.58
  -2 -23   7  202.89   16.41
  -2 -23   6  182.39   24.00
   2 -23  -6  123.43   13.90
  -2 -23   5  121.73   17.42
   2 -23  -5   80.98   13.63
  -2 -23   4   13.19   11.45
   2 -23  -4   18.41    9.07
  -2 -23   3  296.88   28.73
   2 -23  -3  271.11   24.90
  -2 -23   2  205.49   19.58
   2 -23  -2  257.48   23.16
  -2 -23   1  440.86   28.49
   2 -23  -1  427.67   32.87
  -2 -23   0   24.10    9.64
   2 -23   0   44.54   12.12
  -2 -23  -1   82.60   12.71
   2 -23   1   96.99   13.90
   2  23   2  130.91   13.12
   2 -23   2  117.73   12.36
   2  23   3  296.11   22.34
   2 -23   3  274.75   29.21
  -2 -23  -4   95.83   13.37
   2 -23   4   67.28   13.90
  -2 -23  -5   -6.18    8.60
   2 -23   5   -9.67    9.44
  -2  23  -6   21.88    7.85
  -2 -23  -6    0.77    9.27
   2 -23   6    4.63   10.81
  -2 -24   7    1.94    9.49
  -2 -24   6   57.00   14.14
   2 -24  -6   32.37   10.00
  -2 -24   5  104.31   16.57
   2 -24  -5   75.11   13.70
  -2 -24   4  287.89   21.81
   2 -24  -4  245.99   20.91
  -2 -24   3   35.17   11.56
   2 -24  -3   17.18   10.48
  -2 -24   2    3.63   11.16
   2 -24  -2   10.65   10.33
  -2 -24   1   12.56    9.35
   2 -24  -1   19.04   13.70
  -2 -24   0  305.69   23.51
   2 -24   0  373.61   33.57
  -2 -24  -1   85.90   13.90
   2 -24   1   97.24   11.22
  -2 -24  -2  175.30   18.26
   2 -24   2  161.88   14.59
  -2 -24  -3    4.96    9.92
   2 -24   3   28.07   10.72
  -2 -24  -4   73.16   12.33
   2 -24   4   72.87   15.49
  -2 -24  -5  121.15   16.57
   2 -24   5   85.67   16.16
  -2 -24  -6  192.78   18.41
   2 -24   6  169.79   19.26
  -2 -25   6   13.23   14.55
   2 -25  -6    0.93   10.00
  -2 -25   5   29.46   12.33
   2 -25  -5   37.21    9.36
  -2 -25   4   16.31    9.93
   2 -25  -4    2.09    8.10
  -2 -25   3  245.98   19.54
   2 -25  -3  209.98   23.55
  -2 -25   2   36.26   12.84
   2 -25  -2   35.05   11.19
  -2 -25   1  222.29   19.39
   2 -25  -1  218.75   28.40
  -2 -25   0    8.98   11.62
  -2 -25  -1   37.55   10.46
   2 -25   1   44.84   11.00
  -2 -25  -2   18.69   12.73
   2 -25   2   15.13   10.44
  -2 -25  -3  285.22   23.88
   2 -25   3  306.70   28.51
  -2 -25  -4    9.56   12.14
   2 -25   4   38.31   11.59
  -2 -25  -5   15.75   14.25
   2 -25   5    2.26   12.46
  -2 -26   5   12.31   12.98
   2 -26  -5   13.42    9.34
  -2 -26   4  209.20   29.32
   2 -26  -4  211.33   27.99
  -2 -26   3   -0.24    9.75
   2 -26  -3   -8.75   11.93
  -2 -26   2   16.14   12.72
   2 -26  -2   12.00   12.00
  -2 -26   1   -7.02    9.77
   2 -26  -1   16.47   14.71
  -2 -26   0  180.19   20.70
   2 -26   0  210.09   21.65
  -2 -26  -1    1.56   13.23
   2 -26   1    6.61   11.10
  -2 -26  -2  122.73   16.22
   2 -26   2  127.49   17.42
  -2 -26  -3   -3.33   13.31
   2 -26   3   -8.69   10.87
  -2 -26  -4   74.11   14.72
   2 -26   4   70.36   16.43
  -2 -27   4  -25.52   13.55
   2 -27  -4   -1.95   10.02
  -2 -27   3  172.01   21.82
   2 -27  -3  140.63   17.32
  -2 -27   2   12.38   10.00
   2 -27  -2   21.03   10.65
  -2 -27   1  187.44   21.67
   2 -27  -1  182.13   25.42
  -2 -27   0   12.89   14.63
   2 -27   0    8.77   10.63
  -2 -27  -1   28.39   11.81
   2 -27   1   54.27   11.98
  -2 -27  -2    2.79   11.65
   2 -27   2    3.19    9.80
  -2 -27  -3  173.37   24.77
   2 -27   3  208.73   31.57
  -2 -28   2    9.05   11.84
   2 -28  -2  -10.72   12.77
  -2 -28   1    3.08   12.32
   2 -28  -1    4.27   16.56
  -2 -28   0  212.94   26.98
   2 -28   0  210.86   24.03
  -2 -28  -1   25.37   14.39
   2 -28   1   21.93   14.54
  -2 -28  -2   53.65   16.17
   2 -28   2   41.67   16.43
   3   0 -11   -3.77    6.07
   3   0 -10  413.46   24.75
   3   0 -10  373.82   26.89
   3   0  -9   17.70    6.77
   3   0  -9   16.07    4.43
   3   0  -8  104.59    7.91
   3   0  -8  158.55    8.34
   3   0  -8  142.92    7.23
  -3   0   8  144.07    5.50
   3   0  -7    8.13    2.50
   3   0  -7   17.17    4.46
   3   0  -7   13.03    2.97
  -3   0   7    6.04    1.96
   3   0  -6 2208.04   93.97
   3   0  -6 2290.51  102.69
   3   0  -6 2170.15  107.12
  -3   0   6 2281.83  100.23
   3   0  -5   11.45    2.53
   3   0  -5   12.32    1.97
  -3   0   5   12.91    2.42
   3   0  -4   47.38    3.59
   3   0  -4   48.52    2.48
  -3   0   4   51.47    3.72
   3   0  -3   39.86    5.16
  -3   0   3   25.71    3.42
   3   0  -2 3397.10  182.51
  -3   0   2 3492.66  196.95
   3   0  -1    5.95    2.57
  -3   0   1   10.52    2.10
  -3   0   1    7.16    1.14
   3   0   0 1267.68   55.12
  -3   0   0 1155.16   61.83
  -3   0   0 1138.47   60.03
   3   0   1   40.32    6.96
  -3   0  -1   21.47    4.36
   3   0   2 2128.89   92.33
  -3   0  -2 1941.67   93.36
   3   0   3    6.15    2.43
   3   0   3    4.02    2.10
  -3   0  -3    7.81    2.44
   3   0   4 2324.00  117.10
   3   0   4 2430.95  107.80
  -3   0  -4 2532.16   94.70
   3   0   5   27.77    4.01
   3   0   5    4.00    3.47
  -3   0  -5   23.11    4.82
   3   0   6  262.22   13.30
   3   0   6  272.85   16.71
  -3   0  -6  272.06   14.26
   3   0   7    7.06    3.37
   3   0   7   -1.40    4.36
  -3   0  -7    1.05    4.02
  -3   0  -7    8.97    5.28
   3   0   8 1267.04   75.88
  -3   0  -8 1251.48   70.83
  -3   0  -8 1216.40   60.88
   3   0   9    9.74    4.38
  -3   0  -9    6.70    5.90
  -3   0 -10   11.48    6.06
   3   1 -11   11.39    6.44
   3  -1 -11    7.45    7.79
   3  -1 -11    9.80    6.04
   3   1 -10   20.02    7.08
   3   1 -10   23.28    4.95
   3  -1 -10   35.93    8.16
   3  -1 -10   16.14    5.05
   3   1  -9 1507.00   71.79
   3   1  -9 1422.23   76.07
   3  -1  -9 1564.28   79.60
   3  -1  -9 1403.45   73.15
   3   1  -8   63.44    6.03
   3   1  -8   97.02    7.29
   3   1  -8   93.69    4.98
  -3   1   8   99.48    3.96
  -3  -1   8   89.26    4.59
   3  -1  -8  102.35    8.64
   3  -1  -8   91.24    5.54
   3   1  -7  411.32   18.04
   3   1  -7  412.98   18.83
   3   1  -7  375.53   17.77
  -3   1   7  381.75   15.81
  -3  -1   7  359.80   16.45
   3  -1  -7  400.37   17.79
   3  -1  -7  402.57   18.97
   3  -1  -7  374.78   14.68
   3   1  -6   21.63    3.91
   3   1  -6   24.92    4.95
   3   1  -6   20.01    2.65
  -3   1   6   10.79    2.45
  -3  -1   6   14.33    2.90
   3  -1  -6   16.16    2.95
   3  -1  -6   21.42    3.27
   3   1  -5 2052.52  105.81
   3   1  -5 2048.76   89.77
  -3   1   5 2109.00   87.59
  -3  -1   5 2017.81   95.78
   3  -1  -5 2084.61   91.92
   3   1  -4  302.72   16.76
   3   1  -4  321.29   13.30
  -3   1   4  362.71   17.71
  -3  -1   4  358.60   18.22
   3  -1  -4  333.14   14.55
   3   1  -3 2277.31   98.47
  -3   1   3 2382.50  109.62
  -3  -1   3 2396.04   95.51
   3  -1  -3 2224.67  102.22
   3   1  -2   55.22    6.30
  -3   1   2   40.66    4.08
  -3  -1   2   51.65    3.75
   3  -1  -2   56.02    5.46
   3   1  -1  489.56   23.53
  -3   1   1  541.92   28.47
  -3   1   1  478.97   23.14
  -3  -1   1  531.35   21.40
  -3  -1   1  478.86   24.82
   3  -1  -1  561.04   22.88
   3   1   0   40.97    3.55
  -3   1   0   35.09    3.57
  -3   1   0   33.25    2.73
  -3  -1   0   44.08    4.04
   3  -1   0   41.98    3.89
   3   1   1 2830.58  121.60
  -3   1  -1 2744.48  127.96
  -3   1  -1 2579.25  132.89
  -3  -1  -1 2887.66  117.20
   3  -1   1 2674.69  122.96
   3   1   2   47.91    5.68
  -3   1  -2   26.75    3.92
  -3   1  -2   36.50    4.66
  -3  -1  -2   19.80    3.86
   3  -1   2   35.82    5.89
   3   1   3   10.52    2.91
   3   1   3   12.35    2.61
  -3   1  -3    9.03    2.63
  -3   1  -3    8.24    2.59
  -3  -1  -3    5.81    2.91
   3  -1   3    7.31    2.76
   3  -1   3    7.71    2.63
   3   1   4   92.04    6.61
   3   1   4   82.18    5.72
  -3   1  -4   97.88    5.81
  -3   1  -4   90.16    7.30
  -3  -1  -4   78.75    6.02
   3  -1   4  118.77    6.79
   3  -1   4   87.92    5.93
   3   1   5 1379.63   55.65
   3   1   5 1485.23   63.34
  -3   1  -5 1495.26   69.15
  -3   1  -5 1344.19   56.30
  -3  -1  -5 1467.72   61.88
   3  -1   5 1457.03   53.54
   3  -1   5 1449.06   70.16
   3   1   6   30.40    4.02
   3   1   6   17.06    4.18
  -3   1  -6   26.26    4.15
  -3   1  -6   27.31    4.66
  -3  -1  -6   28.62    4.02
   3  -1   6   25.16    4.33
   3  -1   6   13.93    4.18
   3   1   7  161.39    9.19
   3   1   7  151.48   10.00
  -3   1  -7  169.43   11.71
  -3   1  -7  181.64   10.89
  -3  -1  -7  168.53    9.11
   3  -1   7  175.73    9.44
   3  -1   7  130.76   14.49
   3   1   8   32.91    5.51
  -3   1  -8   15.65    5.34
  -3   1  -8   50.51    6.71
  -3  -1  -8   23.63    5.15
  -3  -1  -8   41.56    6.07
   3  -1   8   34.63    5.45
   3   1   9  164.93    9.34
  -3   1  -9  176.22   12.93
  -3  -1  -9  178.78   11.81
   3  -1   9  169.54   11.61
  -3   1 -10    7.82    6.86
  -3  -1 -10    0.64    6.22
   3   2 -11   55.97    8.64
   3  -2 -11   48.10    8.33
   3  -2 -11   48.82    7.49
   3   2 -10  419.27   24.62
   3   2 -10  363.85   22.46
   3  -2 -10  397.55   26.12
   3  -2 -10  398.20   26.63
   3   2  -9  113.32    8.97
   3   2  -9  114.94    7.18
   3  -2  -9  104.73   11.68
   3  -2  -9  100.87    7.30
   3   2  -8   55.67    5.22
   3   2  -8   78.51    6.40
   3   2  -8   60.25    4.69
  -3  -2   8   61.61    4.03
   3  -2  -8   75.23    6.54
   3   2  -7  230.81   11.12
   3   2  -7  222.45   11.28
   3   2  -7  194.31    8.66
  -3   2   7  210.71    8.99
  -3  -2   7  192.96   10.62
   3  -2  -7  206.65    9.01
   3  -2  -7  195.90   10.38
   3   2  -6 1904.14   79.36
   3   2  -6 1799.51   70.35
   3   2  -6 1658.95   68.40
  -3   2   6 1707.22   80.71
  -3  -2   6 1626.75   74.77
   3  -2  -6 1652.96   72.26
   3   2  -5  648.28   28.96
   3   2  -5  593.34   26.18
   3   2  -5  583.56   24.39
  -3   2   5  597.11   24.53
  -3  -2   5  605.25   22.32
   3  -2  -5  592.32   26.02
   3   2  -4   72.13    4.40
   3   2  -4   65.11    3.17
  -3   2   4   66.34    3.60
  -3  -2   4   70.88    4.76
   3  -2  -4   71.92    4.18
   3   2  -3  128.87    6.44
  -3  -2   3  131.06    5.61
   3  -2  -3  110.96    5.15
   3   2  -2 2049.94   96.54
  -3   2   2 2244.78   94.58
  -3  -2   2 2272.70  103.19
   3  -2  -2 2083.22   94.99
   3  -2  -2 2086.65   97.41
   3   2  -1  364.48   15.22
  -3   2   1  366.52   17.41
  -3   2   1  319.49   17.06
  -3  -2   1  355.43   14.82
   3  -2  -1  344.35   16.88
   3   2   0  898.94   37.06
  -3   2   0  940.35   40.01
  -3   2   0  847.64   43.17
  -3  -2   0  841.12   33.69
   3  -2   0  880.53   39.40
   3   2   1   56.10    5.51
  -3   2  -1   43.18    4.27
  -3   2  -1   47.93    3.21
  -3  -2  -1   55.49    4.84
   3  -2   1   42.97    5.93
   3   2   2 1326.27   52.74
   3   2   2 1407.90   68.31
  -3   2  -2 1394.17   62.64
  -3   2  -2 1328.20   53.85
  -3  -2  -2 1371.47   53.24
   3  -2   2 1305.70   52.52
   3   2   3 1196.78   52.51
   3   2   3 1250.08   51.77
  -3   2  -3 1315.48   51.01
  -3   2  -3 1125.93   51.79
  -3  -2  -3 1278.37   45.68
   3  -2   3 1299.21   55.09
   3  -2   3 1261.55   50.96
   3   2   4 1731.09   66.71
   3   2   4 1854.35   78.41
  -3   2  -4 1733.57   86.03
  -3   2  -4 1720.47   75.48
  -3  -2  -4 1833.25   64.64
   3  -2   4 1744.90   94.70
   3  -2   4 1771.37   90.78
   3   2   5   52.53    4.53
   3   2   5   54.85    5.55
  -3   2  -5   43.91    5.66
  -3   2  -5   46.43    5.50
  -3  -2  -5   47.49    4.24
   3  -2   5   52.18    5.82
   3  -2   5   37.17    4.71
   3   2   6  176.46    9.70
   3   2   6  167.30   11.23
  -3   2  -6  186.73   12.46
  -3   2  -6  178.71   10.30
  -3  -2  -6  167.35    8.28
   3  -2   6  162.45    9.16
   3  -2   6  143.38   13.08
   3   2   7  380.40   18.35
   3   2   7  353.91   19.96
  -3   2  -7  401.08   22.75
  -3   2  -7  357.77   17.17
  -3  -2  -7  354.63   25.56
   3  -2   7  375.82   18.41
   3  -2   7  340.98   24.46
   3   2   8  904.85   53.79
  -3   2  -8  917.91   59.38
  -3   2  -8  925.52   40.96
  -3  -2  -8  846.17   55.16
   3  -2   8  844.49   45.13
   3   2   9   97.28    8.45
  -3   2  -9   82.12    7.99
  -3  -2  -9   79.09    9.59
   3  -2   9   84.91    7.87
  -3   2 -10    8.62    6.70
  -3  -2 -10    6.07    6.54
   3   3 -11    6.87    7.04
   3   3 -11   15.06    5.69
   3  -3 -11    2.96    6.96
   3  -3 -11    2.11    6.33
   3   3 -10  194.71   15.81
   3   3 -10  180.95   14.10
   3  -3 -10  173.16   11.50
   3   3  -9  673.90   33.21
   3   3  -9  636.90   38.00
  -3  -3   9  698.47   36.76
   3  -3  -9  663.35   38.88
   3   3  -8  566.14   34.06
   3   3  -8  689.03   32.24
   3   3  -8  668.42   26.68
  -3  -3   8  674.82   36.54
   3  -3  -8  717.72   33.11
   3   3  -7  127.45    7.55
   3   3  -7  137.45    8.64
   3   3  -7  111.31    5.86
  -3   3   7  117.10    5.63
  -3  -3   7  107.89    6.97
   3  -3  -7  124.99    5.73
   3   3  -6  114.60    6.47
   3   3  -6  134.74    7.99
   3   3  -6  108.38    5.38
  -3   3   6  113.61    5.58
  -3  -3   6  106.37    7.35
   3  -3  -6   99.74    5.12
   3   3  -5 1729.90   70.77
   3   3  -5 1725.75   70.56
   3   3  -5 1550.19   61.54
  -3   3   5 1718.63   83.34
  -3  -3   5 1574.03   73.44
   3  -3  -5 1641.68   77.48
   3   3  -4 2248.50   93.13
   3   3  -4 2235.03  106.54
   3   3  -4 1991.86   97.23
  -3   3   4 2298.97  102.54
  -3  -3   4 2294.94  129.64
   3  -3  -4 2100.71  116.42
   3   3  -3  606.50   26.53
  -3   3   3  634.82   34.83
   3  -3  -3  554.42   26.71
   3   3  -2   53.77    4.12
  -3   3   2   45.55    3.16
  -3  -3   2   49.65    3.81
  -3  -3   2   41.28    2.18
   3  -3  -2   46.52    4.07
   3  -3  -2   42.49    2.37
   3   3  -1  507.11   24.34
  -3   3   1  542.87   21.62
  -3   3   1  455.54   21.37
  -3  -3   1  569.66   20.68
   3  -3  -1  541.39   21.98
   3  -3  -1  502.40   24.61
   3   3   0  929.07   53.56
  -3   3   0 1020.02   39.51
  -3   3   0  980.54   49.26
  -3  -3   0  971.00   37.13
   3  -3   0  923.70   39.20
   3   3   1 1011.49   51.97
  -3   3  -1 1177.96   45.40
  -3   3  -1 1052.17   49.64
  -3  -3  -1 1164.69   41.13
   3  -3   1 1069.31   52.66
   3   3   2  287.30   14.88
   3   3   2  313.24   13.51
  -3   3  -2  314.37   12.71
  -3   3  -2  268.54   14.27
  -3  -3  -2  300.70   11.77
   3  -3   2  309.53   14.94
   3   3   3  131.65    7.36
   3   3   3  127.50    6.91
  -3   3  -3  131.71    7.26
  -3   3  -3  126.13    6.26
  -3  -3  -3  125.77    6.27
   3  -3   3  129.02    7.25
   3   3   4  481.46   19.55
   3   3   4  495.51   20.45
  -3   3  -4  500.44   27.75
  -3   3  -4  456.15   20.94
  -3  -3  -4  456.25   18.68
   3  -3   4  473.72   19.14
   3  -3   4  460.07   20.34
   3   3   5  894.45   38.08
   3   3   5  863.69   43.26
  -3   3  -5  936.93   44.37
  -3   3  -5  856.89   32.85
  -3  -3  -5  829.47   33.22
   3  -3   5  764.72   48.75
   3  -3   5  869.50   46.16
   3   3   6  351.85   15.48
   3   3   6  333.37   17.58
  -3   3  -6  343.92   18.04
  -3   3  -6  333.04   15.67
  -3  -3  -6  302.78   14.11
   3  -3   6  328.64   17.76
   3  -3   6  279.51   19.92
   3   3   7  153.29    8.02
  -3   3  -7  143.08    9.76
  -3   3  -7  146.65    8.84
  -3  -3  -7  134.08    8.36
   3  -3   7  139.29    8.51
   3  -3   7  134.46   12.24
   3   3   8   41.85    5.46
  -3   3  -8   20.94    5.57
  -3   3  -8   39.12    6.25
  -3  -3  -8   13.09    4.13
   3  -3   8   28.82    4.96
   3   3   9  213.26   12.96
  -3   3  -9  215.33   15.84
   3  -3   9  184.72   10.89
  -3   3 -10  107.21   10.55
  -3  -3 -10   72.24   10.39
   3   4 -11  296.66   23.66
   3   4 -11  261.98   21.24
   3  -4 -11  239.52   22.17
   3  -4 -11  250.08   22.37
   3   4 -10  231.32   16.47
   3   4 -10  203.73   13.05
   3  -4 -10  241.12   18.57
   3   4  -9   62.53    7.21
   3   4  -9   69.21    5.92
  -3  -4   9   71.55    5.65
   3  -4  -9   58.47    7.44
   3   4  -8   29.66    5.00
   3   4  -8   49.21    5.85
   3   4  -8   46.68    4.04
  -3  -4   8   41.65    4.05
   3  -4  -8   62.25    6.84
   3   4  -7  704.75   32.49
   3   4  -7  665.78   27.76
   3   4  -7  628.93   26.29
  -3   4   7  757.35   31.50
  -3  -4   7  646.29   31.96
   3  -4  -7  643.27   26.66
   3   4  -6  641.23   26.99
   3   4  -6  655.19   27.84
   3   4  -6  608.21   21.90
  -3   4   6  663.44   28.70
  -3  -4   6  613.90   37.06
   3  -4  -6  536.00   25.38
   3   4  -5 1213.07   50.47
   3   4  -5 1113.50   46.21
   3   4  -5 1080.29   46.34
  -3   4   5 1182.85   49.68
  -3  -4   5 1167.94   65.12
   3  -4  -5 1148.02   56.48
   3   4  -4  154.31    8.55
   3   4  -4  153.02    8.08
   3   4  -4  137.70    6.59
  -3   4   4  161.38    7.16
  -3  -4   4  148.51    9.19
   3  -4  -4  155.46    7.59
   3   4  -3  430.99   17.84
   3   4  -3  461.64   22.26
  -3  -4   3  452.96   21.05
   3  -4  -3  428.70   17.43
   3  -4  -3  379.71   18.68
   3   4  -2  318.70   12.24
  -3   4   2  323.24   15.04
  -3  -4   2  324.55   15.29
  -3  -4   2  269.46   12.81
   3  -4  -2  299.80   13.00
   3  -4  -2  285.08   13.04
   3   4  -1 2332.48  101.31
  -3   4   1 2760.78  115.28
  -3   4   1 2083.97  104.98
  -3  -4   1 2485.03  108.91
   3  -4  -1 2474.28  104.68
   3  -4  -1 2413.40  109.25
   3   4   0  103.31    8.55
  -3   4   0  108.86    5.92
  -3   4   0  104.72    5.14
  -3  -4   0  102.15    5.43
   3  -4   0  111.50    7.90
   3  -4   0   89.86    4.56
   3   4   1   34.33    3.61
   3   4   1   26.77    1.91
  -3   4  -1   34.37    3.56
  -3   4  -1   29.37    2.60
  -3  -4  -1   18.58    2.77
   3  -4   1   26.64    3.90
   3   4   2  140.92    7.74
   3   4   2  143.88    6.73
  -3   4  -2  155.80    7.83
  -3   4  -2  145.39    6.59
  -3  -4  -2  139.58    6.96
   3  -4   2  138.12    7.07
   3   4   3 1887.27   88.03
   3   4   3 2073.49   85.59
  -3   4  -3 2023.11   88.50
  -3   4  -3 1913.26   75.28
  -3  -4  -3 1919.97   69.98
   3  -4   3 1790.84  106.83
   3   4   4 1348.46   51.59
   3   4   4 1350.32   53.95
  -3   4  -4 1432.67   67.59
  -3   4  -4 1266.22   55.81
  -3  -4  -4 1244.28   50.85
   3  -4   4 1294.74   52.01
   3  -4   4 1260.72   65.55
   3   4   5  284.03   12.97
   3   4   5  284.52   12.96
  -3   4  -5  271.81   14.57
  -3   4  -5  258.12   14.37
  -3  -4  -5  257.26   11.62
   3  -4   5  282.89   14.90
   3  -4   5  262.03   14.19
   3   4   6   59.10    4.77
  -3   4  -6   42.04    6.01
  -3   4  -6   45.59    4.87
  -3  -4  -6   29.98    4.07
   3  -4   6   46.32    5.36
   3  -4   6   35.52    7.00
   3   4   7  743.93   35.15
  -3   4  -7  734.42   41.57
  -3   4  -7  755.00   34.03
  -3  -4  -7  683.87   30.48
   3  -4   7  667.85   31.49
   3   4   8  396.48   21.83
  -3   4  -8  393.19   28.14
  -3   4  -8  359.78   16.55
   3  -4   8  342.13   23.45
   3   4   9  296.18   18.35
  -3   4  -9  299.54   17.63
   3  -4   9  305.25   18.91
  -3   4 -10   20.64    8.16
   3   5 -11    9.76    8.39
   3   5 -11   12.07    6.63
   3  -5 -11   -5.25    8.40
   3   5 -10  505.68   29.31
   3   5 -10  446.82   36.55
   3  -5 -10  498.06   28.80
   3   5  -9  139.68    9.44
   3   5  -9  107.81    7.47
  -3  -5   9  122.89    9.00
   3  -5  -9  115.02    8.79
   3   5  -8  908.52   54.71
   3   5  -8 1046.78   43.64
   3   5  -8  977.82   39.97
  -3  -5   8  962.55   55.32
   3   5  -7   43.40    5.36
   3   5  -7   48.72    5.68
   3   5  -7   36.84    3.56
  -3   5   7   47.73    3.79
  -3  -5   7   33.90    3.84
   3  -5  -7   36.85    2.83
   3   5  -6  414.27   17.85
   3   5  -6  386.06   19.16
   3   5  -6  356.47   15.09
  -3   5   6  441.65   17.40
  -3  -5   6  406.64   23.76
   3  -5  -6  366.99   16.01
   3   5  -5  554.83   23.02
   3   5  -5  565.69   25.62
   3   5  -5  498.00   21.12
  -3   5   5  596.92   27.23
  -3  -5   5  535.86   32.73
   3  -5  -5  490.50   21.45
   3   5  -4 2112.67   82.58
   3   5  -4 2082.94   83.75
  -3   5   4 2191.49   98.49
  -3  -5   4 1931.10   82.82
  -3  -5   4 1831.50   89.68
   3  -5  -4 1811.13   84.22
   3   5  -3  241.28   10.72
   3   5  -3  241.49   11.45
  -3  -5   3  239.50    9.71
   3  -5  -3  215.36   10.55
   3  -5  -3  174.18   10.01
   3   5  -2   18.13    3.25
   3   5  -2   16.31    1.89
  -3   5   2   14.68    3.11
  -3  -5   2   14.22    2.74
  -3  -5   2   10.19    1.55
   3  -5  -2   12.22    2.68
   3  -5  -2   12.03    1.77
   3   5  -1   28.60    4.37
  -3   5   1   28.04    3.29
  -3  -5   1   29.24    3.89
   3  -5  -1   30.04    4.07
   3  -5  -1   20.94    2.53
   3   5   0 2126.69   91.76
  -3   5   0 2177.35   94.68
  -3   5   0 1922.41   91.50
  -3  -5   0 2096.84   80.04
   3  -5   0 2039.98   88.59
   3  -5   0 2045.36   98.53
   3   5   1  418.09   22.45
   3   5   1  441.03   18.61
  -3   5  -1  464.60   19.90
  -3   5  -1  402.34   20.76
  -3  -5  -1  438.37   16.96
   3  -5   1  446.73   19.00
   3  -5   1  418.94   17.73
   3   5   2  985.96   50.60
   3   5   2 1033.12   45.77
  -3   5  -2 1106.43   49.42
  -3   5  -2  948.89   38.78
  -3  -5  -2  901.76   42.21
   3  -5   2  937.72   39.31
   3   5   3  415.52   17.02
   3   5   3  428.87   22.53
  -3   5  -3  455.51   21.06
  -3   5  -3  384.29   17.05
  -3  -5  -3  420.89   16.52
   3  -5   3  426.85   23.67
   3   5   4  471.96   19.62
   3   5   4  427.69   19.39
  -3   5  -4  485.03   25.60
  -3   5  -4  412.86   19.30
  -3  -5  -4  403.00   18.88
   3  -5   4  394.50   21.23
   3  -5   4  403.94   20.96
   3   5   5  221.75    9.97
  -3   5  -5  223.71   12.50
  -3   5  -5  227.66    9.84
  -3  -5  -5  200.20    9.99
   3  -5   5  221.22   10.09
   3  -5   5  197.56   12.11
   3   5   6 1070.97   48.90
  -3   5  -6 1203.50   62.28
  -3   5  -6 1055.10   43.40
  -3  -5  -6 1031.59   61.28
   3  -5   6 1016.77   45.85
   3  -5   6 1002.93   64.81
   3   5   7   32.66    4.55
  -3   5  -7   19.64    6.74
  -3   5  -7   47.29    5.83
  -3  -5  -7   23.50    5.10
   3  -5   7   30.88    4.88
   3   5   8    3.93    3.93
  -3   5  -8   -4.04    5.65
  -3   5  -8   26.27    6.93
   3  -5   8   -0.65    4.20
  -3   5  -9   50.13    7.87
   3  -5   9   56.37    6.75
  -3   5 -10  277.55   25.01
   3   6 -11  499.85   40.74
   3   6 -11  463.05   43.53
   3  -6 -11  496.25   43.33
   3   6 -10   11.14    6.68
   3   6 -10   11.99    4.79
   3  -6 -10   16.35    6.78
   3   6  -9   55.91    7.03
   3   6  -9   45.68    5.28
  -3  -6   9   48.25    5.72
   3  -6  -9   57.77    7.91
   3   6  -8   -0.64    5.41
   3   6  -8   14.09    5.84
   3   6  -8    5.96    3.40
  -3  -6   8    7.53    3.51
   3   6  -7 1252.52   66.38
   3   6  -7 1311.74   48.70
   3   6  -7 1169.71   46.48
  -3   6   7 1467.03   67.81
  -3  -6   7 1296.89   75.26
   3  -6  -7 1177.09   51.03
   3   6  -6   33.39    4.61
   3   6  -6   35.37    4.66
   3   6  -6   30.29    3.29
  -3   6   6   39.75    3.65
  -3  -6   6   38.64    4.00
   3  -6  -6   30.49    2.90
   3   6  -5  625.30   25.75
   3   6  -5  601.76   25.61
   3   6  -5  505.26   23.16
  -3   6   5  627.94   25.55
  -3  -6   5  607.09   32.41
   3  -6  -5  535.32   23.26
   3   6  -4  116.90    7.77
   3   6  -4   97.41    6.08
  -3   6   4  113.19    6.52
  -3  -6   4  106.21    6.29
  -3  -6   4   97.16    5.67
   3  -6  -4   94.33    5.44
   3   6  -3  622.90   25.27
   3   6  -3  567.47   28.95
  -3  -6   3  632.14   24.20
   3  -6  -3  577.27   23.84
   3  -6  -3  486.46   25.86
   3   6  -2  159.74    7.70
   3   6  -2  181.09    8.24
  -3   6   2  186.31    9.19
  -3  -6   2  187.86    8.24
  -3  -6   2  131.14    6.79
   3  -6  -2  154.53    7.01
   3  -6  -2  145.65    7.88
   3   6  -1 2252.74  110.84
   3   6  -1 2351.32  113.06
  -3   6   1 2674.37  120.20
  -3  -6   1 2498.92   94.61
   3  -6  -1 2233.22   96.40
   3  -6  -1 2171.78  114.98
   3   6   0   72.63    5.94
  -3   6   0   79.33    5.31
  -3   6   0   58.83    4.03
  -3  -6   0   60.67    4.91
   3  -6   0   61.94    6.51
   3  -6   0   63.59    4.16
   3   6   1   80.39    5.24
  -3   6  -1   86.97    4.95
  -3   6  -1   80.93    4.44
  -3  -6  -1   80.25    5.34
   3  -6   1   68.57    4.58
   3  -6   1   83.06    4.59
   3   6   2  155.55    7.26
  -3   6  -2  166.79    9.40
  -3   6  -2  141.44    7.15
  -3  -6  -2  156.51    7.57
   3  -6   2  165.25    8.01
   3  -6   2  146.00    7.64
   3   6   3 2544.45  104.42
  -3   6  -3 2688.37  123.17
  -3   6  -3 2255.26  110.55
  -3  -6  -3 2341.79   86.49
   3  -6   3 2425.43   94.70
   3   6   4   28.69    3.71
  -3   6  -4   24.50    4.35
  -3   6  -4   29.96    3.70
  -3  -6  -4   25.26    3.40
   3  -6   4   26.29    3.56
   3  -6   4   16.60    4.24
   3   6   5  435.85   24.31
  -3   6  -5  449.46   29.06
  -3   6  -5  413.17   20.32
  -3  -6  -5  401.95   18.89
   3  -6   5  454.75   22.60
   3  -6   5  415.53   27.60
   3   6   6   31.05    4.92
  -3   6  -6   17.50    4.56
  -3   6  -6   20.22    5.34
  -3  -6  -6   18.76    4.37
   3  -6   6   24.31    4.96
   3  -6   6    6.66    4.56
   3   6   7  964.42   53.33
  -3   6  -7 1029.16   58.62
  -3   6  -7  940.04   38.21
  -3  -6  -7  890.78   58.79
  -3  -6  -7 1106.87   56.36
   3  -6   7  904.75   50.08
   3   6   8    4.02    4.89
  -3   6  -8    2.43    4.69
   3  -6   8   -8.28    4.39
  -3   6  -9  374.11   23.68
   3  -6   9  352.47   23.72
  -3   6 -10   17.36    9.16
   3   7 -11   -7.53    7.87
   3   7 -11    4.84    6.74
   3  -7 -11   15.80    9.31
   3   7 -10  381.79   26.21
   3   7 -10  374.32   24.89
   3  -7 -10  358.24   25.84
   3   7  -9   82.16    8.23
   3   7  -9   83.61    5.81
  -3  -7   9   82.51    7.82
   3  -7  -9   77.85    8.23
   3   7  -8 1073.73   50.28
   3  -7  -8 1038.29   34.41
   3  -7  -8 1061.93   43.83
   3   7  -7   35.12    5.85
   3   7  -7   47.02    5.68
   3   7  -7   43.01    3.96
  -3   7   7   39.40    4.32
  -3  -7   7   35.89    5.08
   3  -7  -7   38.79    3.08
   3   7  -6  110.73    6.98
   3   7  -6  112.30    6.39
   3   7  -6  104.81    6.11
  -3   7   6  128.41    6.71
  -3  -7   6  117.31    7.52
   3  -7  -6  109.39    6.82
   3   7  -5   57.20    4.89
   3   7  -5   47.00    4.51
   3   7  -5   40.53    3.24
  -3   7   5   55.66    4.33
  -3  -7   5   42.03    3.84
  -3  -7   5   39.28    3.23
   3  -7  -5   38.99    3.62
   3   7  -4 2250.25   92.50
   3   7  -4 2178.57   95.89
  -3   7   4 2277.24   96.83
  -3  -7   4 2288.95  107.47
  -3  -7   4 1944.42   97.04
   3  -7  -4 2049.63   81.60
   3   7  -3  101.47    6.13
   3   7  -3  103.83    5.93
  -3   7   3  104.81    5.68
  -3  -7   3  101.52    6.23
   3  -7  -3  111.38    7.89
   3  -7  -3   71.08    4.79
   3   7  -2   91.53    5.92
   3   7  -2   85.26    4.51
  -3   7   2   94.10    6.16
  -3  -7   2   88.69    4.68
  -3  -7   2   74.49    3.86
   3  -7  -2   93.24    5.08
   3  -7  -2   69.71    4.35
   3   7  -1   43.87    5.26
   3   7  -1   28.57    2.07
  -3   7   1   36.38    3.62
  -3  -7   1   26.62    3.53
   3  -7  -1   37.31    4.28
   3  -7  -1   20.64    2.43
   3   7   0 2154.73   85.87
  -3   7   0 2249.74   99.60
  -3   7   0 1782.11   77.78
  -3  -7   0 2067.88   84.29
   3  -7   0 2127.05   93.65
   3  -7   0 1962.43   84.20
   3   7   1    9.12    3.44
  -3   7  -1    4.70    2.53
  -3   7  -1    9.10    2.65
  -3  -7  -1    1.02    2.88
   3  -7   1    6.86    3.07
   3  -7   1    3.14    2.31
   3   7   2  781.10   35.23
  -3   7  -2  863.05   37.56
  -3   7  -2  722.28   31.67
  -3  -7  -2  778.79   27.32
   3  -7   2  775.44   41.99
   3  -7   2  727.21   29.91
   3   7   3   21.22    4.49
  -3   7  -3    1.83    3.66
  -3   7  -3   14.09    3.56
  -3  -7  -3    2.46    3.12
   3  -7   3   27.33    6.48
   3   7   4  512.61   24.04
  -3   7  -4  536.33   24.88
  -3   7  -4  440.69   17.92
  -3  -7  -4  434.13   19.36
   3  -7   4  459.77   17.76
   3  -7   4  454.13   24.44
   3   7   5    3.09    6.36
  -3   7  -5   17.81    4.74
  -3   7  -5    3.71    4.04
  -3  -7  -5   14.74    4.21
   3  -7   5   14.60    4.75
   3  -7   5    5.46    4.40
   3   7   6 1078.51   47.04
  -3   7  -6 1135.54   58.31
  -3   7  -6  990.35   49.02
  -3  -7  -6  909.71   43.97
  -3  -7  -6 1206.74   54.31
   3  -7   6  991.43   49.52
   3  -7   6  908.16   65.14
   3   7   7   17.34    4.90
  -3   7  -7    0.20    6.28
  -3   7  -7    2.92    4.55
  -3  -7  -7    6.83    4.39
  -3  -7  -7   10.51    4.89
   3  -7   7    6.77    4.29
   3   7   8   13.78    5.37
  -3   7  -8   18.68    6.82
  -3  -7  -8    7.77    4.95
   3  -7   8    0.33    4.90
  -3   7  -9   -0.65    6.14
  -3  -7  -9  -11.93    7.11
   3  -7   9    6.65    5.35
  -3   7 -10  286.87   22.56
   3   8 -11  264.03   30.46
   3   8 -11  289.62   25.61
   3  -8 -11  313.78   24.15
   3   8 -10   47.80    7.71
   3   8 -10   29.93    5.50
   3  -8 -10   25.42    7.09
   3   8  -9   28.49    6.01
   3   8  -9   26.08    3.95
  -3  -8   9   16.80    6.36
   3   8  -8   24.43    4.99
  -3  -8   8   17.92    6.38
   3  -8  -8   14.84    1.83
   3  -8  -8    5.34    2.67
   3   8  -7  715.57   39.75
   3   8  -7  769.77   27.53
  -3   8   7  891.79   40.16
  -3  -8   7  832.04   53.66
   3  -8  -7  760.51   34.66
   3   8  -6  103.45    7.80
   3   8  -6  102.75    7.28
   3   8  -6  100.44    5.29
  -3   8   6  128.77    6.73
  -3  -8   6  109.07    7.02
   3  -8  -6  104.05    7.05
   3   8  -5  998.38   41.64
   3   8  -5  929.25   35.19
   3   8  -5  795.81   37.62
  -3   8   5 1038.98   50.28
  -3  -8   5  955.24   42.01
  -3  -8   5  812.17   36.02
   3  -8  -5  861.66   45.82
   3   8  -4   23.97    4.67
   3   8  -4    9.92    3.48
  -3   8   4   10.94    3.13
  -3  -8   4    8.29    3.66
  -3  -8   4    7.38    2.46
   3  -8  -4    8.06    2.92
   3   8  -3  950.27   38.73
   3   8  -3  852.71   42.89
  -3  -8   3  938.57   32.18
   3  -8  -3  872.27   41.20
   3  -8  -3  726.81   34.27
   3   8  -2  212.35   10.15
   3   8  -2  213.64    8.78
  -3  -8   2  236.70    9.63
  -3  -8   2  184.48    9.69
   3  -8  -2  237.76    9.92
   3  -8  -2  182.39    8.22
   3   8  -1 3121.16  137.80
  -3   8   1 3267.08  138.19
  -3  -8   1 2989.69  115.54
   3  -8  -1 3033.77  132.77
   3  -8  -1 2763.40  115.73
   3   8   0  268.51   12.22
  -3   8   0  261.38   12.12
  -3   8   0  204.08   11.22
  -3  -8   0  248.84   11.29
   3  -8   0  270.36   13.85
   3  -8   0  209.85   10.53
   3   8   1  254.96   10.89
  -3   8  -1  264.90   13.37
  -3   8  -1  223.48    9.98
  -3  -8  -1  236.92    9.48
   3  -8   1  240.79   10.57
   3  -8   1  203.22    9.99
   3   8   2   67.88    5.26
  -3   8  -2   67.35    5.21
  -3   8  -2   62.62    4.75
  -3  -8  -2   51.35    4.56
   3  -8   2   62.31    5.28
   3  -8   2   55.92    4.77
   3   8   3 2058.68   98.42
  -3   8  -3 2292.64   84.59
  -3   8  -3 1946.21   87.15
  -3  -8  -3 1908.08   82.03
   3  -8   3 2107.80   81.21
   3  -8   3 1985.83   96.17
   3   8   4  478.07   20.68
  -3   8  -4  499.25   21.88
  -3   8  -4  429.69   17.97
  -3  -8  -4  432.39   21.14
   3  -8   4  479.79   20.19
   3  -8   4  378.86   23.45
   3   8   5   68.27    5.79
  -3   8  -5   57.16    7.00
  -3   8  -5   55.16    5.18
  -3  -8  -5   56.11    4.88
  -3  -8  -5   67.00    5.48
   3  -8   5   64.13    5.86
   3  -8   5   53.14    7.06
   3   8   6    3.18    3.89
  -3   8  -6    4.60    6.41
  -3   8  -6    8.58    4.37
  -3  -8  -6   -2.11    3.89
  -3  -8  -6    6.17    3.95
   3  -8   6    6.44    4.58
   3   8   7  664.25   32.66
  -3   8  -7  615.01   43.33
  -3   8  -7  621.69   32.16
  -3  -8  -7  530.53   31.32
  -3  -8  -7  734.81   35.51
   3  -8   7  612.61   34.72
   3   8   8  271.14   17.30
  -3   8  -8  218.03   18.44
  -3  -8  -8  292.71   17.13
   3  -8   8  234.46   18.12
  -3   8  -9  244.20   18.17
  -3  -8  -9  258.56   16.70
   3  -8   9  211.56   13.06
  -3   8 -10    8.08    6.95
   3   9 -11    8.04    8.04
   3   9 -11   14.90    6.41
   3  -9 -11    7.68    9.77
   3   9 -10  121.04   10.46
   3   9 -10  105.90   10.52
   3  -9 -10  104.37   11.39
   3   9  -9  511.88   29.73
  -3  -9   9  502.17   30.70
   3   9  -8  653.08   31.71
   3   9  -8  599.15   28.33
  -3  -9   8  687.01   42.14
  -3  -9   8  580.81   45.31
   3  -9  -8  591.80   22.71
   3   9  -7   32.28    6.71
   3   9  -7   43.78    5.02
  -3  -9   7   48.08    5.57
   3  -9  -7   42.54    3.26
   3  -9  -7   41.58    5.31
   3   9  -6    2.89    4.47
   3   9  -6    8.18    4.35
   3   9  -6    7.64    2.67
  -3   9   6    5.22    3.98
  -3  -9   6    7.46    3.83
  -3  -9   6   -0.16    3.08
   3  -9  -6    5.64    2.99
   3   9  -5  656.83   35.79
   3   9  -5  653.79   25.74
  -3   9   5  782.60   33.88
  -3  -9   5  661.75   32.45
  -3  -9   5  564.55   25.25
   3  -9  -5  593.42   24.40
   3   9  -4 1941.52   85.22
   3   9  -4 1799.49   76.11
  -3   9   4 2175.78   88.09
  -3  -9   4 1914.11   69.07
  -3  -9   4 1628.38   65.31
   3  -9  -4 1832.93   83.37
   3   9  -3  529.25   21.21
   3   9  -3  442.07   19.98
  -3  -9   3  508.22   21.79
   3  -9  -3  522.91   19.58
   3  -9  -3  364.97   20.63
   3   9  -2  438.88   18.63
   3   9  -2  386.64   17.72
  -3   9   2  450.56   17.91
  -3  -9   2  469.46   19.89
  -3  -9   2  340.74   18.22
   3  -9  -2  422.22   19.01
   3  -9  -2  350.43   14.19
   3   9  -1  197.42   12.02
  -3   9   1  213.83    9.94
  -3  -9   1  189.05    8.92
   3  -9  -1  221.98   11.25
   3  -9  -1  157.86    8.30
   3   9   0 2086.13   81.19
  -3   9   0 2335.36   86.69
  -3   9   0 1656.71   77.12
  -3  -9   0 1950.48   70.46
   3  -9   0 2159.86   88.20
   3  -9   0 1775.08   83.78
   3   9   1  619.50   29.51
  -3   9  -1  718.80   27.31
  -3   9  -1  546.84   22.56
  -3  -9  -1  625.93   21.98
   3  -9   1  629.35   25.77
   3  -9   1  554.72   28.36
   3   9   2  900.46   33.74
  -3   9  -2 1024.60   41.28
  -3   9  -2  779.98   33.74
  -3  -9  -2  853.89   28.66
   3  -9   2  892.24   33.11
   3  -9   2  752.72   40.05
   3   9   3    2.88    3.06
  -3   9  -3    0.39    4.82
  -3   9  -3    5.06    4.73
  -3  -9  -3    1.34    3.03
   3  -9   3    1.46    4.39
   3  -9   3    2.79    3.77
   3   9   4  539.00   22.23
  -3   9  -4  588.07   25.99
  -3   9  -4  474.12   20.30
  -3  -9  -4  455.26   22.98
   3  -9   4  553.13   24.17
   3   9   5  274.32   13.11
  -3   9  -5  291.80   21.57
  -3   9  -5  237.44   10.86
  -3  -9  -5  223.58   12.42
  -3  -9  -5  288.78   12.78
   3  -9   5  247.94   13.68
   3  -9   5  193.11   16.46
   3   9   6  616.04   28.27
  -3   9  -6  593.82   51.27
  -3   9  -6  566.52   23.19
  -3  -9  -6  507.88   39.17
  -3  -9  -6  689.94   31.97
   3  -9   6  587.02   37.48
   3   9   7   45.93    5.90
  -3   9  -7   56.25    6.34
  -3  -9  -7   33.58    5.68
  -3  -9  -7   62.23    6.47
   3   9   8    3.80    4.37
  -3   9  -8    9.30    5.71
  -3  -9  -8   -7.94    6.50
   3  -9   8   -1.66    4.82
  -3   9  -9   45.46    7.50
  -3  -9  -9   41.52   10.32
   3  -9   9   38.78    8.38
  -3   9 -10  123.91   16.06
   3  10 -11  139.54   15.75
   3  10 -11  113.39   13.20
   3 -10 -11  133.16   16.54
   3  10 -10  147.24   13.04
   3  10 -10  144.75   12.80
   3 -10 -10  142.18   12.91
   3  10  -9    7.57    6.20
   3  10  -9    4.84    4.32
  -3 -10   9    0.25    5.77
   3  10  -8   48.37    6.39
   3  10  -8   53.29    5.73
  -3 -10   8   52.22    8.12
  -3 -10   8   48.46    7.21
   3 -10  -8   48.18    3.58
   3  10  -7  428.79   25.73
   3  10  -7  452.92   16.32
  -3 -10   7  517.02   25.90
   3 -10  -7  389.76   26.23
   3  10  -6  879.04   43.69
   3  10  -6  782.80   30.28
   3  10  -6  768.55   30.44
  -3  10   6  939.83   42.82
  -3 -10   6  883.05   47.48
  -3 -10   6  696.92   37.72
   3 -10  -6  813.59   40.21
   3  10  -5  331.10   16.62
  -3  10   5  418.89   20.15
  -3 -10   5  369.14   17.84
  -3 -10   5  292.62   14.39
   3 -10  -5  330.23   13.27
   3  10  -4   66.01    5.70
   3  10  -4   57.04    3.96
  -3  10   4   66.89    5.34
  -3 -10   4   84.08    5.87
  -3 -10   4   49.57    4.64
   3 -10  -4   59.14    4.88
   3  10  -3  654.11   25.87
   3  10  -3  546.03   21.66
  -3 -10   3  619.39   24.51
  -3 -10   3  492.97   24.50
   3 -10  -3  615.71   24.90
   3 -10  -3  472.90   22.78
   3  10  -2 1536.44   58.28
  -3  10   2 1683.79   74.74
  -3 -10   2 1633.66   60.98
  -3 -10   2 1162.15   58.11
   3 -10  -2 1636.16   64.33
   3 -10  -2 1201.15   63.67
   3  10  -1 1585.45   60.34
  -3  10   1 1655.41   66.45
  -3 -10   1 1602.57   51.52
   3 -10  -1 1572.04   65.68
   3 -10  -1 1208.49   54.81
   3  10   0  686.16   32.49
  -3  10   0  715.42   28.39
  -3  10   0  572.18   21.83
  -3 -10   0  670.79   25.20
   3 -10   0  710.12   29.44
   3 -10   0  553.60   29.52
   3  10   1  150.73    9.79
  -3  10  -1  140.91    9.07
  -3  10  -1  122.30    6.55
  -3 -10  -1  132.70    7.72
   3 -10   1  167.09   10.46
   3 -10   1  116.52    7.60
   3  10   2 1041.47   45.85
  -3  10  -2 1153.25   48.23
  -3  10  -2  898.85   33.54
  -3 -10  -2  936.76   45.03
   3 -10   2 1138.90   42.35
   3 -10   2  835.88   42.11
   3  10   3  729.81   31.23
  -3  10  -3  788.66   43.41
  -3  10  -3  646.68   28.64
  -3 -10  -3  678.86   29.98
   3 -10   3  748.07   36.78
   3 -10   3  590.72   35.77
   3  10   4  800.28   38.81
  -3  10  -4  831.89   48.45
  -3  10  -4  721.71   26.54
  -3 -10  -4  703.31   35.91
  -3 -10  -4  851.95   34.14
   3 -10   4  780.48   40.42
   3 -10   4  629.22   50.62
   3  10   5    9.77    4.61
  -3  10  -5    2.47    5.14
  -3  10  -5   11.86    4.71
  -3 -10  -5    1.81    3.46
  -3 -10  -5    4.33    3.31
   3 -10   5    3.21    3.93
   3 -10   5   14.02    5.15
   3  10   6   94.10    7.45
  -3  10  -6   87.72    6.98
  -3 -10  -6   67.40    7.83
  -3 -10  -6  125.74    7.91
   3 -10   6   95.68    6.63
   3  10   7  179.84   10.08
  -3  10  -7  143.54    9.28
  -3 -10  -7  126.60   10.08
  -3 -10  -7  198.16   11.32
   3  10   8  463.00   28.10
  -3  10  -8  397.78   25.31
  -3 -10  -8  468.03   28.25
   3 -10   8  408.79   26.22
  -3  10  -9   45.15    7.69
  -3 -10  -9   57.69    9.73
   3 -10   9   49.51    7.95
  -3  10 -10    9.60    9.28
   3  11 -11    7.71    8.57
   3  11 -11    5.05    6.26
   3  11 -10   13.23    8.76
   3  11 -10   19.25    5.90
   3 -11 -10   18.73    8.08
   3  11  -9  488.48   32.07
   3  11  -9  433.89   24.47
  -3 -11   9  562.39   29.96
   3  11  -8   98.41    8.14
   3  11  -8   94.40    8.20
  -3 -11   8   97.73   10.20
  -3 -11   8   79.48    9.15
   3 -11  -8   79.94    5.22
   3  11  -7  168.74   13.13
   3  11  -7  196.30   11.33
  -3 -11   7  200.82   14.50
   3 -11  -7  173.37   10.17
   3 -11  -7  135.30   11.14
   3  11  -6   11.61    3.64
   3  11  -6    4.51    3.43
  -3  11   6    6.79    5.09
  -3 -11   6   -1.03    4.76
  -3 -11   6    2.61    4.40
   3 -11  -6    6.03    3.62
   3  11  -5  813.61   39.20
   3  11  -5  819.27   29.32
  -3  11   5  938.54   46.40
  -3 -11   5  897.90   44.44
  -3 -11   5  678.20   29.69
   3 -11  -5  836.54   36.37
   3  11  -4  369.63   17.81
   3  11  -4  354.87   13.07
  -3  11   4  407.29   17.30
  -3 -11   4  398.19   16.95
  -3 -11   4  305.91   13.66
   3 -11  -4  359.55   17.34
   3  11  -3 1634.53   64.57
  -3  11   3 1682.02   67.98
  -3 -11   3 1196.45   56.77
   3 -11  -3 1556.31   67.34
   3 -11  -3 1189.94   48.14
   3  11  -2  177.41    9.74
  -3  11   2  188.69   10.55
  -3 -11   2  178.59    8.22
  -3 -11   2  115.73    6.66
   3 -11  -2  157.26    9.85
   3 -11  -2  124.49    7.29
   3  11  -1  495.38   19.84
  -3  11   1  552.91   28.15
  -3 -11   1  504.62   19.77
   3 -11  -1  547.58   22.38
   3 -11  -1  386.44   22.41
   3  11   0 1018.94   44.23
  -3  11   0 1053.56   52.46
  -3 -11   0  964.11   37.50
   3 -11   0 1048.56   38.80
   3 -11   0  782.08   40.33
   3  11   1 1713.43   68.05
  -3  11  -1 2083.55  115.24
  -3  11  -1 1518.35   61.43
  -3 -11  -1 1730.85   71.62
   3 -11   1 1906.55   69.88
   3 -11   1 1532.18   66.09
   3  11   2  364.22   18.18
  -3  11  -2  393.24   23.16
  -3  11  -2  301.45   13.94
  -3 -11  -2  341.86   14.93
   3 -11   2  373.12   16.48
   3 -11   2  290.21   14.89
   3  11   3   32.89    4.75
  -3  11  -3   30.86    5.72
  -3  11  -3   34.80    4.43
  -3 -11  -3   27.31    3.98
   3 -11   3   46.64    5.40
   3 -11   3   21.52    4.80
   3  11   4   86.45    7.00
  -3  11  -4   81.24    7.87
  -3  11  -4   82.75    5.71
  -3 -11  -4   69.25    6.25
  -3 -11  -4   92.67    5.30
   3 -11   4   83.09    7.49
   3  11   5  776.51   37.19
  -3  11  -5  705.18   29.46
  -3 -11  -5  667.80   38.32
  -3 -11  -5  901.94   36.06
   3 -11   5  720.76   32.94
   3  11   6  325.33   19.40
  -3  11  -6  282.49   12.53
  -3 -11  -6  234.71   14.26
  -3 -11  -6  358.11   18.05
   3 -11   6  274.13   13.13
   3  11   7  114.34    8.64
  -3  11  -7  104.27    9.61
  -3 -11  -7   69.59    7.50
  -3 -11  -7   99.40    9.15
   3 -11   7   82.21    8.50
   3  11   8   20.40    5.92
  -3  11  -8    7.68    5.72
  -3 -11  -8    7.15    6.17
   3 -11   8    5.44    6.97
  -3  11  -9  102.96   13.14
   3 -11   9   98.89   10.86
  -3  11 -10   59.78   10.29
   3  12 -11   36.52   10.29
   3  12 -11   38.72    9.77
   3  12 -10  253.06   17.38
   3  12 -10  243.28   18.27
   3  12  -9   19.70    6.91
   3  12  -9   19.17    5.75
  -3 -12   9   15.64    7.82
   3  12  -8   53.70    6.60
   3  12  -8   54.02    6.14
  -3 -12   8   64.23    9.69
   3 -12  -8   52.67    4.77
   3  12  -7   87.03    9.49
   3  12  -7  121.45    7.46
   3  12  -7  101.30    6.22
   3 -12  -7   99.32    5.93
   3 -12  -7   77.19    8.61
   3  12  -6 1223.78   54.91
  -3 -12   6 1460.76   88.54
  -3 -12   6 1044.47   62.03
   3 -12  -6 1299.91   69.83
   3  12  -5    8.91    5.24
   3  12  -5    5.68    3.96
  -3  12   5    9.36    4.68
  -3 -12   5    1.81    4.52
  -3 -12   5    1.81    3.79
   3 -12  -5    1.29    3.13
   3  12  -4   39.48    5.23
  -3  12   4   40.94    6.39
  -3 -12   4   39.51    6.51
  -3 -12   4   30.13    4.35
   3 -12  -4   47.43    4.63
   3  12  -3  106.30    7.53
  -3  12   3  106.79    7.58
  -3 -12   3   60.13    5.15
   3 -12  -3   95.98    5.85
   3 -12  -3   53.87    5.03
   3  12  -2 2160.16   86.49
  -3  12   2 2317.50  100.56
  -3 -12   2 2129.48   93.50
  -3 -12   2 1639.26   70.92
   3 -12  -2 2232.20   75.35
   3 -12  -2 1618.57   64.49
   3  12  -1  182.60    9.75
  -3  12   1  220.83   10.58
  -3 -12   1  208.63    9.82
   3 -12  -1  208.94   10.86
   3 -12  -1  137.52    9.20
   3  12   0  474.91   19.06
  -3  12   0  504.34   23.78
  -3 -12   0  423.30   21.73
   3 -12   0  510.31   21.45
   3 -12   0  361.76   17.15
   3  12   1   10.19    4.90
  -3  12  -1   10.77    4.44
  -3  12  -1   10.17    3.56
  -3 -12  -1    4.70    3.76
   3 -12   1    9.76    4.45
   3 -12   1   -2.05    4.61
   3  12   2 1184.02   49.39
  -3  12  -2 1263.18   56.52
  -3  12  -2  976.28   42.14
  -3 -12  -2 1080.31   42.58
   3 -12   2 1212.93   46.56
   3 -12   2  998.08   48.06
   3  12   3   17.24    4.51
  -3  12  -3   13.51    5.07
  -3  12  -3   16.14    3.95
  -3 -12  -3   10.71    4.21
   3 -12   3   18.44    5.35
   3 -12   3   10.30    4.15
   3  12   4 1024.25   45.23
  -3  12  -4  918.66   32.72
  -3 -12  -4  926.48   39.14
  -3 -12  -4 1119.62   42.86
   3 -12   4 1056.52   41.22
   3  12   5    3.33    4.31
  -3  12  -5    7.66    4.57
  -3 -12  -5    4.69    4.35
  -3 -12  -5    0.56    3.34
   3 -12   5    4.46    4.27
   3  12   6  103.20    7.14
  -3  12  -6   91.87    8.31
  -3 -12  -6   75.64    8.24
  -3 -12  -6  124.15    8.56
   3 -12   6   96.18    9.74
   3  12   7   -3.46    5.09
  -3  12  -7   -4.89    6.20
  -3 -12  -7    1.80    4.89
   3 -12   7   -5.98    5.98
   3  12   8  526.77   31.00
  -3  12  -8  451.78   30.59
  -3 -12  -8  480.94   32.21
   3 -12   8  414.23   36.28
  -3  12  -9   -0.66    6.57
   3 -12   9   -5.06    6.91
  -3  12 -10   -1.64    8.04
   3  13 -10   -6.37    7.75
   3  13 -10    8.90    5.59
   3  13  -9  517.90   26.32
   3  13  -9  498.62   29.05
  -3 -13   9  539.07   33.99
   3  13  -8   16.85    6.77
   3  13  -8   -6.70    3.88
  -3 -13   8   -1.08    7.57
   3  13  -7  141.32   12.24
   3  13  -7  163.68    9.85
   3  13  -7  126.39    8.40
  -3 -13   7   97.17    9.78
   3 -13  -7  138.47    9.84
   3  13  -6   -7.54    7.85
  -3 -13   6    2.49    6.11
  -3 -13   6   -2.95    4.09
   3 -13  -6   -3.79    3.25
   3 -13  -6    5.95    6.27
  -3  13   5 1384.65   60.66
  -3 -13   5 1410.21   81.33
  -3 -13   5 1006.03   56.50
   3 -13  -5 1245.56   69.83
   3  13  -4   55.80    6.20
  -3  13   4   65.81    6.73
  -3 -13   4   58.26    8.39
  -3 -13   4   73.30    5.85
  -3 -13   4   36.66    4.20
   3 -13  -4   64.75    5.60
   3  13  -3 1299.60   49.55
  -3  13   3 1425.96   77.38
  -3 -13   3 1396.79   60.25
  -3 -13   3 1540.67   67.18
  -3 -13   3 1025.79   45.04
   3 -13  -3 1407.48   58.38
   3 -13  -3  971.73   59.37
   3  13  -2   10.05    5.24
  -3  13   2    5.62    4.49
  -3 -13   2    6.26    4.47
  -3 -13   2    7.60    2.76
  -3 -13   2   10.79    4.00
   3 -13  -2    3.96    4.40
   3 -13  -2   -1.12    3.73
   3  13  -1  250.71   13.68
  -3  13   1  301.20   15.39
  -3 -13   1  236.75   12.72
   3 -13  -1  297.69   12.82
   3 -13  -1  180.20   10.90
   3  13   0    9.65    5.14
  -3  13   0   15.71    5.02
  -3 -13   0    5.04    4.23
   3 -13   0   22.50    5.97
   3 -13   0    8.46    4.05
   3  13   1 1843.13   82.66
  -3  13  -1 2198.89  125.95
  -3  13  -1 1633.40   82.07
  -3 -13  -1 1920.20   79.71
   3 -13   1 2135.50  102.77
   3 -13   1 1613.05   73.73
   3  13   2   46.80    5.45
  -3  13  -2   36.36    6.10
  -3  13  -2   34.62    4.35
  -3 -13  -2   27.90    4.99
   3 -13   2   31.64    5.52
   3 -13   2   21.61    5.23
   3  13   3   96.96    6.68
  -3  13  -3   81.10    6.61
  -3 -13  -3   74.51    7.13
  -3 -13  -3   89.36    4.10
   3 -13   3   86.77    6.74
   3  13   4   12.49    6.04
  -3  13  -4   19.35    4.92
  -3 -13  -4   13.49    5.54
  -3 -13  -4   10.48    3.31
   3 -13   4   16.32    4.91
   3  13   5 1045.04   48.57
  -3  13  -5  833.45   38.23
  -3 -13  -5  806.72   40.04
  -3 -13  -5 1195.81   52.45
   3 -13   5 1020.69   43.82
   3  13   6   27.34    4.93
  -3  13  -6   18.76    5.38
  -3 -13  -6   13.60    5.31
  -3 -13  -6   32.12    5.67
   3 -13   6   29.56    6.61
   3  13   7  184.72   14.18
  -3  13  -7  155.70   12.08
  -3 -13  -7  176.56   12.50
   3 -13   7  140.79    9.99
   3  13   8    6.65    6.20
  -3  13  -8    3.27    6.54
   3 -13   8    0.17    7.13
  -3  13  -9  156.15   18.55
   3 -13   9  186.09   14.30
   3  14  -9   12.13    6.33
  -3 -14   9   20.21    8.32
  -3 -14   8  161.80   13.48
   3 -14  -7    8.45    3.70
   3  14  -6  699.53   38.19
  -3 -14   6  615.57   33.96
   3 -14  -6  680.75   50.88
   3  14  -5   78.29    8.29
  -3  14   5  111.54   10.09
  -3 -14   5   92.74    7.37
  -3 -14   5   64.84    6.63
   3 -14  -5  102.02    7.44
  -3  14   4  105.99    8.92
  -3 -14   4  100.16    7.12
  -3 -14   4   67.40    5.57
   3 -14  -4  109.69    7.67
   3  14  -3    4.08    4.56
  -3  14   3   -3.68    5.64
  -3 -14   3    0.00    5.47
  -3 -14   3   -3.55    3.08
  -3 -14   3   -6.59    4.16
   3 -14  -3    1.76    3.95
   3 -14  -3    5.36    4.43
   3  14  -2 1308.63   51.35
  -3  14   2 1356.91   91.60
  -3 -14   2 1281.29   59.88
  -3 -14   2 1509.30   67.58
  -3 -14   2  922.12   41.64
   3 -14  -2 1388.26   56.29
   3 -14  -2  931.59   53.75
   3  14  -1  167.83    9.40
  -3  14   1  222.42   11.45
  -3 -14   1  181.49   14.96
  -3 -14   1  202.09    8.74
   3 -14  -1  207.98   11.91
   3 -14  -1  134.17   10.05
   3  14   0  183.37   10.44
  -3  14   0  184.28   13.37
  -3 -14   0  170.78   11.01
   3 -14   0  241.44   13.06
   3 -14   0  136.26   10.99
   3  14   1    0.42    4.83
  -3 -14  -1   -2.76    4.54
   3 -14   1   -4.85    4.85
   3 -14   1    2.07    4.32
   3  14   2  796.67   34.05
  -3  14  -2  588.47   26.20
  -3 -14  -2  643.30   38.05
   3 -14   2  756.98   37.02
   3 -14   2  542.58   32.23
   3  14   3  152.66   10.05
  -3  14  -3  126.94    8.45
  -3 -14  -3  111.93   10.69
  -3 -14  -3  147.38    6.22
   3 -14   3  159.55    9.47
   3  14   4 1273.37   56.91
  -3  14  -4 1013.67   47.34
  -3 -14  -4  978.78   46.07
  -3 -14  -4 1394.35   57.29
   3 -14   4 1213.07   53.65
   3  14   5    4.19    5.45
  -3  14  -5   12.44    5.07
  -3 -14  -5   -3.71    4.28
   3 -14   5    2.91    5.04
   3  14   6   47.40    6.83
  -3  14  -6   35.12    5.88
  -3 -14  -6   50.70    7.09
   3 -14   6   46.72    6.91
   3  14   7   29.09    7.49
  -3  14  -7   30.39    6.21
   3 -14   7   29.87    7.24
   3  14   8  452.76   30.80
  -3  14  -8  413.11   27.33
   3 -14   8  431.36   32.75
  -3  14  -9    3.94    9.85
   3 -14   9    3.95    5.85
   3  15 -10   36.93    8.09
   3  15  -9  338.27   21.19
  -3 -15   9  410.08   26.25
  -3 -15   8  153.29   15.77
  -3 -15   7   79.68    9.20
   3 -15  -7   74.58    7.01
   3  15  -6   56.65    9.60
   3 -15  -6   50.92    5.51
   3 -15  -6   23.41    9.05
   3  15  -5  578.61   34.05
  -3 -15   5  638.58   38.10
   3 -15  -5  619.19   37.40
   3 -15  -5  514.62   45.69
  -3  15   4  211.95   13.76
  -3 -15   4  216.28   14.34
  -3 -15   4  142.53   10.18
   3 -15  -4  205.14   14.44
   3 -15  -4  149.78   11.62
   3  15  -3  779.99   36.51
  -3  15   3  847.06   40.40
  -3 -15   3  834.50   52.99
  -3 -15   3  561.54   30.29
   3 -15  -3  870.99   36.13
   3 -15  -3  551.47   37.14
   3  15  -2   -4.73    4.49
  -3  15   2    1.97    5.90
  -3 -15   2    4.54    3.28
  -3 -15   2   -3.46    5.02
   3 -15  -2    1.22    5.63
   3 -15  -2   -2.58    3.87
   3  15  -1   41.59    5.23
  -3  15   1   28.93    7.89
  -3 -15   1   47.43    3.67
  -3 -15   1   26.52    5.55
   3 -15  -1   45.07    6.48
   3 -15  -1   16.19    4.97
   3  15   0  238.23   11.94
  -3 -15   0  230.65    8.86
   3 -15   0  283.40   14.84
   3 -15   0  135.81   14.62
   3  15   1 1265.48   53.81
   3 -15   1 1436.89   55.71
   3 -15   1  953.58   66.20
   3  15   2  106.24    8.02
  -3  15  -2   62.56    5.73
   3 -15   2   90.55    8.02
   3  15   3  264.06   14.33
  -3  15  -3  221.33   11.64
  -3 -15  -3  300.01   11.27
   3 -15   3  278.79   14.78
   3  15   4   54.30    6.92
  -3  15  -4   47.79    5.44
  -3 -15  -4   62.18    4.85
   3 -15   4   48.63    8.07
   3  15   5  532.46   30.50
  -3  15  -5  474.67   20.99
  -3 -15  -5  629.19   26.30
   3 -15   5  564.45   25.54
   3  15   6  145.76   12.00
  -3  15  -6  107.48    9.65
  -3 -15  -6  146.27   10.19
   3 -15   6  117.15    9.51
  -3  15  -7  175.15   14.23
   3 -15   7  156.29   12.12
  -3  15  -8   14.41    7.70
   3 -15   8   -9.62    8.02
  -3  15  -9  136.33   13.63
   3 -15   9  137.24   16.31
   3  16 -10   91.62   13.42
   3  16  -9    4.08    6.21
  -3 -16   9    4.85    9.24
  -3 -16   8  111.01   13.91
  -3 -16   7  274.93   23.19
   3 -16  -7  256.79   18.51
   3  16  -6  332.10   21.24
  -3 -16   6  347.44   36.39
   3 -16  -6  272.42   23.12
   3  16  -5   37.52    8.44
  -3 -16   5   30.52    5.82
  -3 -16   5   33.09    5.68
   3 -16  -5   33.59    5.84
   3 -16  -5   17.56    9.09
   3  16  -4   46.97    8.44
  -3  16   4   50.85    8.04
  -3 -16   4   41.19    6.26
  -3 -16   4   19.08    5.96
   3 -16  -4   32.08    6.28
   3  16  -3  183.72   10.94
  -3  16   3  173.41   14.54
  -3 -16   3  194.24   10.75
   3 -16  -3  171.45   11.61
   3 -16  -3  112.79   10.44
   3  16  -2  671.19   32.78
  -3 -16   2  703.30   32.86
  -3 -16   2  450.38   30.17
   3 -16  -2  788.76   33.55
   3 -16  -2  455.36   32.26
   3  16  -1  370.92   17.27
  -3 -16   1  439.52   16.79
  -3 -16   1  252.73   19.17
   3 -16  -1  386.11   19.75
   3 -16  -1  261.87   18.44
   3  16   0   83.08    8.05
  -3 -16   0  103.56    5.05
   3 -16   0  106.29    8.43
   3  16   1   22.88    6.34
   3 -16   1   20.61    5.60
   3  16   2  394.32   24.12
  -3  16  -2  320.68   15.41
   3 -16   2  452.16   25.07
   3  16   3  423.50   23.46
  -3  16  -3  324.90   15.69
  -3 -16  -3  471.09   18.54
   3 -16   3  422.23   19.98
   3  16   4  309.65   17.54
  -3  16  -4  269.34   14.54
  -3 -16  -4  312.71   16.10
   3 -16   4  311.01   18.26
   3  16   5  157.14   10.66
  -3  16  -5  106.96    8.87
  -3 -16  -5  132.00    8.32
   3 -16   5  126.34   10.71
  -3  16  -6   38.17    6.88
   3 -16   6   40.24    8.32
   3  16   7  190.24   14.17
  -3  16  -7  160.44   11.30
   3 -16   7  179.23   12.66
  -3  16  -8  157.80   14.09
   3 -16   8  179.54   22.33
  -3 -17   9   65.57   12.29
  -3 -17   8  317.50   27.96
  -3 -17   7   80.94   12.49
   3 -17  -7   79.82    8.97
   3  17  -6   26.71    9.20
  -3 -17   6   62.57    9.89
   3 -17  -6   56.36    6.80
   3 -17  -6   31.33    8.32
   3  17  -5   35.34    9.40
  -3 -17   5   29.49    6.90
   3 -17  -5   49.52    6.67
   3 -17  -5   24.69   11.37
   3  17  -4  385.51   23.51
  -3 -17   4  442.81   30.59
   3 -17  -4  521.33   23.83
   3 -17  -4  359.91   38.17
   3  17  -3  452.77   24.46
  -3 -17   3  483.54   27.76
  -3 -17   3  338.28   23.68
   3 -17  -3  536.59   24.69
  -3 -17   2   30.92    4.53
  -3 -17   2   18.05    4.64
   3 -17  -2   33.84    6.93
   3  17  -1   46.10    6.66
  -3 -17   1   43.40    4.42
   3 -17  -1   42.11    8.42
   3  17   0  353.77   18.22
  -3 -17   0  421.67   16.71
   3 -17   0  472.96   22.34
   3  17   1  621.67   29.73
   3 -17   1  639.29   36.99
   3  17   2  513.83   26.07
   3 -17   2  566.31   36.79
   3  17   3    0.70    4.93
  -3  17  -3    1.67    4.35
   3 -17   3   -3.02    5.57
   3  17   4   96.93   10.77
  -3  17  -4   48.89    5.97
  -3 -17  -4   78.01    6.18
   3 -17   4   68.16    8.93
   3  17   5  219.03   14.41
  -3  17  -5  185.74   12.68
   3 -17   5  175.81   15.46
   3  17   6  400.84   26.35
  -3  17  -6  347.43   23.30
   3 -17   6  400.73   25.75
   3  17   7   30.83   10.03
  -3  17  -7   29.18    8.36
   3 -17   7   38.84    8.30
  -3  17  -8    6.40    7.71
   3 -17   8    1.82    7.28
  -3 -18   9   14.14   11.22
  -3 -18   8   11.39   11.63
  -3 -18   7  492.68   35.91
   3 -18  -7  420.42   30.86
  -3 -18   6   92.19   12.35
   3 -18  -6   83.69    9.00
   3  18  -5  199.28   17.69
  -3 -18   5  202.14   15.77
   3 -18  -5  205.16   15.75
   3  18  -4    2.77    7.99
  -3 -18   4   24.25    6.31
   3 -18  -4   19.47    6.57
   3  18  -3  420.93   22.12
  -3 -18   3  499.86   29.22
   3 -18  -3  531.98   25.22
   3  18  -2  314.59   19.01
  -3 -18   2  334.42   18.52
   3 -18  -2  425.59   21.35
   3  18  -1  694.05   36.97
  -3 -18   1  740.42   36.74
   3 -18  -1  950.76   38.97
   3  18   0    9.49    6.24
  -3 -18   0   16.13    3.23
   3 -18   0    7.77    7.15
   3  18   1   21.16    7.38
  -3 -18  -1   18.01    2.40
   3 -18   1   18.94    9.89
   3  18   2  236.08   15.43
  -3 -18  -2  175.76    7.85
  -3 -18  -2  223.84    7.99
   3 -18   2  263.83   16.05
   3  18   3  794.09   42.34
  -3  18  -3  635.03   33.62
   3 -18   3  861.17   53.63
   3  18   4   15.86    6.10
  -3  18  -4   11.14    4.99
   3 -18   4    5.80    6.46
   3  18   5   60.11    7.88
  -3  18  -5   39.29    6.44
   3 -18   5   48.91    8.82
   3  18   6    5.80    9.07
  -3  18  -6   18.25    7.40
   3 -18   6   15.96    7.98
   3  18   7  217.46   20.96
  -3  18  -7  225.88   19.53
   3 -18   7  203.63   16.99
  -3  18  -8   15.11    8.37
   3 -18   8   19.12    7.90
  -3 -19   9    4.65   10.18
  -3 -19   8  408.84   44.19
  -3 -19   7   13.11   10.02
   3 -19  -7    5.04    5.82
  -3 -19   6   16.41   10.29
   3 -19  -6    0.42    5.65
   3  19  -5   -2.39    9.25
  -3 -19   5   -3.21    5.92
   3 -19  -5   -3.88    5.93
   3  19  -4 1006.06   61.22
  -3 -19   4 1111.53   94.11
   3 -19  -4 1331.56   64.42
   3  19  -3   50.67   10.67
  -3 -19   3   52.07    7.78
   3 -19  -3   56.78    9.04
   3  19  -2  109.45   11.73
  -3 -19   2  103.22    8.63
   3 -19  -2  119.19   12.71
   3  19  -1   11.25    7.23
  -3 -19   1    2.02    4.62
   3 -19  -1   -0.72    8.97
   3  19   0  876.43   42.17
  -3 -19   0  826.50   34.11
   3 -19   0  992.19   47.45
   3  19   1   56.65    7.95
   3 -19   1   52.16    8.64
   3  19   2  576.70   33.20
   3 -19   2  563.75   37.46
   3  19   3   14.02    8.41
  -3  19  -3   11.64    5.57
   3 -19   3   14.53    9.61
   3  19   4  156.56   13.72
  -3  19  -4  138.26   11.84
   3 -19   4  170.05   17.78
   3  19   5   15.66    6.93
  -3  19  -5   21.51    5.63
   3 -19   5   10.04    9.82
   3  19   6  391.50   29.73
  -3  19  -6  351.74   24.55
   3 -19   6  410.58   41.87
   3  19   7   -6.84   10.67
  -3  19  -7    2.47    7.56
   3 -19   7    6.76    7.72
  -3 -20   8    9.09    9.09
  -3 -20   7  392.45   30.80
   3 -20  -7  381.76   30.38
  -3 -20   6   -1.62    9.97
   3 -20  -6    5.13    5.13
   3  20  -5  274.56   20.13
   3 -20  -5  305.55   23.68
   3  20  -4    3.06    9.80
   3 -20  -4   -2.88    7.33
   3  20  -3  312.49   24.18
   3 -20  -3  470.19   27.92
   3  20  -2   14.87    9.91
   3 -20  -2   17.38    9.88
   3  20  -1  580.67   34.07
   3 -20  -1  817.26   43.74
   3  20   0    5.70   10.32
   3 -20   0  -14.73   10.06
   3  20   1   38.79   10.70
   3 -20   1   73.18   10.36
   3  20   2   11.99    8.53
   3 -20   2   -4.75    7.55
   3  20   3  711.03   33.45
   3 -20   3  697.19   52.38
   3  20   4    2.39    9.81
  -3  20  -4    0.67    6.86
   3 -20   4    5.82    7.45
   3  20   5    5.62   10.18
  -3  20  -5    8.96    6.14
   3 -20   5   18.88    8.25
   3  20   6    5.21    9.61
  -3  20  -6   -6.27    5.94
   3 -20   6    9.02   10.25
   3  20   7  157.74   20.00
  -3  20  -7  179.85   15.15
   3 -20   7  192.44   24.98
  -3 -21   8  171.73   22.87
  -3 -21   7   23.21   10.26
  -3 -21   6   12.54   10.98
   3 -21  -6    1.52    7.84
  -3 -21   5   36.70   11.68
   3 -21  -5   15.39    8.90
   3  21  -4  657.78   35.30
   3 -21  -4  612.78   51.77
   3  21  -3   38.82   12.11
   3 -21  -3   54.21    9.97
   3  21  -2   66.15   12.50
   3 -21  -2  101.77   13.13
   3  21  -1   20.12   10.21
   3 -21  -1   56.26   16.45
   3  21   0  330.36   26.63
   3 -21   0  433.30   28.55
   3  21   1  121.62   13.39
   3 -21   1  122.90   13.88
   3  21   2  396.14   23.37
   3 -21   2  411.05   28.10
   3  21   3    8.02    7.75
   3 -21   3  -10.91    9.09
   3  21   4  107.69   15.46
   3 -21   4  129.94   14.49
   3  21   5   30.16   10.89
  -3  21  -5   38.78    8.82
   3 -21   5   38.35   10.14
   3  21   6  231.75   25.78
  -3  21  -6  266.15   17.05
   3 -21   6  252.51   34.23
  -3  21  -7    4.95    7.76
   3 -21   7  -10.85    8.68
  -3 -22   7  179.62   23.62
  -3 -22   6  145.66   18.27
   3 -22  -6  126.37   12.86
  -3 -22   5   91.44   16.41
   3 -22  -5   69.93   11.33
   3 -22  -4   -7.28    7.28
   3  22  -3  158.07   13.69
   3 -22  -3  183.02   18.92
   3  22  -2  208.93   18.68
   3 -22  -2  214.74   21.04
   3  22  -1  196.93   20.42
   3 -22  -1  261.48   24.25
   3  22   0   39.95   10.95
   3 -22   0   35.21   16.98
   3  22   1   24.17   12.52
   3 -22   1    6.25   10.76
   3  22   2   87.70   12.49
   3 -22   2   86.97   14.69
   3  22   3  242.76   19.61
   3 -22   3  272.40   24.50
   3  22   4   36.85   12.96
   3 -22   4   53.01   12.35
   3  22   5   40.50   13.11
  -3  22  -5   16.53    9.52
   3 -22   5   14.09    9.84
   3  22   6   -8.38   12.57
  -3  22  -6   22.73    7.63
   3 -22   6   21.41   11.34
  -3 -23   7   48.97   12.13
  -3 -23   6   -1.97   10.12
   3 -23  -6    4.06    9.24
  -3 -23   5   81.02   13.81
   3 -23  -5   90.60   13.59
  -3 -23   4  151.15   19.72
   3 -23  -4  147.69   16.15
   3  23  -3  269.52   19.17
   3 -23  -3  192.67   20.46
   3  23  -2  -10.43   10.43
   3 -23  -2   18.71   15.39
   3  23  -1   43.85   13.28
   3 -23  -1   11.50   21.96
   3  23   0  108.29   15.16
   3 -23   0  109.92   22.25
   3  23   1  298.83   23.74
   3 -23   1  275.00   29.18
   3  23   2  141.94   17.89
   3 -23   2  108.89   18.61
   3  23   3    2.41   10.52
   3 -23   3   22.64   13.91
   3  23   4   21.33   14.12
   3 -23   4   22.92   10.60
   3  23   5  123.53   18.77
   3 -23   5  132.96   19.97
  -3 -24   6  169.60   23.54
   3 -24  -6  129.38   21.98
  -3 -24   5    5.81   12.12
   3 -24  -5    1.28   10.79
  -3 -24   4   22.50   14.03
   3 -24  -4    1.48    9.80
  -3 -24   3   47.50   14.64
   3 -24  -3   33.40   17.04
   3  24  -2  292.26   26.05
   3 -24  -2  173.70   23.34
   3  24  -1   61.79   12.71
   3 -24  -1   40.73   20.84
   3  24   0   55.21   12.44
   3 -24   0   52.10   18.76
   3  24   1  -17.01   10.82
   3 -24   1    3.58   13.60
   3  24   2  106.29   15.32
   3 -24   2   98.24   20.22
   3  24   3   47.96   13.83
   3 -24   3   53.91   14.25
   3  24   4   98.59   17.63
   3 -24   4  105.11   18.06
   3  24   5    4.90   14.97
   3 -24   5    6.21   11.27
  -3 -25   5  141.29   21.10
   3 -25  -5   75.18   15.76
  -3 -25   4   34.34   19.48
   3 -25  -4   23.95   12.26
  -3 -25   3  136.59   16.01
   3 -25  -3  141.28   22.91
  -3 -25   2   10.77   12.70
   3 -25  -2   -2.88   14.75
   3  25  -1   26.68   11.64
   3 -25  -1   27.82   19.10
   3  25   0    6.68   11.33
   3 -25   0   -7.15   14.29
   3  25   1  277.87   24.53
   3 -25   1  216.73   32.19
   3  25   2   29.25   11.94
   3 -25   2   36.15   13.44
   3  25   3   15.54   12.31
   3 -25   3    0.00   13.11
   3  25   4  -12.26   13.40
   3 -25   4  -12.16   10.38
  -3 -26   4   20.37   16.15
   3 -26  -4   -4.91   11.46
  -3 -26   3   -3.61   11.87
   3 -26  -3   -3.59   11.68
  -3 -26   2  150.03   20.52
   3 -26  -2  191.26   26.85
  -3 -26   1    2.74   12.32
   3 -26  -1    2.98   14.15
   3  26   0   39.08   12.00
   3 -26   0   35.14   15.85
   3  26   1    5.10   12.47
   3 -26   1   -9.01   13.05
   3  26   2  133.28   20.02
   3 -26   2   78.21   18.49
   3  26   3   -1.68   11.78
   3 -26   3    7.37   14.47
  -3 -27   3  115.62   18.73
   3 -27  -3   92.23   17.31
  -3 -27   2   21.12   12.10
   3 -27  -2    4.32   13.27
  -3 -27   1   15.59   12.42
   3 -27  -1   11.20   16.98
  -3 -27   0   20.47   13.74
   3 -27   0    4.47   16.30
  -3 -27  -1  209.58   28.69
   3 -27   1  207.11   33.74
   4   0 -10  279.80   18.64
   4   0  -9   -3.64    5.03
   4   0  -9   -3.78    3.78
   4   0  -8  745.26   33.56
   4   0  -8  800.14   39.39
   4   0  -8  734.06   34.02
  -4   0   8  718.22   35.85
   4   0  -7    2.68    3.39
   4   0  -7    8.47    4.24
   4   0  -7    2.39    2.05
  -4   0   7    6.68    3.42
   4   0  -6   15.25    3.73
   4   0  -6    5.87    1.55
  -4   0   6    3.24    3.24
   4   0  -5   17.30    3.30
  -4   0   5    9.72    3.24
   4   0  -4 2239.29   88.77
  -4   0   4 2383.96  107.11
   4   0  -3    8.40    3.39
  -4   0   3    1.14    2.94
   4   0  -2  549.05   22.07
  -4   0   2  533.51   25.80
  -4   0   1   55.21    5.90
   4   0   0 4730.63  187.02
  -4   0   0 4469.27  198.31
  -4   0   0 4447.57  193.11
   4   0   1    5.69    3.90
  -4   0  -1    4.70    3.08
  -4   0  -1    9.99    2.42
   4   0   2  744.62   36.91
  -4   0  -2  732.31   29.84
  -4   0  -2  721.70   32.07
   4   0   3   45.12    6.98
   4   0   3   12.70    3.65
  -4   0  -3   22.46    4.39
  -4   0  -3   18.74    3.91
   4   0   4  468.53   19.71
   4   0   4  459.03   21.12
  -4   0  -4  476.55   23.28
  -4   0  -4  422.01   16.95
   4   0   5    6.44    3.38
   4   0   5  -10.54    4.84
  -4   0  -5    8.95    4.47
  -4   0  -5    5.51    4.54
   4   0   6  553.90   27.49
   4   0   6  518.75   31.99
  -4   0  -6  547.63   39.21
  -4   0  -6  543.51   24.54
   4   0   7   12.38    5.63
   4   0   7   13.35    6.42
  -4   0  -7   18.83    6.76
   4   0   8   53.66    6.45
  -4   0  -8   70.66    7.39
   4   0   9    1.46    5.68
  -4   0  -9    1.92    7.22
   4  -1 -11  347.28   25.20
   4   1 -10   37.51    7.40
   4   1  -9  105.83    9.67
   4   1  -9   75.55    6.40
   4  -1  -9   80.38    8.62
   4  -1  -9   81.14    5.58
   4   1  -8   48.64    5.15
   4   1  -8   64.90    8.09
   4   1  -8   56.29    4.82
  -4   1   8   48.04    4.57
  -4  -1   8   47.28    4.56
   4  -1  -8   51.93    4.41
   4  -1  -8   68.22    6.82
   4  -1  -8   49.65    4.25
   4   1  -7  834.57   36.47
   4   1  -7  830.61   40.34
   4   1  -7  805.42   36.80
  -4   1   7  797.56   33.94
  -4  -1   7  804.59   37.68
   4  -1  -7  839.48   33.50
   4  -1  -7  764.07   38.24
   4   1  -6  154.23    7.59
   4   1  -6  145.34    6.20
  -4   1   6  149.21    8.49
  -4  -1   6  142.22    9.37
   4  -1  -6  148.02    7.34
   4  -1  -6  140.10    6.42
   4   1  -5 1943.56   81.24
  -4   1   5 1991.28   97.33
  -4  -1   5 1998.60   71.99
   4  -1  -5 1877.13   74.78
   4  -1  -5 1807.01   65.83
   4   1  -4   81.38    5.90
  -4   1   4   90.54    5.54
  -4  -1   4   97.46    5.87
   4  -1  -4   98.50    5.98
   4   1  -3  549.98   23.86
  -4   1   3  559.77   23.37
  -4  -1   3  540.79   25.58
   4  -1  -3  484.23   24.32
   4   1  -2  272.55   12.77
  -4   1   2  324.23   13.26
  -4  -1   2  286.68   11.27
   4  -1  -2  282.84   14.98
   4   1   0   46.40    7.11
  -4   1   0   46.22    5.70
  -4  -1   0   35.14    5.34
   4  -1   0   93.47   11.36
   4   1   1   39.26    4.38
  -4   1  -1   43.78    3.91
  -4   1  -1   56.14    3.70
  -4  -1  -1   42.51    4.20
   4  -1   1   46.98    4.89
   4   1   2  130.18    8.32
  -4   1  -2  120.21    7.18
  -4   1  -2  124.63    6.13
  -4  -1  -2  125.92    7.27
   4  -1   2  140.90    7.53
   4   1   3 2308.71  101.42
   4   1   3 2332.57   97.44
  -4   1  -3 2354.49  105.44
  -4   1  -3 2206.79  102.36
  -4  -1  -3 2216.21  134.44
   4  -1   3 2103.04   79.05
   4  -1   3 2236.38   86.76
   4   1   4   64.15    5.66
   4   1   4   53.50    4.66
  -4   1  -4   41.83    4.79
  -4   1  -4   66.43    5.70
  -4  -1  -4   51.29    6.35
   4  -1   4   69.09    5.18
   4  -1   4   50.89    4.69
   4   1   5  304.41   14.18
   4   1   5  305.10   18.63
  -4   1  -5  304.15   17.07
  -4   1  -5  334.38   14.30
  -4  -1  -5  303.55   20.05
   4  -1   5  314.54   14.82
   4  -1   5  295.98   17.67
   4   1   6   21.90    4.35
   4   1   6   27.65    5.53
  -4   1  -6   25.68    6.97
  -4   1  -6   24.74    5.01
  -4  -1  -6   23.99    5.50
   4  -1   6   25.39    4.82
   4  -1   6    7.96    6.06
   4   1   7  207.99   13.70
   4   1   7  177.86   18.15
  -4   1  -7  207.19   12.73
  -4  -1  -7  180.98   12.90
  -4  -1  -7  226.81   11.59
   4  -1   7  200.69   13.33
   4  -1   7  153.16   13.18
   4   1   8   16.52    5.83
  -4   1  -8   33.26    6.91
  -4  -1  -8   18.31    6.26
   4  -1   8   11.57    5.14
   4   1   9  230.99   24.18
  -4   1  -9  268.53   17.00
  -4  -1  -9  247.13   20.21
   4  -1   9  237.38   24.69
   4  -2 -11    9.00    8.31
   4   2 -10  269.68   17.16
   4  -2 -10  256.11   19.47
   4   2  -9   34.23    6.19
   4   2  -9   31.46    5.04
   4  -2  -9   34.71    6.19
   4  -2  -9   38.39    4.84
   4   2  -8  812.12   34.94
   4   2  -8  788.14   35.74
   4   2  -8  704.14   35.43
  -4   2   8  727.33   34.04
  -4  -2   8  712.45   40.43
   4  -2  -8  739.85   32.25
   4  -2  -8  770.56   36.22
   4  -2  -8  730.14   35.43
   4   2  -7  101.57    6.78
   4   2  -7  102.89    7.53
   4   2  -7   82.37    4.91
  -4   2   7   93.69    6.21
  -4  -2   7   86.70    6.13
   4  -2  -7  100.65    5.64
   4  -2  -7   94.79    5.37
   4   2  -6   41.04    3.87
   4   2  -6   35.74    4.91
   4   2  -6   35.07    2.36
  -4   2   6   37.63    4.79
  -4  -2   6   32.25    4.21
   4  -2  -6   31.48    3.63
   4  -2  -6   31.85    2.68
   4   2  -5  295.08   13.54
  -4   2   5  296.10   13.62
  -4  -2   5  273.18   11.41
   4  -2  -5  283.39   12.66
   4  -2  -5  273.25   11.37
   4   2  -4 1258.56   52.29
  -4   2   4 1379.32   74.23
  -4  -2   4 1363.38   72.81
   4  -2  -4 1327.38   54.48
   4   2  -3  478.09   22.71
  -4   2   3  469.96   20.69
  -4  -2   3  480.80   21.95
   4  -2  -3  484.54   19.16
   4   2  -2  341.14   15.76
  -4   2   2  347.75   17.65
  -4  -2   2  343.54   16.40
   4  -2  -2  322.50   12.92
   4   2  -1  322.16   17.18
  -4   2   1  314.25   17.08
  -4   2   1  295.74   13.81
  -4  -2   1  292.95   14.68
   4  -2  -1  332.39   18.18
   4   2   0 1248.71   66.12
  -4   2   0 1431.22   55.56
  -4   2   0 1217.93   58.35
  -4  -2   0 1366.90   59.24
   4  -2   0 1302.07   57.48
   4   2   1  626.66   24.04
  -4   2  -1  599.04   30.50
  -4   2  -1  589.89   24.33
  -4  -2  -1  622.47   25.71
   4  -2   1  653.98   24.98
   4   2   2 1009.80   46.32
   4   2   2  918.37   40.87
  -4   2  -2 1049.36   43.26
  -4   2  -2  897.37   43.46
  -4  -2  -2  886.46   45.19
   4  -2   2 1039.36   41.46
   4   2   3   23.58    5.04
   4   2   3   12.25    3.28
  -4   2  -3   18.03    5.29
  -4   2  -3   21.95    4.36
  -4  -2  -3   20.20    4.69
   4  -2   3   22.06    4.58
   4   2   4  178.79   11.01
   4   2   4  186.40   10.84
  -4   2  -4  196.29   11.19
  -4   2  -4  197.65    9.08
  -4  -2  -4  181.39   10.21
   4  -2   4  204.33    9.91
   4  -2   4  187.68   12.01
   4   2   5  130.11    7.92
   4   2   5  117.88    8.44
  -4   2  -5  125.67    9.81
  -4   2  -5  129.12    7.17
  -4  -2  -5  112.97    7.84
   4  -2   5  132.98    8.24
   4  -2   5   94.26    8.33
   4   2   6  645.69   34.11
   4   2   6  619.91   48.07
  -4   2  -6  678.89   43.95
  -4   2  -6  684.19   30.30
  -4  -2  -6  639.21   32.06
   4  -2   6  722.76   32.67
   4  -2   6  631.14   46.82
   4   2   7    8.92    4.54
   4   2   7    2.91    5.81
  -4   2  -7   17.59    5.49
  -4  -2  -7    7.74    5.21
   4  -2   7   10.60    4.98
   4   2   8   36.86    6.20
  -4   2  -8   38.13    5.95
  -4  -2  -8   36.97    8.20
   4  -2   8   28.26    5.94
   4   2   9   20.59    5.60
  -4   2  -9   27.45    7.39
   4  -2   9   10.14    6.92
  -4   2 -10  160.19   16.84
   4   3 -11  229.32   23.75
   4  -3 -11  261.89   19.45
   4   3 -10  248.47   19.51
   4  -3 -10  224.19   14.90
   4   3  -9   12.99    5.74
   4   3  -9   23.84    6.17
   4   3  -9   24.33    4.20
   4  -3  -9   29.46    7.88
   4  -3  -9   20.50    4.46
   4   3  -8   20.06    4.01
   4   3  -8   23.04    7.05
   4   3  -8   15.60    3.33
  -4  -3   8   13.40    4.04
   4  -3  -8   12.23    2.88
   4  -3  -8   17.66    3.47
   4   3  -7  584.17   25.24
   4   3  -7  580.41   24.85
   4   3  -7  545.08   25.07
  -4   3   7  567.07   25.17
  -4  -3   7  543.22   30.48
   4  -3  -7  540.03   25.03
   4   3  -6  801.71   30.45
   4   3  -6  767.40   41.29
   4   3  -6  702.62   29.02
  -4   3   6  804.18   39.12
  -4  -3   6  770.80   43.21
   4  -3  -6  760.93   35.78
   4   3  -5  622.32   25.84
   4   3  -5  610.56   28.87
  -4   3   5  618.69   32.85
  -4  -3   5  576.39   29.72
   4  -3  -5  607.40   30.56
   4   3  -4  171.49    7.71
  -4   3   4  151.28    9.75
   4  -3  -4  179.00    9.02
   4  -3  -4  145.67    5.61
   4   3  -3  231.07   10.89
  -4   3   3  240.04   10.26
  -4  -3   3  233.23   10.62
   4  -3  -3  225.00   11.63
   4   3  -2 1002.32   38.43
  -4   3   2 1098.80   46.16
  -4  -3   2 1015.38   47.17
  -4  -3   2  864.84   35.24
   4  -3  -2  990.60   38.34
   4   3  -1 1373.76   59.15
  -4   3   1 1515.74   68.28
  -4   3   1 1249.91   54.74
  -4  -3   1 1335.43   54.09
   4  -3  -1 1391.34   65.92
   4   3   0  625.77   29.79
  -4   3   0  653.45   27.45
  -4   3   0  585.33   24.85
  -4  -3   0  614.21   27.70
   4  -3   0  630.48   26.68
   4   3   1   23.00    3.91
  -4   3  -1   24.66    3.64
  -4   3  -1   27.35    2.91
  -4  -3  -1   19.95    3.89
   4  -3   1   33.18    4.64
   4   3   2  525.70   24.55
   4   3   2  521.18   26.29
  -4   3  -2  516.53   23.43
  -4   3  -2  502.49   19.00
  -4  -3  -2  540.71   20.68
   4  -3   2  548.70   26.67
   4   3   3 1025.31   53.92
   4   3   3 1078.37   49.67
  -4   3  -3 1083.96   49.18
  -4   3  -3 1027.57   37.72
  -4  -3  -3  982.37   50.19
   4  -3   3 1133.99   44.24
   4   3   4  775.69   36.95
   4   3   4  798.12   40.22
  -4   3  -4  837.29   43.91
  -4   3  -4  798.91   32.18
  -4  -3  -4  827.96   50.29
   4  -3   4  814.55   35.46
   4  -3   4  790.56   42.23
   4   3   5  342.45   16.25
   4   3   5  308.96   19.84
  -4   3  -5  333.71   17.32
  -4   3  -5  323.14   17.87
  -4  -3  -5  321.62   16.58
   4  -3   5  313.94   13.48
   4  -3   5  305.69   18.08
   4   3   6   62.80    6.51
   4   3   6   47.62    6.00
  -4   3  -6   59.34    6.18
  -4  -3  -6   34.13    6.40
   4  -3   6   61.37    6.94
   4  -3   6   40.47    7.64
   4   3   7  266.60   15.51
   4   3   7  221.96   14.55
  -4   3  -7  287.79   15.53
  -4  -3  -7  218.19   15.00
   4  -3   7  271.22   19.30
   4   3   8  263.38   19.56
  -4   3  -8  250.47   17.73
   4  -3   8  251.03   14.45
  -4   3  -9  222.20   20.10
   4  -3   9  197.87   13.66
  -4   3 -10   11.56    8.03
   4   4 -11   12.28    8.87
   4  -4 -11   11.50    8.71
   4   4 -10   86.41    9.73
   4  -4 -10   87.02    9.84
   4   4  -9  353.46   24.06
   4   4  -9  440.93   19.50
   4   4  -9  426.05   17.61
   4  -4  -9  401.14   26.48
   4  -4  -9  412.83   23.66
   4   4  -8  325.31   16.24
   4   4  -8  310.64   17.31
   4   4  -8  286.54   15.75
  -4  -4   8  239.33   14.92
   4  -4  -8  290.58   12.42
   4   4  -7  146.09    8.62
   4   4  -7  152.53    8.25
   4   4  -7  130.75    6.49
  -4   4   7  140.66    8.86
  -4  -4   7  126.31    8.65
   4  -4  -7  130.40    6.96
   4   4  -6   14.22    4.06
   4   4  -6   17.22    4.65
   4   4  -6    4.36    1.89
  -4   4   6   15.81    3.44
  -4  -4   6   13.81    3.95
   4  -4  -6   17.88    3.74
   4   4  -5  748.54   30.74
   4   4  -5  701.75   32.03
  -4   4   5  724.16   36.77
  -4  -4   5  722.43   26.70
   4  -4  -5  684.36   27.27
   4   4  -4  678.33   28.26
   4   4  -4  646.29   28.32
  -4  -4   4  621.11   27.26
   4  -4  -4  611.38   22.30
   4  -4  -4  578.59   24.18
   4   4  -3  666.57   24.87
  -4   4   3  688.30   30.41
  -4  -4   3  649.18   24.62
   4  -4  -3  620.40   29.59
   4  -4  -3  595.92   25.21
   4   4  -2  179.20   10.73
  -4   4   2  173.65    8.88
  -4  -4   2  177.47    9.97
  -4  -4   2  139.43    6.80
   4  -4  -2  196.73    7.70
   4  -4  -2  166.96    7.59
   4   4  -1  132.72    6.73
  -4   4   1  123.28    7.21
  -4   4   1  118.78    5.66
  -4  -4   1  132.46    7.26
   4  -4  -1  117.09    6.44
   4   4   0  282.89   13.92
  -4   4   0  322.77   15.39
  -4   4   0  282.45   13.11
  -4  -4   0  310.78   15.08
   4  -4   0  285.01   13.48
   4   4   1  792.12   32.14
  -4   4  -1  834.84   42.70
  -4   4  -1  778.78   29.30
  -4  -4  -1  751.84   36.83
   4  -4   1  805.46   30.52
   4   4   2  406.08   19.09
   4   4   2  389.96   17.53
  -4   4  -2  381.27   20.68
  -4   4  -2  388.11   16.14
  -4  -4  -2  360.26   18.17
   4  -4   2  421.95   17.37
   4   4   3  129.74    7.73
   4   4   3   99.01    5.66
  -4   4  -3  110.02    6.94
  -4   4  -3  116.05    6.45
  -4  -4  -3  105.21    6.95
   4  -4   3  127.32    8.29
   4   4   4   68.96    5.08
   4   4   4   67.86    4.99
  -4   4  -4   64.10    5.97
  -4  -4  -4   36.83    4.85
   4  -4   4   74.05    5.92
   4  -4   4   37.27    4.72
   4   4   5  423.28   20.45
   4   4   5  412.09   19.21
  -4   4  -5  388.92   21.54
  -4   4  -5  406.88   17.83
  -4  -4  -5  389.66   22.69
   4  -4   5  432.04   17.48
   4  -4   5  352.21   24.91
   4   4   6  376.59   20.16
   4   4   6  363.40   28.44
  -4   4  -6  377.96   17.27
  -4  -4  -6  348.38   21.71
   4  -4   6  378.10   21.44
   4  -4   6  361.98   23.65
   4   4   7  146.83    9.38
  -4   4  -7  141.63    9.90
  -4  -4  -7  104.37    9.92
   4  -4   7  134.82    9.36
   4   4   8    9.46    6.47
  -4   4  -8   16.31    6.30
   4  -4   8   10.30    6.11
  -4   4  -9   65.55    9.66
   4  -4   9   56.58    7.88
  -4   4 -10   99.34   12.38
  -4  -4 -10   95.66   12.70
   4   5 -11   78.71   12.61
   4  -5 -11   68.79   11.49
   4   5 -10  434.16   27.63
   4  -5 -10  419.83   28.41
   4   5  -9   -6.15    6.79
   4   5  -9   -1.20    5.29
   4   5  -9    7.80    4.26
   4  -5  -9    5.62    5.62
   4   5  -8   40.34    6.28
   4   5  -8   34.21    5.82
   4   5  -8   32.34    3.57
  -4  -5   8   32.82    4.25
   4  -5  -8   34.87    3.42
   4   5  -7  189.58   10.77
   4   5  -7  191.00    9.43
   4   5  -7  181.97    9.14
  -4   5   7  200.55   11.36
  -4  -5   7  172.10   10.87
   4  -5  -7  178.34    9.52
   4   5  -6 1431.52   58.63
   4   5  -6 1338.84   57.96
  -4   5   6 1412.30   62.42
  -4  -5   6 1345.44   83.68
   4  -5  -6 1301.31   53.13
   4   5  -5  172.33    8.44
   4   5  -5  184.82    9.15
  -4   5   5  181.42    8.97
  -4  -5   5  163.36    8.40
   4  -5  -5  162.78    9.38
   4   5  -4  130.09    7.97
  -4   5   4  124.65    7.83
  -4  -5   4  134.77    7.98
   4  -5  -4  101.36    5.43
   4   5  -3   59.60    6.10
   4   5  -3   58.63    4.22
  -4   5   3   48.13    4.41
  -4  -5   3   44.92    4.41
  -4  -5   3   42.66    2.45
   4  -5  -3   62.14    5.25
   4  -5  -3   48.19    2.97
   4   5  -2 1469.58   52.43
  -4   5   2 1583.52   79.90
  -4  -5   2 1495.43   52.57
  -4  -5   2 1255.41   60.20
   4  -5  -2 1375.98   60.08
   4  -5  -2 1410.27   61.37
   4   5  -1  262.99   11.10
  -4   5   1  283.03   15.14
  -4   5   1  232.86   11.39
  -4  -5   1  271.01   12.65
   4  -5  -1  255.02   11.86
   4  -5  -1  246.46   11.05
   4   5   0 1086.48   45.39
  -4   5   0 1128.63   53.09
  -4   5   0 1006.00   44.95
  -4  -5   0 1104.77   47.21
   4  -5   0 1085.18   41.29
   4   5   1   20.31    5.12
   4   5   1    7.59    1.55
  -4   5  -1    6.79    3.73
  -4   5  -1    3.11    2.79
  -4  -5  -1    8.69    3.44
   4  -5   1   17.00    4.42
   4   5   2  604.31   30.48
   4   5   2  613.20   25.19
  -4   5  -2  637.05   27.27
  -4   5  -2  547.72   22.20
  -4  -5  -2  590.66   27.05
   4  -5   2  603.33   26.31
   4   5   3  176.65   10.61
   4   5   3  187.39    8.10
  -4   5  -3  198.38   11.52
  -4   5  -3  191.12    8.88
  -4  -5  -3  178.93   10.54
   4  -5   3  189.47   11.54
   4   5   4 1513.21   60.10
   4   5   4 1463.84   65.06
  -4   5  -4 1588.40   72.59
  -4   5  -4 1386.30   67.33
  -4  -5  -4 1366.62   63.55
   4  -5   4 1522.02   60.54
   4  -5   4 1347.10   79.82
   4   5   5   37.61    5.28
   4   5   5   38.72    4.73
  -4   5  -5   33.97    5.81
  -4   5  -5   42.09    5.67
  -4  -5  -5   34.48    5.50
   4  -5   5   50.38    6.09
   4  -5   5   36.65    6.11
   4   5   6   42.64    5.95
  -4   5  -6   31.70    4.88
  -4  -5  -6   38.08    6.51
   4  -5   6   45.43    5.39
   4   5   7   46.52    5.98
  -4   5  -7   33.87    5.54
   4  -5   7   32.64    5.20
   4   5   8  647.85   38.93
  -4   5  -8  655.33   39.69
   4  -5   8  635.75   40.20
  -4   5  -9   30.19    7.91
   4  -5   9   22.05    7.08
  -4   5 -10    8.70    8.21
   4   6 -11    3.92    8.00
   4  -6 -11    0.00    8.85
   4   6 -10    7.50    7.50
   4  -6 -10    4.98    7.55
   4   6  -9  543.68   32.89
   4   6  -9  742.23   37.52
   4   6  -9  652.58   31.95
   4   6  -8    6.29    4.78
   4   6  -8    7.52    4.61
   4   6  -8   11.73    3.43
  -4  -6   8    6.59    4.28
   4  -6  -8   15.44    3.19
   4   6  -7  228.87   16.32
   4   6  -7  256.23   13.69
  -4   6   7  251.50   13.53
  -4  -6   7  204.30   13.68
   4  -6  -7  234.13   11.42
   4   6  -6   37.49    4.88
   4   6  -6   47.02    4.63
  -4   6   6   30.54    3.80
  -4  -6   6   37.16    5.07
   4  -6  -6   30.92    3.56
   4   6  -5  621.44   26.28
   4   6  -5  641.53   28.58
  -4   6   5  648.84   27.46
  -4  -6   5  586.90   34.88
   4  -6  -5  563.16   22.91
   4   6  -4   46.28    4.59
   4   6  -4   41.65    3.97
  -4   6   4   37.88    4.17
  -4  -6   4   36.64    4.15
  -4  -6   4   30.15    2.27
   4  -6  -4   38.21    4.10
   4  -6  -4   30.47    2.67
   4   6  -3 1090.73   47.33
   4   6  -3 1092.10   47.06
  -4   6   3 1148.28   48.36
  -4  -6   3 1035.92   43.54
  -4  -6   3  934.87   42.32
   4  -6  -3 1011.19   47.88
   4  -6  -3  979.03   39.46
   4   6  -2   68.73    6.43
   4   6  -2   35.03    3.08
  -4   6   2   32.08    4.66
  -4  -6   2   23.84    4.09
  -4  -6   2   23.21    2.13
   4  -6  -2   32.33    3.85
   4  -6  -2   21.19    2.22
   4   6  -1  100.40    7.21
  -4   6   1   99.88    6.41
  -4  -6   1   93.33    6.23
   4  -6  -1  101.78    5.93
   4  -6  -1  100.60    5.51
   4   6   0  143.91    8.17
  -4   6   0  131.11    7.59
  -4   6   0  117.13    6.05
  -4  -6   0  118.85    7.17
   4  -6   0  124.24    7.36
   4  -6   0  110.94    5.60
   4   6   1 1397.83   54.81
   4   6   1 1430.63   59.25
  -4   6  -1 1633.68   65.26
  -4   6  -1 1328.63   58.00
  -4  -6  -1 1432.02   57.95
   4  -6   1 1372.06   65.57
   4   6   2   22.04    4.01
   4   6   2   20.42    1.90
  -4   6  -2   28.94    5.20
  -4   6  -2   20.35    3.42
  -4  -6  -2   11.96    4.59
   4  -6   2   23.05    3.93
   4   6   3   37.77    4.01
   4   6   3   26.72    2.55
  -4   6  -3   34.69    5.75
  -4   6  -3   24.92    3.88
  -4  -6  -3   23.79    4.72
   4  -6   3   24.00    4.06
   4   6   4   64.63    6.33
  -4   6  -4   42.61    5.81
  -4   6  -4   67.23    6.30
  -4  -6  -4   31.80    4.70
   4  -6   4   57.59    5.52
   4  -6   4   36.77    5.63
   4   6   5  763.21   31.97
  -4   6  -5  708.58   28.97
  -4  -6  -5  685.43   49.23
   4  -6   5  716.76   30.20
   4  -6   5  642.99   44.94
   4   6   6   24.38    5.51
  -4   6  -6   31.35    5.68
  -4  -6  -6   19.33    6.01
   4  -6   6   24.20    5.76
   4   6   7  282.25   15.63
  -4   6  -7  260.66   15.02
   4  -6   7  277.39   18.13
   4   6   8   23.14    6.30
  -4   6  -8   24.38    7.96
   4  -6   8    7.30    5.36
  -4   6  -9   89.81   11.65
   4  -6   9   82.82    9.36
  -4   6 -10   -0.65    8.39
   4   7 -11    1.36    7.83
   4   7 -10  411.53   26.90
   4  -7 -10  427.21   29.12
   4   7  -9    8.46    6.18
   4   7  -9   -2.22    5.46
   4   7  -9    1.26    3.77
   4   7  -8   22.77    6.54
   4   7  -8   15.71    5.98
  -4  -7   8    6.51    4.51
   4  -7  -8   18.05    3.15
   4   7  -7   28.28    5.57
   4   7  -7   33.53    5.13
  -4   7   7   33.87    5.18
  -4  -7   7   16.95    4.75
   4  -7  -7   23.74    3.42
   4   7  -6 1521.88   70.66
   4   7  -6 1396.37   62.95
  -4   7   6 1528.51   68.10
  -4  -7   6 1353.06   82.37
   4  -7  -6 1224.61   65.92
   4   7  -5   22.82    4.53
   4   7  -5   10.67    3.61
  -4   7   5   16.05    3.97
  -4  -7   5   15.51    4.71
   4  -7  -5   11.30    2.95
   4   7  -4  248.15   12.09
   4   7  -4  237.93   11.05
  -4   7   4  240.78   12.05
  -4  -7   4  223.98   12.18
   4  -7  -4  223.17    8.78
   4  -7  -4  184.63    9.07
   4   7  -3   21.39    4.03
   4   7  -3   13.35    2.77
  -4   7   3   16.68    3.86
  -4  -7   3   13.49    3.50
  -4  -7   3    9.23    1.85
   4  -7  -3   22.65    4.03
   4  -7  -3    9.07    2.36
   4   7  -2 1618.40   71.38
   4   7  -2 1612.41   75.87
  -4   7   2 1744.14   68.55
  -4  -7   2 1490.04   57.46
  -4  -7   2 1293.41   59.33
   4  -7  -2 1466.10   69.55
   4  -7  -2 1400.75   60.51
   4   7  -1   41.65    4.25
   4   7  -1   34.53    2.26
  -4   7   1   23.21    4.22
  -4  -7   1   28.02    4.10
   4  -7  -1   36.35    4.31
   4  -7  -1   23.15    2.70
   4   7   0  786.39   36.48
  -4   7   0  932.66   36.53
  -4   7   0  717.63   32.78
  -4  -7   0  831.09   30.54
   4  -7   0  835.35   39.21
   4  -7   0  769.49   35.24
   4   7   1   79.55    7.42
  -4   7  -1   63.47    5.61
  -4   7  -1   52.01    3.64
  -4  -7  -1   56.35    6.00
   4  -7   1   67.78    5.78
   4  -7   1   51.07    4.28
   4   7   2  671.41   25.83
  -4   7  -2  687.00   29.88
  -4   7  -2  644.64   25.67
  -4  -7  -2  704.89   31.36
   4  -7   2  708.89   31.01
   4   7   3   83.33    5.92
  -4   7  -3   72.93    6.73
  -4   7  -3   79.22    5.84
  -4  -7  -3   76.19    6.72
   4  -7   3   80.15    6.68
   4   7   4 1053.06   45.48
  -4   7  -4  975.22   39.50
  -4  -7  -4  965.81   46.76
   4  -7   4  972.48   53.51
   4  -7   4  853.32   64.92
   4   7   5   73.11    7.08
  -4   7  -5   55.87    5.99
  -4  -7  -5   54.53    6.65
   4  -7   5   68.67    6.53
   4  -7   5   40.66    5.61
   4   7   6   46.16    4.90
  -4   7  -6   50.97    7.63
  -4  -7  -6   26.46    5.68
   4  -7   6   40.81    6.47
   4   7   7   33.59    6.31
  -4   7  -7   20.05    6.20
   4  -7   7   30.76    6.91
   4   7   8  519.12   31.99
  -4   7  -8  534.79   33.43
   4  -7   8  484.02   43.75
  -4   7  -9   26.94   10.06
   4  -7   9   20.76    7.14
   4   8 -11    8.51    9.87
   4   8 -10   82.07   12.26
   4  -8 -10   49.22    9.57
   4   8  -9  436.80   23.53
   4   8  -8   59.14    7.63
   4   8  -8   53.30    8.54
   4  -8  -8   61.58    4.76
   4   8  -7  448.48   21.73
   4   8  -7  421.53   19.86
  -4   8   7  432.91   25.98
  -4  -8   7  343.93   24.33
   4  -8  -7  373.94   16.41
   4   8  -6   94.84    7.49
   4   8  -6  100.30    6.70
  -4   8   6   91.51    6.96
  -4  -8   6   73.72    6.67
   4  -8  -6   81.08    5.88
   4   8  -5  521.46   23.06
   4   8  -5  532.43   23.10
  -4   8   5  542.36   23.93
  -4  -8   5  523.03   26.03
  -4  -8   5  462.43   20.18
   4  -8  -5  487.37   17.70
   4   8  -4  274.42   13.31
   4   8  -4  266.51   11.78
  -4  -8   4  270.33   11.04
   4  -8  -4  247.87   11.40
   4  -8  -4  219.67   10.93
   4   8  -3 1387.75   61.01
   4   8  -3 1403.23   57.13
  -4   8   3 1564.24   68.24
  -4  -8   3 1415.70   51.67
  -4  -8   3 1191.55   49.90
   4  -8  -3 1398.39   54.01
   4  -8  -3 1210.96   53.62
   4   8  -2   13.31    4.90
   4   8  -2    8.08    1.89
  -4   8   2   16.95    4.64
  -4  -8   2   -5.82    4.23
  -4  -8   2   -1.24    2.49
   4  -8  -2    3.98    3.29
   4  -8  -2    2.29    2.47
   4   8  -1  210.04   10.36
   4   8  -1  196.10    8.55
  -4   8   1  211.08   12.51
  -4  -8   1  191.69    9.90
   4  -8  -1  221.06   10.54
   4  -8  -1  180.54    8.39
   4   8   0   89.81    6.34
  -4   8   0   80.98    7.33
  -4   8   0   61.14    4.42
  -4  -8   0   74.76    5.82
   4  -8   0   91.31    6.94
   4  -8   0   68.65    5.04
   4   8   1 1780.30   83.05
  -4   8  -1 1770.43   93.12
  -4   8  -1 1579.86   67.40
  -4  -8  -1 1697.83   68.82
   4  -8   1 1709.69   66.90
   4  -8   1 1602.78   78.60
   4   8   2  136.69    7.87
  -4   8  -2  105.67    7.69
  -4   8  -2  111.48    6.73
  -4  -8  -2  100.76    7.66
   4  -8   2  122.59    7.57
   4   8   3   26.56    4.11
  -4   8  -3   21.42    4.32
  -4   8  -3   19.71    4.24
  -4  -8  -3   14.01    4.45
   4  -8   3   29.38    4.87
   4   8   4   15.54    5.46
  -4   8  -4    3.89    4.54
  -4  -8  -4    1.47    4.26
   4  -8   4    4.80    5.66
   4   8   5  815.58   40.83
  -4   8  -5  720.09   31.62
  -4  -8  -5  715.26   36.98
   4  -8   5  780.66   33.21
   4   8   6   74.15    7.55
  -4   8  -6  103.13    9.58
   4  -8   6   84.55    7.70
   4   8   7  187.52   13.17
  -4   8  -7  184.15   12.22
   4  -8   7  161.42   14.42
   4   8   8    8.45    7.75
  -4   8  -8   43.72    8.52
  -4   8  -9   92.47   12.21
   4  -8   9   79.92    9.95
   4   9 -11   79.46   11.57
   4   9 -10  263.03   18.91
   4   9  -9   37.49   10.14
   4   9  -9   42.83    7.00
   4   9  -8    9.93    6.81
   4   9  -8   13.51    5.99
   4  -9  -8    6.70    3.11
   4   9  -7  271.96   15.86
   4   9  -7  242.41   12.87
  -4   9   7  250.20   16.38
  -4  -9   7  208.72   16.20
   4  -9  -7  205.75   13.04
   4   9  -6  963.95   46.26
   4   9  -6  950.79   42.21
  -4   9   6 1061.22   61.83
  -4  -9   6  923.73   53.87
   4  -9  -6  944.73   56.55
   4   9  -5  623.50   27.53
   4   9  -5  629.62   25.82
  -4   9   5  653.52   30.45
  -4  -9   5  588.21   33.82
  -4  -9   5  512.03   21.89
   4  -9  -5  547.85   28.61
   4   9  -4  111.45    8.15
   4   9  -4  110.13    6.21
  -4  -9   4  117.73    8.17
  -4  -9   4   80.27    5.45
   4  -9  -4  106.08    5.62
   4  -9  -4   83.93    5.71
   4   9  -3  124.78    7.50
   4   9  -3  110.73    6.18
  -4  -9   3  111.94    8.05
  -4  -9   3   96.06    5.79
   4  -9  -3  117.83    6.77
   4  -9  -3   82.80    5.94
   4   9  -2 1347.50   51.98
   4   9  -2 1329.99   54.37
  -4   9   2 1391.84   62.96
  -4  -9   2 1386.26   55.59
  -4  -9   2 1074.95   51.30
   4  -9  -2 1233.93   56.55
   4  -9  -2 1199.95   51.88
   4   9  -1 1649.38   72.28
  -4   9   1 1707.38   87.14
  -4  -9   1 1562.82   63.12
   4  -9  -1 1710.45   55.35
   4  -9  -1 1349.27   65.05
   4   9   0  587.65   27.01
  -4   9   0  642.22   29.17
  -4   9   0  477.19   25.94
  -4  -9   0  559.69   23.11
   4  -9   0  599.20   22.97
   4  -9   0  499.01   26.09
   4   9   1   67.18    6.25
  -4   9  -1   65.44    6.91
  -4   9  -1   69.22    5.18
  -4  -9  -1   62.73    5.98
   4  -9   1   75.70    6.00
   4  -9   1   45.94    4.84
   4   9   2  620.85   26.06
  -4   9  -2  662.46   34.24
  -4   9  -2  613.86   25.06
  -4  -9  -2  605.92   27.95
   4  -9   2  654.49   24.04
   4  -9   2  558.80   28.31
   4   9   3  745.46   31.68
  -4   9  -3  613.56   25.16
  -4  -9  -3  617.96   43.71
   4  -9   3  658.24   30.23
   4   9   4  592.31   28.44
  -4   9  -4  536.35   23.91
  -4  -9  -4  496.95   35.07
   4  -9   4  593.42   30.30
   4   9   5  178.79   10.94
  -4   9  -5  162.39    9.74
   4  -9   5  157.70   11.15
   4   9   6   31.59    5.59
  -4   9  -6   26.49    5.69
   4  -9   6   44.68    6.09
   4   9   7  108.18    9.53
  -4   9  -7  100.24    9.45
   4  -9   7   90.09    8.19
   4   9   8  220.16   19.95
  -4   9  -8  205.08   14.89
  -4   9  -9   57.34    9.48
   4  -9   9   63.97   11.32
   4  10 -11    2.72    9.36
   4  10 -10   73.15   12.28
   4  10  -9  190.02   12.30
   4  10  -8  322.20   23.08
   4  10  -8  372.67   17.48
   4 -10  -8  339.29   17.46
   4  10  -7  318.28   17.74
   4  10  -7  308.43   13.94
  -4  10   7  302.04   29.80
  -4 -10   7  287.68   18.55
   4 -10  -7  289.41   16.58
   4  10  -6   12.71    5.35
   4  10  -6   11.25    4.67
  -4  10   6    8.42    4.63
  -4 -10   6   22.29    5.89
  -4 -10   6    5.39    3.10
   4 -10  -6    8.33    3.16
   4  10  -5  191.39   11.32
   4  10  -5  208.97    9.84
  -4 -10   5  199.62   13.35
   4 -10  -5  193.22   10.01
   4 -10  -5  156.12    9.45
   4  10  -4 1122.67   45.77
   4  10  -4 1008.59   44.30
  -4 -10   4 1082.74   48.92
   4 -10  -4 1033.32   35.88
   4 -10  -4  816.34   39.00
   4  10  -3 1120.91   45.17
   4  10  -3  973.17   40.19
  -4 -10   3 1111.68   55.73
   4 -10  -3 1033.54   34.54
   4 -10  -3  826.31   42.75
   4  10  -2  144.03    8.95
  -4  10   2  131.94    8.75
  -4 -10   2  125.90    8.28
  -4 -10   2   98.33    5.82
   4 -10  -2  126.03    7.23
   4 -10  -2   94.71    6.30
   4  10  -1   66.55    6.46
  -4  10   1   57.40    6.50
  -4 -10   1   37.34    5.23
   4 -10  -1   77.38    5.53
   4 -10  -1   34.40    4.19
   4  10   0 1053.21   37.63
  -4  10   0 1078.39   55.95
  -4  10   0  819.08   35.66
  -4 -10   0  936.45   48.25
   4 -10   0 1095.34   38.20
   4 -10   0  859.73   50.41
   4  10   1 1088.56   52.12
  -4  10  -1 1162.78   51.98
  -4  10  -1  951.92   40.14
  -4 -10  -1  995.02   45.09
   4 -10   1 1123.70   42.24
   4 -10   1  941.65   73.72
   4  10   2  531.77   25.27
  -4  10  -2  469.51   21.67
  -4 -10  -2  446.99   31.36
   4 -10   2  514.54   21.97
   4 -10   2  465.46   27.81
   4  10   3   25.68    4.78
  -4  10  -3   18.19    4.26
  -4 -10  -3   16.61    4.53
   4 -10   3   27.17    5.58
   4 -10   3    5.29    4.30
   4  10   4  142.77    9.71
  -4  10  -4  115.44    8.32
   4 -10   4  114.47    8.85
   4  10   5  404.77   22.08
  -4  10  -5  345.97   16.11
   4 -10   5  369.75   21.40
   4  10   6  272.44   17.25
  -4  10  -6  263.45   13.67
   4 -10   6  248.36   13.36
   4  10   7   87.17    8.64
  -4  10  -7   86.26    8.81
   4 -10   7   74.79    7.93
   4  10   8   -3.13    6.62
  -4  10  -8    2.62    6.38
   4 -10   8  -11.17    7.34
  -4  10  -9   38.19    9.01
   4 -10   9   36.82    8.42
   4  11 -10   59.41    8.54
   4  11  -9   89.63    8.13
  -4 -11   9   78.10   10.49
   4  11  -8   31.49    9.88
   4  11  -8   54.84    7.05
   4  11  -7  448.39   21.57
   4  11  -7  389.49   19.87
   4 -11  -7  380.10   21.85
   4  11  -6  210.87   15.03
  -4  11   6  281.18   16.57
  -4 -11   6  204.83   11.45
   4 -11  -6  220.97   16.52
   4  11  -5 1164.58   50.00
   4  11  -5 1002.52   40.89
  -4 -11   5 1051.60   63.22
   4 -11  -5  997.82   45.70
   4 -11  -5  828.25   44.04
   4  11  -4   -0.20    4.21
   4  11  -4    3.59    2.74
  -4  11   4    4.15    3.76
  -4 -11   4    4.34    5.52
  -4 -11   4   -5.35    3.51
   4 -11  -4    4.24    4.07
   4  11  -3  353.03   18.08
   4  11  -3  352.58   14.70
  -4  11   3  375.62   18.73
  -4 -11   3  337.65   21.44
  -4 -11   3  275.59   12.23
   4 -11  -3  382.86   17.39
   4 -11  -3  277.21   16.65
   4  11  -2  308.63   15.52
  -4  11   2  307.56   17.36
  -4 -11   2  279.46   16.81
  -4 -11   2  224.92   12.64
   4 -11  -2  328.08   13.17
   4 -11  -2  234.87   13.44
   4  11  -1 2372.89   97.92
  -4  11   1 2510.07  112.50
  -4 -11   1 2221.49  120.41
   4 -11  -1 2161.71   83.54
   4 -11  -1 1951.74   98.79
   4  11   0   95.12    8.33
  -4  11   0   98.73    8.00
  -4  11   0   62.18    5.34
  -4 -11   0   64.12    6.12
   4 -11   0   89.66    6.94
   4 -11   0   66.28    5.68
   4  11   1    3.78    3.96
  -4  11  -1    6.07    2.70
   4 -11   1    1.91    4.01
   4 -11   1   -2.88    3.39
   4  11   2  101.05    6.85
  -4  11  -2   71.23    5.98
   4 -11   2   89.65    6.55
   4 -11   2   66.33    6.70
   4  11   3 1338.74   57.76
  -4  11  -3 1096.32   52.28
   4 -11   3 1330.77   63.50
   4  11   4  162.60   10.61
  -4  11  -4  147.41    8.99
   4 -11   4  153.89   12.60
   4  11   5  150.63   10.63
  -4  11  -5  145.54   10.43
   4 -11   5  142.70    9.71
   4  11   6    9.99    5.08
  -4  11  -6    5.54    6.52
   4 -11   6   -3.82    4.86
   4  11   7  210.96   16.21
  -4  11  -7  203.69   13.55
   4 -11   7  202.22   12.80
   4  11   8   59.42    9.24
  -4  11  -8   68.27   10.31
   4 -11   8   75.51   10.93
  -4  11  -9  109.71   13.98
   4 -11   9   74.47   11.47
   4  12 -10   75.58   13.34
   4  12  -9   50.11    8.92
  -4 -12   9   47.15   14.49
   4  12  -8  542.68   39.04
   4  12  -8  607.44   26.04
   4  12  -7   32.21    6.77
   4  12  -7   29.56    6.22
   4 -12  -7   30.10    4.18
   4  12  -6   -1.20    4.47
  -4  12   6   -1.39    5.34
  -4 -12   6    0.82    4.10
   4 -12  -6    5.47    3.76
   4  12  -5   22.24    5.50
   4  12  -5   31.01    4.45
  -4  12   5   26.42    6.01
  -4 -12   5   15.33    4.29
   4 -12  -5   17.21    3.69
   4 -12  -5   14.21    4.28
   4  12  -4 1724.76   81.72
   4  12  -4 1525.30   63.73
  -4  12   4 1721.06  104.05
  -4 -12   4 1299.49   55.32
   4 -12  -4 1597.91   53.29
   4 -12  -4 1235.71   58.87
   4  12  -3   62.52    6.53
  -4  12   3   63.91    8.76
  -4 -12   3   42.23    4.50
   4 -12  -3   71.53    6.32
   4 -12  -3   48.29    5.92
   4  12  -2  323.15   13.23
  -4  12   2  287.80   21.17
  -4 -12   2  220.51   12.95
   4 -12  -2  326.76   13.73
   4 -12  -2  225.30   16.67
   4  12  -1   36.05    6.20
  -4  12   1   28.06    6.63
   4 -12  -1   34.78    4.88
   4 -12  -1   10.83    4.97
   4  12   0 1116.59   45.78
   4 -12   0 1205.84   42.48
   4 -12   0  920.57   57.37
   4  12   1  114.70    7.73
  -4  12  -1   88.29    6.78
   4 -12   1  117.38    7.45
   4 -12   1   74.13    6.82
   4  12   2  862.74   40.11
  -4  12  -2  732.14   33.67
   4 -12   2  873.24   35.47
   4 -12   2  677.85   34.18
   4  12   3   61.75    7.00
  -4  12  -3   45.50    4.95
   4 -12   3   41.62    5.81
   4  12   4  140.72   10.47
  -4  12  -4  152.01    8.35
   4 -12   4  155.31    9.53
   4  12   5  121.18    8.47
  -4  12  -5  106.28    8.65
   4 -12   5  117.91    9.87
   4  12   6  556.13   36.23
  -4  12  -6  512.51   29.20
   4 -12   6  497.33   34.12
   4  12   7   64.42    8.50
  -4  12  -7   46.70    6.86
   4 -12   7   47.30    7.77
   4  12   8    1.36    6.99
  -4  12  -8    9.99    6.55
   4 -12   8   -5.94    7.98
  -4  12  -9   24.01    9.37
   4 -12   9   15.91    9.71
   4  13 -10   -0.34    8.91
   4  13  -9   44.04    8.09
  -4 -13   9   42.38   12.19
   4  13  -8   17.51   11.14
   4  13  -8   41.72    6.23
   4  13  -7  561.54   38.38
   4  13  -7  593.91   33.93
   4 -13  -7  586.09   31.95
   4  13  -6   -5.74    6.49
   4  13  -6   -5.83    3.94
  -4  13   6    0.24    5.87
  -4 -13   6    5.58    4.10
   4 -13  -6   -1.04    3.82
   4  13  -5  746.54   32.18
  -4 -13   5  529.03   29.96
   4 -13  -5  679.21   31.00
   4 -13  -5  516.18   29.03
   4  13  -4   29.07    5.56
  -4  13   4   38.29    7.23
  -4 -13   4   20.62    4.56
   4 -13  -4   40.88    4.99
   4 -13  -4   16.50    5.44
   4  13  -3  302.10   14.27
  -4  13   3  316.19   22.23
  -4 -13   3  211.82   12.00
   4 -13  -3  299.57   13.94
   4 -13  -3  212.24   13.85
   4  13  -2   43.97    5.32
  -4  13   2   30.71    6.46
  -4 -13   2   26.16    4.88
   4 -13  -2   38.76    5.31
   4 -13  -2   17.35    5.35
   4  13  -1 1258.75   53.95
   4 -13  -1 1266.44   46.71
   4 -13  -1  975.60   46.49
   4  13   0   35.32    5.89
   4 -13   0   15.93    4.97
   4 -13   0   17.62    4.54
   4  13   1    8.67    4.52
  -4  13  -1    6.30    3.40
   4 -13   1    6.46    4.85
   4 -13   1    7.37    3.77
   4  13   2   35.03    6.78
  -4  13  -2   35.13    5.02
   4 -13   2   13.78    4.92
   4  13   3 1209.84   56.96
  -4  13  -3 1036.26   47.62
   4 -13   3 1212.23   60.62
   4  13   4   -3.76    5.26
  -4  13  -4    2.79    4.27
   4 -13   4   -3.55    5.42
   4  13   5  190.88   11.69
  -4  13  -5  173.20   11.94
   4 -13   5  195.31   15.70
   4  13   6    6.67    7.24
  -4  13  -6    5.72    6.37
   4 -13   6   -2.85    7.14
   4  13   7  268.16   18.06
  -4  13  -7  243.32   21.73
   4 -13   7  253.72   20.27
  -4  13  -8   -1.47    7.04
   4 -13   8   -6.69    7.03
   4  14  -9   28.80    8.45
  -4 -14   9   26.76   10.27
   4  14  -8  477.94   31.31
   4  14  -7    5.01   10.60
   4 -14  -7   -3.60    3.77
   4  14  -6    5.97    8.04
  -4  14   6   -0.77    5.93
  -4 -14   6   -1.48    4.44
   4 -14  -6    6.90    4.42
   4  14  -5    4.03    6.39
  -4  14   5   -3.29    6.35
  -4 -14   5   -0.33    4.65
   4 -14  -5   -6.04    4.21
   4 -14  -5    0.19    5.78
   4  14  -4 1246.03   57.09
  -4  14   4 1242.50   70.47
  -4 -14   4  879.68   62.32
   4 -14  -4 1214.54   47.63
   4 -14  -4  886.64   54.96
   4  14  -3   21.26    5.89
  -4 -14   3    4.89    4.19
   4 -14  -3   24.39    5.11
   4 -14  -3   11.06    4.66
   4  14  -2  213.22   13.00
  -4 -14   2  138.08    9.74
   4 -14  -2  241.66   11.81
   4 -14  -2  158.14   10.23
   4  14  -1   14.66    5.55
   4 -14  -1    0.00    4.14
   4  14   0  507.86   25.55
   4 -14   0  587.74   24.47
   4 -14   0  388.18   25.98
   4  14   1   53.19    6.58
  -4  14  -1   30.75    4.61
   4 -14   1   39.84    5.84
   4 -14   1   31.18    5.34
   4  14   2  944.33   40.38
  -4  14  -2  765.07   36.27
   4 -14   2  929.18   41.52
   4  14   3   19.15    6.19
  -4  14  -3   22.22    4.81
   4 -14   3   14.15    5.70
   4  14   4   89.09    8.29
  -4  14  -4   81.63    7.41
   4 -14   4   98.93    9.36
   4  14   5    4.84    6.78
  -4  14  -5    6.72    5.90
   4 -14   5    0.19    5.39
   4  14   6  731.34   47.21
  -4  14  -6  667.55   35.81
   4 -14   6  746.78   65.20
   4  14   7   11.81    8.20
  -4  14  -7    0.49    7.69
   4 -14   7    7.43    6.02
  -4  14  -8   12.29    9.83
   4 -14   8    2.43    7.10
  -4 -15   9   23.20   10.54
   4  15  -8   -0.30   11.57
   4  15  -7  397.13   25.55
   4  15  -6   54.57    9.46
   4 -15  -6   48.44    6.30
   4  15  -5  421.57   22.14
  -4  15   5  404.06   25.92
  -4 -15   5  287.74   18.03
   4 -15  -5  397.56   21.35
   4 -15  -5  266.57   18.00
  -4 -15   4   40.60    5.80
   4 -15  -4   63.78    7.61
   4 -15  -4   38.51    7.09
   4  15  -3  207.46   14.15
  -4 -15   3  123.50   10.67
   4 -15  -3  231.83   11.99
   4 -15  -3  147.59   11.75
   4  15  -2  206.90   12.58
  -4 -15   2  127.09    9.02
   4 -15  -2  211.79   11.20
   4 -15  -2  154.83   12.75
   4  15  -1  591.69   26.33
   4 -15  -1  686.05   27.17
   4 -15  -1  466.50   37.73
   4  15   0  174.40   10.84
   4 -15   0  169.90   10.51
   4 -15   0  101.57    8.13
   4  15   1    9.55    4.77
   4 -15   1   -7.78    6.70
   4  15   2  134.07   10.73
  -4  15  -2  114.29    9.44
   4 -15   2  114.24    9.82
   4  15   3  489.36   25.84
  -4  15  -3  383.65   19.13
   4 -15   3  493.05   24.42
   4  15   4   32.51    7.73
  -4  15  -4   34.48    5.61
   4 -15   4   46.08    6.83
   4  15   5  161.34   15.14
  -4  15  -5  122.31    9.03
   4 -15   5  140.46   12.49
   4  15   6    3.03    6.86
  -4  15  -6    3.93    7.53
   4 -15   6    4.05    6.62
   4  15   7  142.65   14.47
  -4  15  -7  127.69   11.30
   4 -15   7  148.77   15.06
  -4  15  -8   60.83   10.49
   4 -15   8   61.99    9.28
  -4 -16   9  144.36   20.59
   4  16  -7   41.55   13.85
   4 -16  -7   51.66    7.93
   4  16  -6   10.42    7.60
   4 -16  -6    8.08    5.32
   4  16  -5   20.19    8.18
   4 -16  -5   26.28    4.99
   4  16  -4  428.31   23.57
  -4 -16   4  281.67   25.70
   4 -16  -4  482.80   18.68
   4 -16  -4  286.45   20.19
   4  16  -3  212.66   13.31
  -4 -16   3  137.02   14.97
   4 -16  -3  251.45   12.84
   4 -16  -3  146.03   14.14
   4  16  -2  172.72   11.92
  -4 -16   2   93.70    7.95
   4 -16  -2  194.24   10.79
   4 -16  -2   97.62   10.38
   4  16  -1   11.80    4.64
   4 -16  -1   22.73    5.74
   4  16   0  381.03   23.39
   4 -16   0  455.38   22.22
   4  16   1  284.71   15.58
   4 -16   1  316.48   17.08
   4  16   2  429.60   21.29
  -4  16  -2  318.14   15.91
   4 -16   2  445.37   24.61
   4  16   3   12.69    6.76
  -4  16  -3   11.35    5.17
   4 -16   3    7.26    7.06
   4  16   4  130.90   10.82
  -4  16  -4  106.18    9.76
   4 -16   4  123.50   13.19
   4  16   5  171.11   13.35
  -4  16  -5  161.38   11.68
   4 -16   5  156.48   13.89
   4  16   6  357.92   25.24
  -4  16  -6  294.91   19.19
   4 -16   6  319.37   23.55
   4  16   7  118.83   12.42
  -4  16  -7   99.48   12.46
   4 -16   7   98.95   12.35
  -4  16  -8    2.46    8.69
   4 -16   8  -12.04    9.20
  -4 -17   9  -17.84   12.82
  -4 -17   8   56.36   12.83
   4  17  -7   88.36   12.67
   4 -17  -7  105.76   10.74
   4  17  -6  299.58   21.17
   4  17  -5   56.94    9.84
   4 -17  -5   56.82    7.67
   4 -17  -4   42.87    6.21
   4  17  -3   65.03    7.95
  -4 -17   3   45.78    8.15
   4 -17  -3   56.81    6.55
   4  17  -2  368.14   20.65
   4 -17  -2  421.07   23.28
   4  17  -1  255.92   15.70
   4 -17  -1  308.78   19.37
   4  17   0  257.07   14.54
   4 -17   0  282.94   20.18
   4  17   1    6.99    5.08
   4 -17   1   19.71    7.74
   4  17   2  190.24   15.64
  -4  17  -2  165.47   10.19
   4 -17   2  187.90   12.97
   4  17   3  154.28   12.05
  -4  17  -3  124.10   10.05
   4 -17   3  155.56   12.61
   4  17   4  224.37   16.45
  -4  17  -4  202.17   14.59
   4 -17   4  260.55   19.65
   4  17   5    6.16    7.01
  -4  17  -5   17.31    7.25
   4 -17   5    4.72    7.67
   4  17   6   12.96    7.56
  -4  17  -6   23.50    7.23
   4 -17   6   -4.56    8.73
   4  17   7    5.56   10.22
  -4  17  -7   13.45    8.53
   4 -17   7   15.82    9.93
   4  18  -7  121.69   15.77
   4 -18  -7  127.89   11.99
   4  18  -6   10.15   11.68
   4 -18  -6   19.28    6.30
   4  18  -5  124.46   13.03
   4 -18  -5  146.58   11.49
   4  18  -4   52.41   10.28
   4 -18  -4   44.07    7.70
   4  18  -3  569.54   26.23
   4 -18  -3  584.02   26.15
   4  18  -2   35.39    8.85
   4 -18  -2   46.23    7.74
   4  18  -1   33.20    7.23
   4 -18  -1   22.08    8.47
   4  18   0  154.11   13.06
   4 -18   0  140.77   12.49
   4  18   1  696.91   40.31
   4 -18   1  792.99   40.55
   4  18   2   38.28    8.53
   4 -18   2   50.42    9.53
   4  18   3    5.68    6.34
   4 -18   3   19.61    8.15
   4  18   4   49.75    8.73
  -4  18  -4   58.88    7.32
   4 -18   4   51.38   11.74
   4  18   5  383.59   28.15
  -4  18  -5  296.58   19.99
   4 -18   5  372.07   29.89
   4  18   6   47.72   10.08
  -4  18  -6   36.05    9.05
   4 -18   6   36.81    9.25
   4  18   7  115.97   13.17
  -4  18  -7  107.14   14.30
   4 -18   7   97.88   16.00
  -4 -19   8   30.28   15.01
   4  19  -7   -3.16   12.06
   4  19  -6  384.23   30.33
   4  19  -5   -3.18   12.43
   4 -19  -5   -2.90    6.82
   4  19  -4   41.19   12.57
   4 -19  -4   24.54    6.85
   4  19  -3   10.35    9.34
   4 -19  -3   21.13    6.89
   4  19  -2  612.44   33.61
   4 -19  -2  752.54   43.89
   4  19  -1   37.73    7.50
   4 -19  -1   62.99    9.59
   4  19   0  226.86   17.68
   4 -19   0  240.17   19.65
   4  19   1   18.63    8.63
   4 -19   1   11.11    7.75
   4  19   2  257.92   19.05
   4 -19   2  296.37   18.13
   4  19   3    9.51    7.70
   4 -19   3    1.14    8.18
   4  19   4  339.03   23.07
  -4  19  -4  321.67   17.35
   4 -19   4  368.71   21.27
   4  19   5    3.65   10.50
  -4  19  -5   -7.29    6.13
   4 -19   5   -3.27    9.81
  -4  19  -6    1.65    9.07
   4 -19   6   -0.78    8.21
  -4 -20   7  189.41   25.31
   4  20  -6   12.60   12.30
   4 -20  -6   -9.12    6.74
   4  20  -5  107.91   15.72
   4  20  -4   21.18   10.87
   4 -20  -4   11.43    6.86
   4  20  -3  752.31   42.80
   4 -20  -3  871.10   53.11
   4  20  -2  -10.80    8.54
   4 -20  -2    6.48    9.45
   4  20  -1   39.19    9.49
   4 -20  -1   34.70    8.82
   4  20   0   -0.24    8.11
   4 -20   0   -2.07    8.88
   4  20   1  846.90   41.74
   4 -20   1  947.14   63.45
   4  20   2   21.91   10.60
   4 -20   2    5.29    9.07
   4  20   3    8.22   10.57
   4 -20   3   25.09   11.49
   4  20   4   -6.81    8.45
  -4  20  -4   -1.84    6.69
   4 -20   4  -10.12    8.80
   4  20   5  287.07   21.35
  -4  20  -5  238.46   16.61
   4 -20   5  236.12   22.05
   4  20   6   -7.75   11.14
  -4  20  -6    4.30    7.77
   4 -20   6    0.79    8.53
  -4 -21   7   12.13   11.59
   4  21  -6  310.58   34.67
   4 -21  -6  291.07   23.01
   4  21  -5   49.54   13.93
   4 -21  -5   39.72    7.81
   4  21  -4   19.78   11.64
   4 -21  -4    8.03    8.74
   4  21  -3    9.02    9.02
   4 -21  -3   -4.15    8.04
   4  21  -2  413.57   28.23
   4 -21  -2  538.96   34.99
   4  21  -1  110.81   12.14
   4 -21  -1  138.60   20.66
   4  21   0  100.83   11.40
   4 -21   0  164.61   20.06
   4  21   1   -3.92    7.84
   4 -21   1   -2.01    9.78
   4  21   2  226.58   18.37
   4 -21   2  196.31   15.48
   4  21   3   72.01   12.20
   4 -21   3   57.54   11.36
   4  21   4  184.92   21.22
  -4  21  -4  153.98   13.27
   4 -21   4  167.60   18.90
   4  21   5    9.86    9.61
  -4  21  -5    1.33    7.49
   4 -21   5    8.46   12.70
  -4 -22   6   12.84   13.40
   4 -22  -6    4.72    8.22
   4  22  -5   81.37   20.19
   4 -22  -5   71.51   13.77
   4  22  -4  136.25   17.34
   4 -22  -4  182.82   18.53
   4  22  -3  302.29   31.37
   4 -22  -3  352.36   30.38
   4  22  -2   81.65   13.06
   4 -22  -2   85.08   15.25
   4  22  -1   -3.16    8.69
   4 -22  -1    2.42   11.39
   4  22   0  184.24   14.95
   4 -22   0  220.31   24.75
   4  22   1  458.53   31.35
   4 -22   1  498.56   38.05
   4  22   2   85.58   12.73
   4 -22   2   78.73   16.68
   4  22   3   24.60   10.90
   4 -22   3   13.19   13.44
   4  22   4    8.37   12.93
   4 -22   4   14.71   11.03
   4  22   5  100.38   18.74
  -4  22  -5  133.12   13.53
   4 -22   5  122.38   16.13
  -4 -23   6  100.64   19.97
   4 -23  -6  121.14   16.08
   4  23  -5  130.83   19.14
   4 -23  -5  108.74   15.21
   4  23  -4   20.53   16.91
   4 -23  -4   -3.77   10.55
   4  23  -3   61.38   13.41
   4 -23  -3   41.08   12.75
   4  23  -2   70.10   16.18
   4 -23  -2   86.23   18.15
   4  23  -1  217.83   19.48
   4 -23  -1  310.20   31.51
   4  23   0   51.00   11.81
   4 -23   0   55.31   18.19
   4  23   1    9.29   10.89
   4 -23   1    0.97   12.55
   4  23   2   28.92   10.88
   4 -23   2   29.57   14.78
   4  23   3  132.19   17.15
   4 -23   3  106.76   20.23
   4  23   4   63.37   15.31
   4 -23   4   79.55   15.72
  -4 -24   5   32.56   14.07
   4  24  -4  194.21   25.51
   4 -24  -4  215.19   31.30
   4  24  -3   40.41   15.80
   4 -24  -3   42.83   13.00
   4  24  -2   69.37   16.01
   4 -24  -2   53.38   17.56
   4  24  -1   14.31   12.88
   4 -24  -1   -4.90   15.91
   4  24   0  120.30   17.07
   4 -24   0  162.04   26.47
   4  24   1   68.34   13.56
   4 -24   1   70.02   18.35
   4  24   2  162.31   21.57
   4 -24   2  169.62   20.09
   4  24   3   36.52   14.01
   4 -24   3   42.35   13.68
   4 -25  -4   -1.33   10.64
   4  25  -3   32.33   15.73
   4 -25  -3   26.15   13.84
   4  25  -2   13.62   13.32
   4 -25  -2   38.01   16.08
   4  25  -1  101.06   17.94
   4 -25  -1  137.23   31.98
   4  25   0    1.75   15.77
   4 -25   0   25.61   25.61
   4  25   1   22.51   14.14
   4 -25   1    7.54   16.15
   4  25   2  -15.29   13.27
   4 -25   2   -1.53   15.96
   4  26  -1  -18.83   19.43
   4 -26  -1   43.52   31.91
   4  26   0   55.01   20.17
   4 -26   0  118.51   30.57
   5   0 -10  631.60   38.32
   5   0  -9    6.35    7.04
   5   0  -8    5.42    4.16
   5   0  -8   -2.55    5.10
   5   0  -7   12.55    3.78
  -5   0   7    6.37    3.76
   5   0  -6 1712.49   75.96
  -5   0   6 1637.60   97.21
   5   0  -5   12.33    4.11
  -5   0   5    3.42    4.40
   5   0  -4  384.41   17.42
  -5   0   4  383.65   21.75
   5   0  -3   28.83    7.13
  -5   0   3   30.90    5.75
   5   0  -2 1523.95   55.82
  -5   0   2 1432.15   69.16
   5   0  -1    2.92    3.40
  -5   0   1   -0.16    3.76
  -5   0   1    2.16    1.50
   5   0   0 1108.56   43.57
  -5   0   0 1092.05   53.65
  -5   0   0 1126.62   46.17
   5   0   1   26.78    5.55
  -5   0  -1   14.33    4.72
  -5   0  -1   16.37    3.57
   5   0   2  498.73   23.30
  -5   0  -2  539.34   21.78
   5   0   3    7.99    4.24
   5   0   3    1.04    4.17
  -5   0  -3    7.19    3.76
   5   0   4 1200.08   52.24
   5   0   4 1135.43   63.96
  -5   0  -4 1258.07   54.71
   5   0   5   13.91    5.98
   5   0   5    8.62    5.86
  -5   0  -5   27.21    6.06
   5   0   6   18.56    6.30
   5   0   6   16.56    6.04
  -5   0  -6   14.02    5.22
   5   0   7   17.43    5.81
  -5   0  -7    8.12    6.33
   5   0   8  438.32   28.47
  -5   0  -8  469.49   36.28
  -5   0  -9    2.42    8.73
   5   1 -11   11.83    9.09
   5   1 -10    9.11    8.08
   5  -1 -10   15.06    9.86
   5   1  -9  609.82   40.39
   5  -1  -9  603.15   34.22
   5   1  -8   38.02    5.54
   5   1  -8   40.61    6.48
   5  -1  -8   37.22    5.49
   5  -1  -8   38.80    6.61
   5   1  -7  496.24   21.46
   5   1  -7  470.22   24.84
  -5   1   7  420.89   30.64
  -5  -1   7  392.12   28.78
   5  -1  -7  440.78   21.20
   5   1  -6   45.90    5.74
  -5   1   6   19.15    3.93
  -5  -1   6   33.33    5.53
   5  -1  -6   32.28    5.63
   5   1  -5  436.20   23.00
  -5   1   5  398.18   23.53
  -5  -1   5  420.20   23.96
   5  -1  -5  443.47   22.39
   5   1  -4  102.79    6.87
  -5   1   4  106.23    7.86
  -5  -1   4   87.91    6.55
   5  -1  -4  113.97    6.32
   5   1  -3 1401.95   64.38
  -5   1   3 1474.22   72.33
  -5  -1   3 1456.83   78.20
   5  -1  -3 1491.07   67.11
   5   1  -2   33.54    5.19
  -5   1   2   26.51    4.61
  -5  -1   2   26.26    4.92
   5  -1  -2   39.98    5.18
   5   1  -1   -1.46    5.19
  -5   1   1    7.21    4.26
  -5   1   1    5.71    1.68
  -5  -1   1    1.47    3.43
  -5  -1   1    5.42    1.81
   5  -1  -1    2.11    3.57
   5   1   0   34.61    5.69
  -5   1   0   26.33    5.07
  -5   1   0   30.74    3.11
  -5  -1   0   27.85    4.89
  -5  -1   0   20.11    2.76
   5  -1   0   54.26    7.17
   5   1   1 1310.92   65.73
  -5   1  -1 1249.91   86.94
  -5   1  -1 1241.94   50.27
  -5  -1  -1 1275.28   62.91
  -5  -1  -1 1250.26   51.18
   5  -1   1 1293.89   49.62
   5   1   2   48.36    4.75
  -5   1  -2   50.76    4.05
  -5  -1  -2   48.02    4.57
   5  -1   2   66.67    6.24
   5   1   3  204.84   11.57
   5   1   3  199.17   11.60
  -5   1  -3  210.73    9.93
  -5  -1  -3  213.59    9.69
   5  -1   3  226.72   10.77
   5  -1   3  186.20   11.15
   5   1   4   21.09    5.19
   5   1   4   10.86    4.31
  -5   1  -4   16.19    4.25
  -5  -1  -4   38.85    6.91
   5  -1   4   22.09    5.36
   5  -1   4   11.96    4.51
   5   1   5  427.03   26.54
  -5   1  -5  469.27   21.21
  -5  -1  -5  423.18   21.11
   5  -1   5  430.89   22.49
   5  -1   5  380.74   23.33
   5   1   6   41.38    7.11
   5   1   6   27.06    6.38
  -5   1  -6   27.93    5.88
  -5  -1  -6   32.42    6.84
   5  -1   6   21.63    5.81
   5  -1   6   21.59    7.08
   5   1   7  336.77   20.54
  -5   1  -7  332.02   20.81
  -5  -1  -7  331.19   20.62
   5  -1   7  368.43   20.15
   5   1   8   19.48    6.82
  -5   1  -8   16.04    7.62
  -5  -1  -8   12.63    7.45
   5  -1   8   15.49    7.42
  -5   1  -9   21.50    8.89
  -5  -1  -9   21.98    8.08
   5   2 -11   28.38    9.75
   5   2 -10  477.68   30.34
   5  -2 -10  525.43   39.30
   5   2  -9  118.01   10.32
   5  -2  -9  112.58    9.72
   5   2  -8    1.89    4.15
   5   2  -8    9.43    6.52
   5  -2  -8   -2.61    3.83
   5   2  -7  120.50    7.10
   5   2  -7   95.55    7.13
  -5   2   7   96.50    8.00
  -5  -2   7   85.09    8.28
   5  -2  -7   88.20    6.37
   5   2  -6 1214.73   54.17
  -5   2   6 1202.74   66.01
  -5  -2   6 1174.39   66.87
   5  -2  -6 1243.12   54.61
   5   2  -5  551.42   23.87
  -5   2   5  527.44   29.91
  -5  -2   5  522.39   27.78
   5  -2  -5  525.60   23.09
   5   2  -4  263.94   14.00
  -5   2   4  226.61   13.97
  -5  -2   4  226.13   13.97
   5  -2  -4  274.31   11.98
   5   2  -3   23.70    4.74
  -5   2   3   29.50    4.61
  -5  -2   3   31.27    4.47
   5  -2  -3   31.23    5.34
   5   2  -2  962.86   43.44
  -5   2   2  956.83   51.46
  -5  -2   2  961.29   48.19
   5  -2  -2  963.40   39.08
   5   2  -1  306.18   15.76
  -5   2   1  289.53   15.15
  -5   2   1  273.15   11.68
  -5  -2   1  279.61   14.56
  -5  -2   1  281.51   11.71
   5  -2  -1  309.29   13.19
   5   2   0  848.85   33.17
  -5   2   0  714.77   37.30
  -5   2   0  777.16   32.94
  -5  -2   0  774.91   33.40
  -5  -2   0  772.60   31.85
   5  -2   0  868.74   38.77
   5   2   1   32.63    6.04
  -5   2  -1   13.17    3.09
  -5  -2  -1    6.17    4.71
  -5  -2  -1   12.91    2.94
   5  -2   1   33.08    6.42
   5   2   2  310.75   19.35
  -5   2  -2  311.12   13.78
   5  -2   2  350.31   16.31
   5   2   3  453.85   23.49
   5   2   3  432.27   22.76
  -5   2  -3  442.96   19.16
   5  -2   3  483.29   22.59
   5   2   4  983.88   53.78
   5   2   4  923.28   43.29
  -5   2  -4  898.29   44.49
   5  -2   4  953.91   44.45
   5  -2   4  846.53   50.38
   5   2   5   48.31    6.65
   5   2   5   31.79    5.33
  -5   2  -5   46.37    6.39
  -5  -2  -5   43.19    5.56
   5  -2   5   50.09    5.84
   5  -2   5   22.51    5.19
   5   2   6   23.01    6.32
   5   2   6   10.35    5.17
  -5   2  -6   16.54    6.71
  -5  -2  -6   13.03    5.38
   5  -2   6   11.63    5.66
   5   2   7  131.84   10.39
  -5   2  -7  116.12    9.77
  -5  -2  -7  146.48   12.50
   5  -2   7  122.57    8.87
   5   2   8  345.84   28.87
  -5   2  -8  356.65   22.55
  -5  -2  -8  372.61   24.79
   5  -2   8  343.17   23.22
  -5   2  -9   39.16    9.71
  -5  -2  -9   44.64   10.19
   5   3 -11   18.76    9.55
   5   3 -10   21.53    8.37
   5  -3 -10   53.62   11.51
   5   3  -9  223.97   14.91
   5  -3  -9  200.98   16.34
   5   3  -8  377.49   19.36
   5   3  -8  368.06   20.81
   5  -3  -8  335.64   17.16
   5   3  -7  218.21   12.29
   5   3  -7  228.77   11.44
  -5   3   7  184.19   13.18
  -5  -3   7  182.92   13.66
   5  -3  -7  195.77   10.97
   5   3  -6   23.40    4.85
   5   3  -6   30.77    5.92
  -5   3   6   15.36    4.34
  -5  -3   6   11.11    4.25
   5  -3  -6   19.63    4.25
   5   3  -5  418.62   22.79
  -5   3   5  401.24   25.70
  -5  -3   5  397.41   25.97
   5  -3  -5  421.98   19.46
   5   3  -4  654.60   30.55
  -5   3   4  638.11   35.26
  -5  -3   4  674.98   36.90
   5  -3  -4  663.17   35.62
   5   3  -3  524.91   25.99
  -5   3   3  540.64   28.51
  -5  -3   3  546.76   28.62
   5  -3  -3  558.58   23.83
   5   3  -2  171.76   10.14
  -5   3   2  157.73    9.83
  -5  -3   2  174.03   10.41
   5  -3  -2  204.91   10.09
   5   3  -1   40.30    5.22
  -5   3   1   29.35    5.64
  -5   3   1   19.80    2.56
  -5  -3   1   22.50    5.09
  -5  -3   1   24.22    2.44
   5  -3  -1   45.49    5.56
   5   3   0  219.73   11.09
  -5   3   0  211.12   14.89
  -5   3   0  231.19    9.62
  -5  -3   0  208.66   12.42
   5  -3   0  253.91   13.83
   5   3   1  611.00   24.36
  -5   3  -1  566.81   26.13
   5  -3   1  616.59   23.87
   5   3   2  440.97   19.70
   5   3   2  405.17   18.67
  -5   3  -2  395.45   18.34
   5  -3   2  437.69   18.06
   5   3   3  367.45   17.51
   5   3   3  337.66   16.65
  -5   3  -3  375.92   17.04
   5  -3   3  375.95   20.57
   5   3   4   47.26    6.19
   5   3   4   18.34    4.46
  -5   3  -4   35.46    5.69
   5  -3   4   22.24    5.40
   5  -3   4   12.88    5.40
   5   3   5  259.98   15.46
   5   3   5  247.91   13.24
  -5   3  -5  277.06   16.50
   5  -3   5  264.77   13.66
   5  -3   5  202.76   16.13
   5   3   6  266.94   18.88
   5   3   6  232.74   15.46
  -5   3  -6  264.63   17.91
   5  -3   6  244.22   14.25
   5   3   7  240.45   14.53
  -5   3  -7  232.30   15.18
  -5  -3  -7  197.21   14.14
   5  -3   7  205.11   18.09
   5   3   8   28.74    7.55
  -5   3  -8   30.07    7.96
  -5  -3  -8   18.00    7.62
   5  -3   8   11.45    7.90
  -5   3  -9    9.56    8.26
  -5  -3  -9    3.08    7.93
   5  -3   9   14.85    7.43
   5   4 -11  201.88   18.72
   5   4 -10  185.98   16.37
   5  -4 -10  187.01   14.23
   5   4  -9  217.46   14.18
   5  -4  -9  200.06   14.61
   5   4  -8    6.36    5.96
   5   4  -8   10.62    5.65
   5  -4  -8    6.95    4.23
   5   4  -7  342.00   17.35
   5   4  -7  360.44   18.07
  -5   4   7  298.34   23.77
  -5  -4   7  287.22   23.53
   5  -4  -7  310.11   18.99
   5  -4  -7  320.24   14.10
   5   4  -6  499.79   25.37
   5   4  -6  461.50   21.63
  -5   4   6  460.19   26.20
  -5  -4   6  416.29   26.81
   5  -4  -6  445.53   22.97
   5   4  -5 1096.36   46.84
   5   4  -5 1098.09   48.24
  -5   4   5 1080.25   54.33
  -5  -4   5 1119.98   57.31
   5  -4  -5 1033.63   51.40
   5   4  -4   32.69    6.04
  -5   4   4   20.55    4.18
  -5  -4   4   13.68    5.34
   5  -4  -4   26.77    4.70
   5   4  -3   84.18    6.46
  -5   4   3   89.58    7.02
  -5  -4   3   79.67    6.70
   5  -4  -3   86.61    6.02
   5   4  -2  160.69   10.04
  -5   4   2  175.60   10.40
  -5  -4   2  169.71    9.81
  -5  -4   2  139.93    6.13
  -5  -4   2  160.10    6.18
   5  -4  -2  190.11    9.33
   5   4  -1 1311.23   59.24
  -5   4   1 1330.85   65.99
  -5   4   1 1163.14   48.16
  -5  -4   1 1359.34   63.58
   5  -4  -1 1382.09   55.57
   5   4   0  187.13   10.82
  -5   4   0  176.95   10.86
  -5   4   0  190.57    8.51
  -5  -4   0  168.82   11.00
   5  -4   0  211.16   11.13
   5   4   1   42.37    5.09
  -5   4  -1   36.10    3.77
   5  -4   1   57.74    7.70
   5   4   2   21.09    4.94
   5   4   2   16.50    2.92
  -5   4  -2   23.76    3.74
   5  -4   2   21.03    5.34
   5   4   3  843.65   35.18
   5   4   3  853.95   43.80
  -5   4  -3  842.61   37.99
   5  -4   3  876.11   43.57
   5   4   4  548.18   27.19
   5   4   4  483.24   25.38
  -5   4  -4  514.38   24.22
   5  -4   4  517.21   24.84
   5  -4   4  415.21   26.01
   5   4   5  250.59   13.58
   5   4   5  235.90   14.47
  -5   4  -5  247.49   13.86
   5  -4   5  268.21   16.67
   5   4   6   10.32    6.22
  -5   4  -6   15.57    5.24
   5  -4   6    6.01    4.71
   5   4   7  226.88   14.96
  -5   4  -7  201.59   13.76
   5  -4   7  216.30   15.54
   5   4   8  148.81   14.90
  -5   4  -8  170.21   15.31
  -5  -4  -8  178.38   12.67
  -5   4  -9  133.40   14.93
  -5  -4  -9  133.28   13.46
   5  -4   9  112.07   17.92
   5   5 -11   19.54    9.52
   5   5 -10  106.84   13.95
   5  -5 -10   94.05   12.65
   5   5  -9   49.07    8.86
   5   5  -8  642.86   33.33
   5   5  -8  628.67   35.87
   5  -5  -8  610.47   30.00
   5   5  -7   44.35    5.10
   5   5  -7   58.07    7.19
  -5   5   7   46.83    5.79
  -5  -5   7   41.14    5.92
   5  -5  -7   43.36    5.09
   5  -5  -7   51.73    3.56
   5   5  -6    4.66    4.66
   5   5  -6    2.92    4.30
  -5   5   6    3.61    3.79
  -5  -5   6    8.13    4.64
   5  -5  -6    4.88    4.06
   5  -5  -6   -0.39    1.54
   5   5  -5  194.07   10.41
   5   5  -5  196.70   10.39
  -5   5   5  166.96   10.19
  -5  -5   5  172.36   10.20
   5  -5  -5  183.64   10.23
   5   5  -4  829.51   33.93
   5   5  -4  788.33   32.90
  -5   5   4  792.73   44.43
  -5  -5   4  771.56   38.77
   5  -5  -4  789.28   37.29
   5   5  -3  183.12   11.04
  -5   5   3  176.60   12.16
  -5  -5   3  175.17   10.97
   5  -5  -3  192.19   10.32
   5   5  -2  303.55   15.09
  -5   5   2  313.24   16.76
  -5  -5   2  302.90   15.07
  -5  -5   2  251.55   11.34
   5  -5  -2  316.76   14.04
   5   5  -1   20.16    4.46
  -5   5   1   10.84    4.74
  -5   5   1    7.10    2.60
  -5  -5   1    5.82    4.32
   5  -5  -1    9.32    5.16
   5   5   0  406.84   19.14
  -5   5   0  355.08   24.66
  -5   5   0  346.72   15.10
   5  -5   0  407.29   21.30
   5   5   1  264.99   12.23
   5   5   1  254.57   10.87
  -5   5  -1  256.90   10.88
   5  -5   1  278.90   13.02
   5   5   2  889.46   41.78
   5   5   2  845.74   36.74
  -5   5  -2  869.76   34.78
   5  -5   2  937.23   42.90
   5   5   3  206.89   12.74
   5   5   3  196.90    9.93
  -5   5  -3  211.70   11.87
   5  -5   3  229.67   12.69
   5   5   4   23.74    5.77
   5   5   4    9.82    3.62
  -5   5  -4    8.29    3.74
   5  -5   4   11.76    5.47
   5  -5   4   -1.22    4.55
   5   5   5   80.55    6.92
   5   5   5   69.85    6.27
  -5   5  -5   76.41    7.66
   5  -5   5   85.55    8.06
   5   5   6  587.80   32.99
  -5   5  -6  601.54   33.53
   5  -5   6  597.47   35.95
   5   5   7   38.94    6.96
  -5   5  -7   26.96    8.55
   5  -5   7   24.05    6.34
   5   5   8   33.73    8.02
  -5   5  -8   29.40    8.82
   5  -5   8   31.74    8.10
  -5   5  -9   10.90    8.29
  -5  -5  -9    9.26    8.29
   5  -5   9    8.73    8.73
   5   6 -10    9.00    9.85
   5  -6 -10   10.75    9.21
   5   6  -9  202.44   14.12
   5   6  -8   -4.01    5.27
   5   6  -8   26.75    6.82
   5  -6  -8    8.98    4.32
   5   6  -7  545.49   28.03
   5   6  -7  525.49   25.80
  -5  -6   7  437.06   31.04
   5  -6  -7  484.10   24.70
   5   6  -6   20.66    5.12
   5   6  -6   16.11    3.94
  -5   6   6   15.73    4.72
  -5  -6   6   17.08    5.19
   5  -6  -6    8.95    3.90
   5  -6  -6   18.74    2.59
   5   6  -5  820.96   35.42
   5   6  -5  811.20   35.44
  -5   6   5  761.17   37.29
  -5  -6   5  764.54   41.72
   5  -6  -5  747.31   30.62
   5  -6  -5  703.51   31.88
   5   6  -4   17.54    5.33
   5   6  -4   22.24    3.93
  -5   6   4   12.00    5.66
  -5  -6   4    3.75    4.77
   5  -6  -4    6.23    3.60
   5  -6  -4    3.11    1.73
   5   6  -3  118.88    7.78
   5   6  -3  100.40    6.28
  -5   6   3  104.86    7.00
  -5  -6   3  102.00    8.68
  -5  -6   3  105.07    4.12
   5  -6  -3  126.10    7.60
   5  -6  -3   98.57    5.07
   5   6  -2   10.21    4.02
  -5   6   2    9.58    5.47
  -5  -6   2   13.34    4.56
  -5  -6   2    4.64    1.96
   5  -6  -2   13.00    4.17
   5   6  -1 1768.79   75.42
  -5   6   1 1750.27   97.40
   5  -6  -1 1746.53   65.41
   5   6   0    8.31    4.49
  -5   6   0    3.54    2.87
   5  -6   0   -2.71    5.26
   5   6   1  135.55    8.65
   5   6   1  131.10    5.98
  -5   6  -1  121.39    6.13
   5  -6   1  141.05    8.05
   5   6   2   10.85    4.51
   5   6   2    6.51    1.88
  -5   6  -2   18.35    4.59
   5  -6   2    0.85    5.77
   5   6   3 1074.95   55.68
   5   6   3 1065.80   47.51
  -5   6  -3 1073.94   43.84
   5  -6   3 1090.90   59.76
   5   6   4   12.12    4.32
   5   6   4    8.96    2.87
  -5   6  -4    6.67    3.74
   5  -6   4    5.34    6.01
   5  -6   4   10.35    6.14
   5   6   5  402.98   20.08
  -5   6  -5  378.06   20.36
   5  -6   5  378.01   22.69
   5   6   6   26.61    6.82
  -5   6  -6    5.23    6.21
   5  -6   6    8.88    5.59
   5   6   7  242.26   14.04
  -5   6  -7  248.04   15.27
   5  -6   7  210.26   13.40
   5   6   8    7.93    7.59
  -5   6  -8    7.37    7.86
   5  -6   8   -6.83    7.96
   5   7 -10   81.82   10.69
   5  -7 -10   67.60   11.58
   5   7  -9   24.47    7.82
   5   7  -8  774.34   46.56
   5   7  -8  803.26   42.21
   5  -7  -8  695.96   36.04
   5   7  -7   10.71    5.55
   5   7  -7   18.93    4.61
   5  -7  -7    8.33    4.57
   5   7  -6   10.46    4.48
   5   7  -6    9.92    4.62
  -5   7   6    1.60    4.28
  -5  -7   6   13.04    5.59
   5  -7  -6   14.83    3.91
   5  -7  -6    0.20    3.26
   5   7  -5   11.30    4.12
   5   7  -5   12.52    4.12
  -5   7   5    4.56    4.91
  -5  -7   5    5.31    4.28
   5  -7  -5    0.16    3.77
   5  -7  -5   -2.26    2.07
   5   7  -4 1050.71   42.58
   5   7  -4  931.38   44.94
  -5   7   4 1018.26   57.31
   5  -7  -4  937.06   48.75
   5  -7  -4  890.24   38.39
   5   7  -3   20.21    4.28
   5   7  -3   21.28    3.11
  -5   7   3   15.59    4.85
  -5  -7   3   18.23    2.17
   5  -7  -3   37.70    4.84
   5  -7  -3   17.55    2.58
   5   7  -2  438.69   21.83
   5   7  -2  438.30   18.82
  -5   7   2  439.96   22.19
  -5  -7   2  337.99   15.60
   5  -7  -2  423.63   17.69
   5  -7  -2  377.40   16.23
   5   7  -1   21.85    4.71
   5   7  -1   15.31    2.24
   5  -7  -1   25.35    5.95
   5   7   0  486.79   22.79
   5   7   0  439.52   17.53
  -5   7   0  414.36   18.14
   5  -7   0  449.08   21.13
   5   7   1    9.72    4.19
  -5   7  -1   -0.50    3.33
   5  -7   1    6.07    3.81
   5   7   2  936.42   39.20
  -5   7  -2  828.36   34.19
   5  -7   2  951.36   41.01
   5   7   3   26.23    6.89
  -5   7  -3    9.48    4.74
   5  -7   3   20.39    5.27
   5   7   4   30.16    4.86
  -5   7  -4   21.51    4.56
   5  -7   4    9.94    5.39
   5   7   5    4.69    5.02
  -5   7  -5    8.31    4.89
   5  -7   5    0.17    5.51
   5   7   6  627.43   35.09
  -5   7  -6  615.91   29.08
   5  -7   6  566.21   28.65
   5   7   7   27.53    7.26
  -5   7  -7   20.67    6.89
   5   7   8   14.67    7.85
  -5   7  -8   34.35    8.05
   5   8 -10   66.69   11.71
   5   8  -9  116.22   13.67
   5   8  -9  145.44   13.76
   5   8  -8    5.17    6.52
   5   8  -8   24.51    7.66
   5  -8  -8    3.62    3.95
   5   8  -7  310.05   19.98
   5   8  -7  298.30   18.76
   5  -8  -7  274.40   17.31
   5   8  -6  150.56    8.60
  -5   8   6  142.72   11.12
   5  -8  -6   98.47    6.23
   5   8  -5  836.98   37.30
  -5   8   5  847.91   44.07
   5  -8  -5  666.78   33.12
   5   8  -4   46.83    6.39
   5   8  -4   29.80    4.13
  -5   8   4   22.41    6.18
  -5  -8   4   20.86    2.30
   5  -8  -4   26.52    4.34
   5  -8  -4   18.59    2.73
   5   8  -3  136.09    8.00
   5   8  -3  121.42    7.27
  -5   8   3  105.10    9.12
  -5  -8   3  106.62    5.91
   5  -8  -3  116.37    6.91
   5  -8  -3   99.92    6.31
   5   8  -2  153.43   10.11
   5   8  -2  135.81    6.56
  -5  -8   2  104.05    6.25
   5  -8  -2  140.85    8.53
   5  -8  -2  115.97    6.34
   5   8  -1 1515.57   64.59
   5   8  -1 1538.06   63.27
   5  -8  -1 1570.70   66.39
   5  -8  -1 1428.85   69.76
   5   8   0  177.91    9.99
  -5   8   0  148.73    8.01
   5  -8   0  170.50   10.29
   5   8   1    6.77    4.23
  -5   8  -1   15.20    3.51
   5  -8   1    8.25    4.04
   5   8   2   43.62    7.13
  -5   8  -2   30.18    4.29
   5  -8   2   27.78    6.60
   5   8   3  895.36   47.86
  -5   8  -3  790.71   38.32
   5   8   4  190.60   11.67
  -5   8  -4  183.46   10.61
   5  -8   4  188.55   11.73
   5   8   5  183.30   12.34
  -5   8  -5  162.98    9.46
   5   8   6   33.93    7.97
  -5   8  -6   22.22    7.84
   5  -8   6    4.84    5.51
   5   8   7  166.92   12.47
  -5   8  -7  129.87   11.31
   5   8   8   78.16   10.20
  -5   8  -8   54.89   11.21
   5   9 -10   17.99    8.83
   5   9  -9  160.54   16.65
   5   9  -9  166.25   12.24
   5   9  -8  575.16   33.75
   5   9  -8  497.51   28.27
   5   9  -7   63.85    7.14
   5   9  -7   80.61    7.17
   5  -9  -7   60.24    5.40
   5   9  -6   32.71    7.25
   5   9  -6   36.84    4.80
  -5   9   6   35.33    5.98
   5  -9  -6   33.60    4.61
   5   9  -5  121.55   10.46
  -5   9   5  106.20    9.47
   5  -9  -5  116.08    7.83
   5  -9  -5   87.18    5.68
   5   9  -4  957.17   44.44
   5   9  -4  962.73   42.63
  -5   9   4  934.45   54.93
  -5  -9   4  821.91   32.06
   5  -9  -4  898.92   34.73
   5  -9  -4  822.24   44.60
   5   9  -3  280.77   14.83
   5   9  -3  286.59   12.87
  -5  -9   3  244.76   10.90
   5  -9  -3  294.44   12.80
   5  -9  -3  242.11   13.03
   5   9  -2  571.15   25.74
   5   9  -2  536.26   24.57
  -5  -9   2  409.74   20.08
   5  -9  -2  571.89   21.96
   5  -9  -2  491.17   22.40
   5   9  -1   11.71    5.51
   5  -9  -1   12.61    5.26
   5  -9  -1    1.54    3.41
   5   9   0  648.11   29.64
  -5   9   0  567.60   24.99
   5  -9   0  653.02   30.51
   5  -9   0  522.47   29.86
   5   9   1  247.26   14.37
  -5   9  -1  232.14   10.90
   5  -9   1  256.97   15.15
   5   9   2  651.89   30.36
  -5   9  -2  634.24   26.80
   5   9   3   89.38    8.75
  -5   9  -3   90.28    6.73
   5   9   4   76.60    7.18
  -5   9  -4   60.18    6.05
   5  -9   4   67.56    6.88
   5   9   5   69.27    8.04
  -5   9  -5   51.12    7.19
   5   9   6  342.79   19.06
  -5   9  -6  324.68   18.64
   5   9   7  113.60   10.74
  -5   9  -7   97.38   10.33
   5  -9   7   96.53   11.84
   5   9   8   23.88    8.78
  -5   9  -8   25.69   11.86
   5  -9   8   29.43    8.76
   5  10 -10  188.05   21.74
   5  10  -9   15.04   10.22
   5  10  -9   18.55    6.81
   5  10  -8    0.48    7.72
   5  10  -8    7.34    6.31
   5  10  -7  135.37   11.05
   5  10  -7  143.14   10.27
   5 -10  -7  125.07    8.88
   5  10  -6  624.40   30.57
   5  10  -6  566.70   23.57
  -5  10   6  584.84   39.43
   5 -10  -6  588.58   31.90
   5  10  -5  335.39   17.57
   5  10  -5  318.57   15.33
  -5 -10   5  263.36   12.52
   5 -10  -5  308.39   12.45
   5 -10  -5  266.27   15.11
   5  10  -4  197.72   11.61
   5  10  -4  168.47    8.74
  -5  10   4  159.65   12.27
  -5 -10   4  149.25    7.31
   5 -10  -4  184.89   10.57
   5 -10  -4  144.94    9.06
   5  10  -3   51.57    7.01
   5  10  -3   51.37    3.93
  -5 -10   3   39.09    3.77
   5 -10  -3   41.73    5.54
   5 -10  -3   36.45    4.35
   5  10  -2  654.62   29.86
   5  10  -2  609.10   25.09
  -5 -10   2  487.05   26.19
   5 -10  -2  646.60   28.66
   5 -10  -2  590.11   22.36
   5  10  -1  800.49   36.53
   5 -10  -1  807.69   33.54
   5 -10  -1  677.53   43.48
   5  10   0  582.61   28.84
   5 -10   0  573.45   27.85
   5 -10   0  447.72   21.77
   5  10   1   20.28    5.03
  -5  10  -1   20.04    4.38
   5 -10   1   15.96    4.90
   5 -10   1   11.46    3.88
   5  10   2  297.25   15.64
  -5  10  -2  265.71   14.61
   5  10   3  276.95   15.64
  -5  10  -3  242.83   11.85
   5  10   4  429.53   24.07
  -5  10  -4  381.77   19.00
   5 -10   4  395.32   20.89
   5  10   5   88.75    7.97
  -5  10  -5   52.66    7.20
   5  10   6   16.55    7.66
  -5  10  -6    8.51    7.04
   5 -10   6    3.06    6.28
   5  10   7    8.62    8.62
  -5  10  -7   29.35    9.02
   5 -10   7   11.26    8.41
   5  10   8  158.76   16.79
  -5  10  -8  147.81   15.14
   5 -10   8  128.83   18.14
   5  11 -10   13.44    8.51
   5  11  -9  203.09   16.20
   5  11  -8  113.07   12.01
   5  11  -8  132.07   10.26
   5  11  -7  282.59   19.24
   5  11  -7  249.76   13.75
   5 -11  -7  267.91   15.88
   5  11  -6   13.24    6.00
   5  11  -6   22.74    5.51
   5 -11  -6    6.70    4.53
   5  11  -5  166.58   12.33
   5 -11  -5  165.70   10.21
   5 -11  -5  114.09    7.06
   5  11  -4  286.36   14.69
  -5 -11   4  218.85   10.70
   5 -11  -4  281.52   12.97
   5 -11  -4  214.72   12.81
   5  11  -3 1014.17   48.00
   5  11  -3  922.15   38.88
  -5 -11   3  744.58   34.15
   5 -11  -3  929.59   41.36
   5 -11  -3  834.96   35.82
   5  11  -2  213.75   12.04
  -5 -11   2  141.07    9.35
   5 -11  -2  183.57   10.92
   5 -11  -2  173.31    9.45
   5  11  -1    9.41    4.80
   5 -11  -1   12.38    4.73
   5 -11  -1    6.28    4.19
   5  11   0  278.85   15.70
   5 -11   0  216.55   16.30
   5  11   1  859.13   39.94
  -5  11  -1  757.85   33.49
   5 -11   1  882.01   38.24
   5 -11   1  658.57   46.31
   5  11   2  223.68   14.45
  -5  11  -2  186.51   10.49
   5 -11   2  201.60   10.55
   5  11   3   63.46    7.93
  -5  11  -3   60.19    6.27
   5  11   4   37.08    6.15
  -5  11  -4   21.16    5.74
   5 -11   4   31.77    6.18
   5  11   5  237.86   13.72
  -5  11  -5  222.96   13.42
   5 -11   5  227.52   13.74
   5  11   6  132.54   12.74
  -5  11  -6   96.60    9.99
   5 -11   6  104.50   10.64
   5  11   7  139.17   15.38
  -5  11  -7  146.02   12.63
   5 -11   7  142.07   15.94
   5  11   8    3.46    9.10
  -5  11  -8   10.87    8.89
   5 -11   8   -0.84    8.72
   5  12  -9  -17.25   11.71
   5  12  -9    5.47    7.86
   5  12  -8    8.05    9.35
   5  12  -8   -3.43    5.84
   5  12  -7   11.56    5.70
   5 -12  -7   24.84    5.34
   5  12  -6  827.08   45.49
   5 -12  -6  785.01   45.90
   5  12  -5    4.82    6.03
   5 -12  -5    6.20    4.82
   5 -12  -5   -2.45    5.51
   5  12  -4  219.91   12.91
  -5 -12   4  143.76    8.74
   5 -12  -4  193.40   10.36
   5 -12  -4  142.63    9.68
   5  12  -3   25.63    5.80
  -5 -12   3   -0.69    3.29
   5 -12  -3   -1.08    5.91
   5 -12  -3   -1.67    4.09
   5  12  -2  804.37   38.85
  -5 -12   2  550.94   37.43
   5 -12  -2  851.60   31.99
   5 -12  -2  627.13   30.45
   5  12  -1   86.41    7.95
   5 -12  -1   67.41    6.33
   5 -12  -1   50.35    6.34
   5  12   0  587.92   28.70
   5 -12   0  532.88   23.29
   5 -12   0  416.88   27.34
   5  12   1   27.36    6.26
  -5  12  -1    9.85    4.08
   5 -12   1   17.35    7.17
   5 -12   1   11.62    5.81
   5  12   2  253.63   15.58
  -5  12  -2  214.40   13.70
   5 -12   2  223.97   13.16
   5  12   3   15.41    6.99
  -5  12  -3   10.09    3.97
   5 -12   3   13.12    5.83
   5  12   4  618.13   30.18
  -5  12  -4  585.70   27.61
   5 -12   4  607.75   36.37
   5  12   5   16.99    5.72
  -5  12  -5    6.39    6.72
   5 -12   5   16.74    7.93
   5  12   6    0.90    7.92
  -5  12  -6    1.97    7.70
   5 -12   6    0.87    6.77
   5  12   7   14.59    8.02
  -5  12  -7    6.56    7.55
   5 -12   7   24.98    8.73
   5  13  -9  248.94   19.20
   5  13  -8   13.77   11.34
   5  13  -8    0.69    7.76
   5  13  -7  238.57   15.30
   5 -13  -7  247.34   15.97
   5  13  -6    5.14    4.96
   5 -13  -6    7.36    4.97
   5  13  -5  361.71   22.75
   5  13  -5  331.79   15.87
   5 -13  -5  327.00   16.60
   5  13  -4    7.31    5.14
   5 -13  -4    5.90    3.93
   5 -13  -4    6.65    4.70
   5  13  -3  973.38   45.55
  -5 -13   3  696.14   38.86
   5 -13  -3  996.20   42.79
   5 -13  -3  786.77   39.44
   5  13  -2   12.72    5.61
  -5 -13   2    0.35    3.85
   5 -13  -2    7.10    5.42
   5 -13  -2   -1.45    4.55
   5  13  -1   12.17    5.90
   5 -13  -1   10.12    4.77
   5 -13  -1    6.21    5.15
   5  13   0   -1.46    5.48
   5 -13   0    1.36    5.25
   5 -13   0    8.20    5.23
   5  13   1 1032.59   50.61
  -5  13  -1  871.09   42.13
   5 -13   1 1091.72   47.31
   5  13   2    0.00    5.65
  -5  13  -2    5.37    4.70
   5 -13   2   -0.76    6.63
   5  13   3  259.23   17.14
  -5  13  -3  223.14   12.76
   5 -13   3  238.58   16.90
   5  13   4    2.36    7.82
  -5  13  -4    2.63    4.77
   5 -13   4    0.55    5.83
   5  13   5  277.88   22.23
  -5  13  -5  270.43   16.41
   5 -13   5  278.16   20.74
   5  13   6   -2.02    5.69
  -5  13  -6    0.98    7.05
   5 -13   6   -2.81    7.03
   5  13   7  158.09   13.97
  -5  13  -7  180.19   15.92
   5 -13   7  147.95   20.91
   5  14  -9    8.96   10.81
   5  14  -9   25.11    9.12
   5  14  -8    0.84   11.81
   5  14  -8   17.22    7.75
   5  14  -7    8.45   10.44
   5  14  -7   13.54    6.68
   5 -14  -7   19.86    5.94
   5 -14  -6  527.14   32.24
   5 -14  -5   80.08    8.17
   5  14  -4   38.80    6.70
   5 -14  -4   44.09    6.38
   5 -14  -4   25.72    5.74
   5  14  -3   11.38    5.88
  -5 -14   3   -2.63    4.03
   5 -14  -3    3.36    5.42
   5 -14  -3    2.47    5.31
   5  14  -2  385.92   20.29
  -5 -14   2  275.14   20.43
   5 -14  -2  424.79   19.36
   5 -14  -2  294.48   15.78
   5  14  -1  106.77    8.47
   5 -14  -1  112.86    8.05
   5 -14  -1   71.02    7.51
   5  14   0  394.75   20.51
   5 -14   0  392.94   20.26
   5  14   1   18.20    7.61
   5 -14   1   -2.97    7.33
   5  14   2   71.76    8.37
  -5  14  -2   51.17    6.90
   5 -14   2   67.60    7.94
   5  14   3   63.20    7.81
  -5  14  -3   63.34    6.48
   5 -14   3   53.60    8.52
   5  14   4  618.65   39.67
  -5  14  -4  550.42   30.03
   5 -14   4  614.02   34.47
   5  14   5    6.88    6.69
  -5  14  -5   15.28    6.08
   5 -14   5    4.54    8.35
   5  14   6  -20.45    8.82
  -5  14  -6   -5.09    6.89
   5 -14   6    8.36    9.96
   5  14   7    9.53    8.77
  -5  14  -7   22.49    8.54
   5 -14   7    5.59    8.04
   5  15  -9  154.58   21.49
   5  15  -8   55.68   14.07
   5  15  -7  154.31   16.77
   5 -15  -7  146.80   13.55
   5 -15  -6    0.70    5.80
   5  15  -5  271.68   18.26
   5 -15  -5  233.24   14.81
   5  15  -4   59.18    7.53
   5 -15  -4   71.98    8.56
   5  15  -3  630.27   33.44
   5 -15  -3  659.10   31.60
   5 -15  -3  453.43   30.65
   5  15  -2   29.63    5.89
  -5 -15   2   -1.04    6.09
   5 -15  -2   19.51    5.71
   5 -15  -2    4.44    5.00
   5  15  -1   -4.24    5.59
   5 -15  -1    7.49    6.27
   5  15   0   29.17    6.10
   5 -15   0   19.70    6.43
   5  15   1  782.39   38.51
   5 -15   1  807.00   43.37
   5  15   2   77.29    9.88
  -5  15  -2   75.01    8.11
   5 -15   2   77.04    8.74
   5  15   3  272.43   19.55
  -5  15  -3  228.96   14.01
   5 -15   3  245.64   14.90
   5  15   4    5.87    6.82
  -5  15  -4   11.25    7.28
   5 -15   4    8.50    6.99
   5  15   5  187.41   14.64
  -5  15  -5  170.34   14.32
   5 -15   5  190.15   15.68
   5  15   6   41.86   10.95
  -5  15  -6   59.62   10.51
   5 -15   6   61.15   11.18
   5  15   7  136.62   15.83
  -5  15  -7  116.47   11.50
   5 -15   7  117.34   14.67
   5  16  -7   85.05   17.44
   5 -16  -7   76.80    9.36
   5 -16  -6  195.25   15.16
   5  16  -5   80.73   10.46
   5 -16  -5   76.37    7.73
   5  16  -4    7.98    7.33
   5 -16  -4   10.27    5.51
   5  16  -3   34.00    7.05
   5 -16  -3   42.06    6.88
   5  16  -2  171.66   14.10
   5 -16  -2  200.19   13.81
   5  16  -1  288.54   16.60
   5 -16  -1  306.98   17.38
   5  16   0  192.36   14.65
   5 -16   0  192.20   13.14
   5  16   1   44.67    8.55
   5 -16   1   38.44    7.98
   5  16   2   41.99    7.78
  -5  16  -2   27.98    6.27
   5 -16   2   48.14    7.34
   5  16   3  178.73   12.63
  -5  16  -3  160.59   12.21
   5 -16   3  167.82   14.86
   5  16   4  198.71   27.33
  -5  16  -4  164.94   12.10
   5 -16   4  179.92   16.95
   5  16   5  117.04   14.80
  -5  16  -5   85.90   10.88
   5 -16   5   92.29   11.63
   5  16   6   -5.52    7.09
  -5  16  -6    9.21    7.40
   5 -16   6   -6.40    7.50
   5  17  -8  187.86   21.33
   5  17  -7  114.25   17.88
   5 -17  -6   -0.36    5.80
   5  17  -5   35.80   11.54
   5 -17  -5   28.15    7.51
   5  17  -4  236.61   16.93
   5 -17  -4  269.89   17.91
   5  17  -3  365.67   21.37
   5 -17  -3  393.75   19.62
   5  17  -2  126.72   12.65
   5 -17  -2  119.21   11.12
   5  17  -1    7.92    6.91
   5 -17  -1    3.48    6.74
   5  17   0  119.28   10.62
   5 -17   0  119.43   12.37
   5  17   1  360.46   18.13
   5 -17   1  374.45   19.56
   5  17   2  372.49   25.52
  -5  17  -2  312.54   18.21
   5 -17   2  355.86   22.90
   5  17   3    4.18    8.96
  -5  17  -3    1.85    5.20
   5 -17   3   17.27    9.14
   5  17   4   17.10    9.74
  -5  17  -4   24.43    6.48
   5 -17   4   -3.34    7.67
   5  17   5   77.58   11.20
  -5  17  -5   65.26    9.58
   5 -17   5   57.66   11.26
   5  17   6  163.48   19.45
  -5  17  -6  186.91   15.31
   5 -17   6  194.74   17.08
   5  18  -7  107.82   17.19
   5  18  -6   10.52   10.52
   5 -18  -6   30.19    8.47
   5 -18  -5  224.44   18.96
   5  18  -4   29.97    9.91
   5 -18  -4   20.77    6.99
   5  18  -3   75.71    9.71
   5 -18  -3   61.51    9.80
   5  18  -2   89.59   10.05
   5 -18  -2   66.60    9.79
   5  18  -1  434.14   28.02
   5 -18  -1  501.05   29.49
   5  18   0   38.77    8.46
   5 -18   0   34.14    8.71
   5  18   1   28.89    8.81
   5 -18   1   34.29    8.57
   5  18   2   53.50    9.02
   5 -18   2   21.91    9.76
   5  18   3  267.27   17.40
  -5  18  -3  200.22   14.15
   5 -18   3  274.81   20.87
   5  18   4   19.22   10.43
  -5  18  -4    5.83    6.50
   5 -18   4    2.41    9.25
   5  18   5   98.77   16.05
  -5  18  -5   68.88   11.59
   5 -18   5  106.94   14.39
   5  19  -7   -1.22   17.97
   5  19  -6   10.68   11.22
   5 -19  -6   26.74    8.79
   5  19  -5   17.47   11.64
   5 -19  -5   -3.13    6.65
   5  19  -4  653.85   42.75
   5 -19  -4  684.05   43.89
   5  19  -3   21.46    8.91
   5 -19  -3   19.18    7.33
   5  19  -2  196.58   15.90
   5 -19  -2  220.82   16.08
   5  19  -1  -12.51    8.20
   5 -19  -1   -1.66    8.32
   5  19   0  278.25   21.04
   5 -19   0  326.10   20.74
   5  19   1   20.05    9.71
   5 -19   1   38.80    9.88
   5  19   2  439.46   34.42
   5 -19   2  467.74   35.91
   5  19   3   -4.00    7.80
  -5  19  -3    3.89    6.25
   5 -19   3    6.01    9.45
   5  19   4   15.38    9.48
  -5  19  -4   23.74    8.19
   5 -19   4   18.53   11.12
   5  19   5    5.73    9.12
  -5  19  -5   20.08    9.96
   5 -19   5   12.68   10.10
   5  20  -6   17.69   17.41
   5 -20  -6  -14.06    8.74
   5  20  -5  316.82   28.16
   5 -20  -5  291.24   28.57
   5  20  -4    6.93    9.90
   5 -20  -4   -1.48    7.38
   5  20  -3   30.52   10.88
   5 -20  -3   38.17   10.71
   5  20  -2    8.00    8.00
   5 -20  -2   11.12    8.52
   5  20  -1  371.54   24.75
   5 -20  -1  456.47   30.31
   5  20   0    9.88    9.44
   5 -20   0   19.30    9.91
   5  20   1   14.82    9.37
   5 -20   1   17.72   14.27
   5  20   2   -5.67   11.34
   5  20   3  264.65   23.27
   5 -20   3  214.54   25.44
   5  20   4    7.83    9.35
  -5  20  -4    7.21    7.04
   5 -20   4    0.84   14.33
   5  21  -6   -0.30   18.18
   5 -21  -6   20.08   10.42
   5  21  -5  -16.43   10.68
   5 -21  -5    2.86    9.79
   5  21  -4  342.45   35.76
   5 -21  -4  347.59   28.64
   5  21  -3   44.63   11.77
   5 -21  -3   30.58   12.74
   5  21  -2  134.30   15.87
   5 -21  -2  147.82   18.11
   5  21  -1  -11.31    9.00
   5 -21  -1   -5.31   10.62
   5  21   0  159.04   15.90
   5 -21   0  143.89   17.74
   5  21   1   46.67   11.95
   5 -21   1   44.47   11.89
   5  21   2  308.97   22.33
   5 -21   2  376.28   30.04
   5  21   3   -0.90    8.77
   5 -21   3   10.72   10.49
   5  21   4    4.05   11.25
  -5  21  -4    4.21    7.57
   5 -21   4   14.46   11.87
   5  22  -5   76.24   15.42
   5  22  -4   50.28   17.12
   5 -22  -4   36.82   12.27
   5  22  -3   36.69   12.49
   5 -22  -3   13.24   10.35
   5  22  -2   74.40   15.47
   5 -22  -2   68.61   12.78
   5  22  -1  129.25   15.80
   5 -22  -1  153.75   21.80
   5  22   0   60.06   14.60
   5 -22   0   73.01   15.73
   5  22   1   10.05   11.92
   5 -22   1   10.09   17.19
   5  22   2   21.97   12.39
   5 -22   2   36.11   13.38
   5  22   3   88.00   14.43
   5 -22   3  152.49   20.00
   5  23  -4   69.64   18.94
   5 -23  -4   72.27   13.54
   5  23  -3  167.63   19.60
   5 -23  -3  198.90   26.05
   5  23  -2   28.59   15.31
   5 -23  -2   29.71   16.78
   5  23  -1  -10.93   12.42
   5 -23  -1  -14.87   13.96
   5  23   0   38.10   11.97
   5 -23   0   70.36   17.27
   5  23   1  125.54   19.63
   5 -23   1  172.67   26.28
   5  23   2   94.11   14.55
   5  24  -1   75.66   16.27
   5 -24  -1   35.30   23.53
   6   0 -10   38.22   11.41
   6   0  -9   21.91    8.05
   6   0  -8  483.28   29.15
   6   0  -8  492.10   26.63
   6   0  -7   -0.68    3.91
   6   0  -6  168.11   10.01
   6   0  -5   34.41    6.92
   6   0  -4  754.21   40.52
   6   0  -3    2.93    5.54
   6   0  -2 1158.24   52.26
   6   0  -1   64.58    9.95
  -6   0   1   26.75    3.72
   6   0   0  453.06   23.40
  -6   0   0  402.42   16.53
   6   0   1   12.66    5.09
  -6   0  -1   -1.48    2.95
   6   0   2  747.60   36.77
  -6   0  -2  681.13   31.48
   6   0   3   33.60    8.19
   6   0   3   15.92    4.84
  -6   0  -3   14.81    4.44
   6   0   4    1.63    4.89
   6   0   4   -4.83    5.34
  -6   0  -4    2.81    5.62
   6   0   5    9.43    7.64
  -6   0  -5   12.16    6.99
   6   0   6  243.98   20.45
  -6   0  -6  234.79   17.87
   6   0   7    3.25    8.93
  -6   0  -7    6.42    6.25
   6   1 -10   10.50   11.71
   6  -1 -10   17.24    8.62
   6   1  -9  179.44   14.44
   6  -1  -9  201.71   15.02
   6   1  -8   15.14    7.12
   6   1  -8   26.04    6.81
   6  -1  -8   20.46    5.90
   6  -1  -8   24.03    6.26
   6   1  -7  228.92   13.91
   6   1  -7  249.72   13.33
   6  -1  -7  223.38   12.98
   6   1  -6   89.38    7.90
   6  -1  -6   81.39    7.46
   6   1  -5 1070.13   51.01
   6  -1  -5 1063.10   58.34
   6   1  -4   49.22    7.05
   6  -1  -4   58.51    7.17
   6   1  -3   35.91    6.37
   6  -1  -3   50.77    6.35
   6   1  -2  130.38    9.45
   6  -1  -2  131.43    8.96
   6   1  -1 2746.86  114.17
  -6   1   1 2334.02   95.19
  -6  -1   1 2470.75   95.53
   6  -1  -1 2754.88  114.14
   6   1   0   31.23    5.72
  -6   1   0   28.92    3.32
  -6  -1   0   29.77    3.29
   6  -1   0   41.15    5.74
   6   1   1  101.95    8.54
  -6   1  -1   98.90    5.75
  -6  -1  -1   89.68    6.07
   6  -1   1  109.59    8.40
   6   1   2   31.50    7.42
  -6   1  -2   28.83    4.75
  -6  -1  -2   20.05    4.60
   6  -1   2   45.24    8.42
   6   1   3  710.68   42.60
   6   1   3  622.71   31.24
  -6   1  -3  727.13   31.01
  -6  -1  -3  737.04   32.38
   6  -1   3  721.98   31.68
   6  -1   3  618.53   32.10
   6   1   4   22.03    5.87
   6   1   4   19.59    4.81
  -6   1  -4   26.37    5.60
  -6  -1  -4   29.91    5.48
   6  -1   4   20.25    5.55
   6  -1   4   26.08    5.87
   6   1   5  225.84   16.27
  -6   1  -5  244.26   14.75
  -6  -1  -5  240.29   14.47
   6  -1   5  251.05   12.85
   6   1   6   10.89    6.50
  -6   1  -6   15.26    6.80
  -6  -1  -6    9.75    6.11
   6  -1   6    6.82    6.49
   6   1   7   13.99    7.48
  -6   1  -7   -2.14    9.39
  -6  -1  -7   12.99    7.24
   6  -1   7   14.60    6.97
   6   2 -10   42.89   11.49
   6  -2 -10   24.74    9.11
   6   2  -9    1.72    6.89
   6  -2  -9   -3.41    7.15
   6   2  -8  392.90   22.78
   6   2  -8  414.78   25.98
   6  -2  -8  421.46   23.32
   6   2  -7   90.01    8.86
   6   2  -7   82.31    8.47
   6  -2  -7   75.33    7.03
   6   2  -6   57.42    6.10
   6  -2  -6   61.15    6.43
   6   2  -5   40.51    6.00
   6  -2  -5   33.17    6.21
   6   2  -4  475.83   25.90
   6  -2  -4  451.39   24.43
   6   2  -3  227.60   12.94
   6  -2  -3  218.80   14.00
   6   2  -2  696.26   37.08
   6  -2  -2  715.98   30.51
   6   2  -1   35.12    6.86
  -6   2   1   24.75    3.44
  -6  -2   1   27.27    3.33
   6  -2  -1   67.45   11.46
   6   2   0  171.82   10.96
  -6   2   0  157.34    7.69
  -6  -2   0  167.26    8.54
   6  -2   0  173.22   10.86
   6   2   1  229.56   12.15
  -6   2  -1  213.47    9.73
  -6  -2  -1  205.87   10.68
   6  -2   1  243.22   13.57
   6   2   2  642.49   31.19
   6   2   2  564.94   28.02
  -6   2  -2  630.36   26.07
  -6  -2  -2  596.07   28.89
   6  -2   2  656.02   30.47
   6   2   3   63.48    7.55
   6   2   3   39.20    5.16
  -6   2  -3   62.29    6.39
  -6  -2  -3   66.28    7.14
   6  -2   3   33.39    5.91
   6   2   4   -0.33    6.04
  -6   2  -4   11.67    5.10
  -6  -2  -4    3.68    5.52
   6  -2   4    6.87    5.24
   6  -2   4   -1.21    6.06
   6   2   5   47.92    8.64
  -6   2  -5   33.52    6.28
  -6  -2  -5   36.19    6.64
   6  -2   5   53.13    9.29
   6   2   6  253.16   23.46
  -6   2  -6  253.75   18.11
  -6  -2  -6  231.50   15.69
   6  -2   6  247.46   21.61
   6   2   7   20.56    8.48
  -6   2  -7   21.63    7.43
  -6  -2  -7   16.61    7.40
   6  -2   7   17.68    9.08
   6  -3 -10  113.29   13.71
   6   3  -9   89.87   11.83
   6  -3  -9   70.00   10.53
   6   3  -8   19.86    6.25
   6   3  -8   18.91    6.88
   6  -3  -8   19.19    6.28
   6   3  -7  164.78   10.74
   6   3  -7  165.14   11.41
   6  -3  -7  152.23    9.98
   6   3  -6  426.82   21.38
   6   3  -6  472.53   27.00
   6  -3  -6  425.97   24.79
   6   3  -5  485.77   24.03
   6  -3  -5  460.74   28.06
   6   3  -4  154.24   10.79
   6  -3  -4  164.03    8.96
   6   3  -3   16.97    4.45
   6  -3  -3   18.27    4.89
   6   3  -2  464.95   22.30
   6  -3  -2  427.72   22.74
   6   3  -1  652.04   30.63
  -6   3   1  593.56   24.40
  -6  -3   1  661.14   25.73
   6  -3  -1  717.65   31.89
   6   3   0  358.93   18.04
  -6   3   0  326.80   13.62
  -6  -3   0  321.73   14.30
   6  -3   0  338.34   15.87
   6   3   1  113.48    9.05
  -6   3  -1   86.55    5.96
  -6  -3  -1   82.70    6.93
   6  -3   1  108.81    8.82
   6   3   2   85.30    9.75
  -6   3  -2   97.88    6.90
  -6  -3  -2   83.07    6.65
   6  -3   2  132.89    9.98
   6   3   3  368.73   19.73
   6   3   3  303.01   18.33
  -6   3  -3  328.97   17.54
  -6  -3  -3  355.00   16.74
   6  -3   3  314.26   18.00
   6   3   4  275.47   18.83
  -6   3  -4  269.54   17.07
  -6  -3  -4  288.24   15.20
   6  -3   4  272.56   15.93
   6  -3   4  215.05   16.65
   6   3   5  203.18   15.69
  -6   3  -5  212.34   15.32
  -6  -3  -5  218.51   14.27
   6  -3   5  220.12   17.81
   6   3   6    5.39    6.70
  -6   3  -6    1.16    6.29
  -6  -3  -6   17.50    7.76
   6  -3   6   10.75    7.33
   6   3   7   24.08    7.70
  -6   3  -7   34.76    7.95
  -6  -3  -7   17.60    7.24
   6  -3   7   25.50    8.12
   6   4 -10   23.19    8.70
   6   4  -9   88.89   10.26
   6   4  -8  179.69   13.30
   6   4  -8  183.24   16.13
   6  -4  -8  168.92   10.96
   6   4  -7  210.23   12.15
   6   4  -7  218.34   14.40
   6  -4  -7  193.45   11.91
   6   4  -6   35.30    7.10
   6   4  -6   32.95    6.11
   6  -4  -6   34.22    6.22
   6   4  -5   54.40    5.93
   6   4  -5   57.08    6.40
   6  -4  -5   53.67    6.20
   6   4  -4  209.58   11.21
   6  -4  -4  208.38   11.26
   6   4  -3  501.08   22.55
   6  -4  -3  489.56   22.25
   6   4  -2  209.27   12.70
   6  -4  -2  201.98   10.85
   6   4  -1   43.26    6.42
  -6   4   1   18.81    2.79
  -6  -4   1   17.27    2.63
   6  -4  -1   35.04    6.61
   6   4   0   62.85    6.75
  -6   4   0   44.25    4.56
  -6  -4   0   49.37    4.29
   6  -4   0   63.38    7.49
   6   4   1  437.42   21.61
  -6   4  -1  384.79   16.61
   6  -4   1  379.16   19.10
   6   4   2  259.22   15.41
   6   4   2  231.36   12.17
  -6   4  -2  253.39   11.53
   6  -4   2  230.41   14.71
   6   4   3  252.67   16.33
  -6   4  -3  260.03   13.78
   6  -4   3  252.09   15.60
   6   4   4    7.40    5.42
  -6   4  -4   13.45    5.41
   6  -4   4   26.06    7.75
   6   4   5  102.71   10.17
  -6   4  -5  124.22   10.37
  -6  -4  -5  100.45    9.46
   6  -4   5   91.51    9.51
   6   4   6  151.36   13.79
  -6   4  -6  153.84   13.38
  -6  -4  -6  116.85   10.74
   6  -4   6  129.66   11.92
   6   4   7  159.39   14.16
  -6   4  -7  150.46   15.28
   6  -4   7  135.27   12.86
   6   5 -10  301.98   22.12
   6   5  -9   11.42    7.16
   6   5  -8   12.04    7.65
   6   5  -8    5.81    5.64
   6   5  -7   37.20    7.08
   6   5  -7   27.63    4.98
   6  -5  -7   26.53    5.27
   6   5  -6  751.01   32.78
   6   5  -6  697.53   33.57
   6  -5  -6  660.67   38.78
   6   5  -5  107.53    8.39
   6   5  -5   94.74    7.81
   6  -5  -5  102.10    7.02
   6   5  -4  192.95   10.63
   6   5  -4  181.82   10.44
   6  -5  -4  192.82   10.80
   6   5  -3   13.69    5.01
   6  -5  -3   19.73    5.75
   6   5  -2  557.93   25.07
  -6  -5   2  416.37   16.16
  -6  -5   2  486.32   16.26
   6  -5  -2  546.77   23.15
   6   5  -1  124.59    9.10
  -6  -5   1  106.89    5.62
   6  -5  -1  120.85    8.66
   6   5   0  659.72   32.74
  -6   5   0  568.58   24.09
   6  -5   0  667.40   28.00
   6   5   1   26.67    5.63
   6   5   1   19.25    3.26
  -6   5  -1   26.02    4.34
   6  -5   1   38.18    7.10
   6   5   2  121.92    8.48
   6   5   2   86.35    5.63
  -6   5  -2  105.52    7.43
   6  -5   2  109.08    8.25
   6   5   3   52.19    7.95
  -6   5  -3   60.14    6.74
   6  -5   3   57.29    7.52
   6   5   4  603.46   31.54
  -6   5  -4  561.83   32.17
   6  -5   4  583.55   36.98
   6   5   5   43.53    7.42
  -6   5  -5   55.07    7.40
   6  -5   5   29.66    7.09
   6   5   6    1.16    9.25
  -6   5  -6    9.41    6.77
   6   5   7   13.76    8.78
  -6   5  -7   11.61    7.63
   6  -5   7   -1.31    7.84
   6   6  -9  188.16   15.48
   6   6  -8   20.13    7.23
   6   6  -8   15.69    6.65
   6   6  -7  296.40   17.54
   6   6  -7  292.92   17.61
   6  -6  -7  275.04   16.93
   6   6  -6   32.36    5.69
   6   6  -6   24.55    6.01
   6  -6  -6   16.37    5.40
   6   6  -5   49.55    7.80
   6   6  -5   54.78    6.35
   6  -6  -5   51.76    6.55
   6   6  -4   19.58    4.94
   6   6  -4   21.13    4.09
   6  -6  -4   20.39    5.26
   6   6  -3  678.05   34.19
   6   6  -3  713.60   28.23
   6  -6  -3  646.71   28.45
   6   6  -2   20.57    5.35
  -6  -6   2    6.87    2.11
  -6  -6   2   10.57    1.82
   6  -6  -2   20.33    4.83
   6   6  -1   25.82    5.66
   6  -6  -1   35.94    6.55
   6   6   0   51.76    6.66
  -6   6   0   41.24    4.77
   6  -6   0   45.56    5.93
   6   6   1  633.54   31.49
   6   6   1  598.85   24.58
  -6   6  -1  604.08   24.10
   6  -6   1  655.26   32.61
   6   6   2    6.35    5.35
  -6   6  -2    7.95    4.30
   6  -6   2    6.62    5.77
   6   6   3  201.35   13.67
  -6   6  -3  191.94   10.70
   6  -6   3  200.13   12.96
   6   6   4   47.34    8.97
  -6   6  -4   33.68    7.06
   6  -6   4   15.19    6.68
   6   6   5  200.66   14.11
  -6   6  -5  162.10   13.81
   6   6   6    8.81    7.48
  -6   6  -6   -5.61    7.75
   6   6   7  211.48   19.54
  -6   6  -7  224.59   17.56
   6   7  -9   18.52    9.68
   6   7  -8   18.21    8.40
   6   7  -8    3.06    6.30
   6   7  -7   35.83    7.17
   6  -7  -7   15.77    5.42
   6   7  -6  704.00   36.66
   6   7  -6  658.97   39.71
   6  -7  -6  638.19   31.82
   6   7  -5   18.79    6.14
   6   7  -5    9.79    4.64
   6  -7  -5    9.37    5.26
   6   7  -4  274.44   15.84
   6   7  -4  282.13   16.56
   6  -7  -4  286.65   15.05
   6   7  -3   30.09    7.14
   6   7  -3   19.65    3.79
   6  -7  -3    8.00    6.33
   6   7  -2  553.71   25.13
   6   7  -2  530.44   23.67
   6  -7  -2  552.77   25.23
   6   7  -1   22.16    5.20
   6   7  -1   15.03    2.73
   6  -7  -1   15.10    5.09
   6   7   0  603.94   29.84
   6   7   0  601.75   23.45
  -6   7   0  585.22   24.48
   6  -7   0  641.70   27.90
   6   7   1   21.82    6.04
  -6   7  -1    6.89    4.54
   6  -7   1    7.95    5.70
   6   7   2  121.07   10.44
  -6   7  -2   97.44    7.14
   6  -7   2  139.28   10.28
   6   7   3   16.46    7.05
  -6   7  -3   10.56    5.11
   6  -7   3   10.86    6.28
   6   7   4  533.09   30.29
  -6   7  -4  543.73   28.78
   6  -7   4  550.11   29.46
   6   7   5   13.38    6.02
  -6   7  -5    3.45    5.76
   6   7   6   10.73    8.55
  -6   7  -6    8.57    6.92
   6   7   7   28.66    8.77
  -6   7  -7   24.49    7.78
   6   8  -9  113.80   12.23
   6   8  -8   31.21    9.24
   6   8  -8   39.65    8.00
   6   8  -7  389.48   22.29
   6   8  -7  384.47   19.62
   6  -8  -7  371.34   23.51
   6   8  -6    9.56    5.51
   6   8  -6    7.53    5.82
   6  -8  -6   -4.11    5.10
   6   8  -5   46.85    6.77
   6   8  -5   46.85    5.66
   6  -8  -5   42.83    6.12
   6   8  -4   67.47    7.50
   6   8  -4   57.22    6.03
   6  -8  -4   69.33    7.33
   6   8  -3  779.15   37.28
   6   8  -3  766.94   35.84
   6  -8  -3  770.86   31.97
   6   8  -2   58.22    6.98
   6   8  -2   63.90    4.68
   6  -8  -2   63.02    7.13
   6   8  -1   11.01    6.61
   6   8  -1    0.69    1.71
   6  -8  -1    7.89    5.32
   6   8   0   25.35    6.93
  -6   8   0    7.39    3.78
   6  -8   0   14.03    5.89
   6   8   1  714.77   35.69
  -6   8  -1  598.29   27.15
   6  -8   1  694.07   31.83
   6   8   2   97.91    8.82
  -6   8  -2   89.54    6.49
   6  -8   2   88.95    8.48
   6   8   3   99.41   11.35
  -6   8  -3  105.59    8.26
   6  -8   3  126.78    9.59
   6   8   4   20.09    6.58
  -6   8  -4   24.05    5.60
   6  -8   4   33.27    7.13
   6   8   5  188.15   12.82
  -6   8  -5  187.44   14.32
   6   8   6   29.95    9.65
  -6   8  -6   41.53   10.22
   6   8   7  140.63   15.83
  -6   8  -7  139.23   15.38
   6  -8   7  141.76   14.57
   6   9  -9   46.56    8.84
   6   9  -8   15.19    8.86
   6   9  -8    7.66    7.66
   6   9  -7   98.44   10.41
   6   9  -7  111.16   10.76
   6  -9  -7   92.73    8.89
   6   9  -6  389.21   24.67
   6  -9  -6  370.26   20.50
   6   9  -5  375.99   19.37
   6   9  -5  347.66   24.94
   6  -9  -5  373.69   21.15
   6   9  -4  200.85   13.08
   6   9  -4  212.66   11.24
   6  -9  -4  223.04   12.28
   6   9  -3   33.57    6.61
   6   9  -3   21.99    3.61
   6  -9  -3   17.51    5.78
   6   9  -2  390.27   19.10
   6   9  -2  342.76   15.70
   6  -9  -2  392.44   19.76
   6   9  -1  615.68   30.61
   6  -9  -1  551.13   25.54
   6   9   0  436.96   24.23
  -6   9   0  365.67   18.65
   6  -9   0  456.57   24.07
   6   9   1   58.89    8.36
  -6   9  -1   41.47    4.74
   6  -9   1   68.58    8.15
   6   9   2   85.43    7.88
  -6   9  -2   76.27    7.01
   6   9   3  189.53   11.62
  -6   9  -3  156.27   10.10
   6  -9   3  183.37   14.20
   6   9   4  322.67   21.98
  -6   9  -4  289.53   19.79
   6  -9   4  320.13   21.94
   6   9   5   66.28   10.39
  -6   9  -5   66.70    9.72
   6  -9   5   88.08   10.86
   6   9   6   -5.64    7.69
  -6   9  -6    0.99    7.42
   6  -9   6    1.68    9.25
   6   9   7   23.93    8.26
  -6   9  -7   20.50    8.27
   6  -9   7   12.84    8.34
   6  10  -9   70.96   11.40
   6  10  -8  229.43   17.36
   6  10  -8  175.22   15.01
   6  10  -7  228.69   17.97
   6 -10  -7  203.25   15.37
   6  10  -6   42.99    7.64
   6  10  -6   37.49    6.71
   6 -10  -6   21.12    6.48
   6  10  -5   35.19    8.66
   6  10  -5   35.50    5.00
   6 -10  -5   42.82    7.05
   6  10  -4  336.07   20.11
   6  10  -4  307.28   16.28
   6 -10  -4  323.79   17.33
   6  10  -3  523.69   24.69
   6  10  -3  466.59   20.81
   6 -10  -3  518.69   25.96
   6  10  -2  331.16   18.99
   6 -10  -2  326.23   16.89
   6  10  -1   11.07    5.19
   6 -10  -1    0.00    5.64
   6  10   0  113.94    8.96
   6  10   1  414.47   23.96
  -6  10  -1  326.61   19.54
   6  10   2  397.45   21.79
  -6  10  -2  333.62   19.42
   6  10   3   57.33    8.81
  -6  10  -3   53.08    6.80
   6 -10   3   39.41    7.01
   6  10   4    4.65    6.20
  -6  10  -4   -0.66    7.10
   6 -10   4   -9.87    9.87
   6  10   5   96.64   11.20
  -6  10  -5   76.31    8.57
   6 -10   5   98.00   10.96
   6  10   6  120.21   16.43
  -6  10  -6  100.09   12.70
   6 -10   6  112.77   11.70
   6  11  -8   -1.79   10.74
   6  11  -8    8.38    7.36
   6  11  -7   91.59    8.76
   6 -11  -7  110.20   10.95
   6  11  -6   70.32   10.16
   6  11  -6   83.72    6.89
   6 -11  -6   83.74    8.71
   6  11  -5  696.84   36.62
   6  11  -5  589.10   39.08
   6 -11  -5  652.02   31.37
   6  11  -4   28.30    6.76
   6 -11  -4   42.77    7.21
   6  11  -3   32.94    6.80
   6 -11  -3   13.24    5.57
   6  11  -2   52.81    8.65
   6 -11  -2   53.31    6.71
   6  11  -1  931.71   44.13
   6 -11  -1  922.23   42.22
   6 -11  -1  751.99   38.60
   6  11   0  107.27   10.12
   6  11   1   61.02    9.41
  -6  11  -1   48.45    5.97
   6  11   2    8.39    5.60
  -6  11  -2    2.69    4.87
   6 -11   2    6.47    7.37
   6  11   3  372.86   25.32
  -6  11  -3  328.32   19.62
   6 -11   3  378.82   23.06
   6  11   4  102.58   10.45
  -6  11  -4  103.16    8.43
   6 -11   4   97.03   10.68
   6  11   5  155.14   12.72
  -6  11  -5  105.39   11.38
   6 -11   5  132.95   15.75
   6  11   6   12.78    7.53
  -6  11  -6   19.13   10.06
   6 -11   6   16.77    8.73
   6  12  -8  346.69   29.33
   6 -12  -7   22.70    7.68
   6  12  -6   83.01    9.80
   6 -12  -6   61.84    7.94
   6  12  -5   15.15    7.48
   6 -12  -5   10.62    6.51
   6  12  -4  575.25   29.01
   6 -12  -4  509.15   28.70
   6  12  -3   39.32    8.37
   6 -12  -3   39.90    7.24
   6  12  -2  388.40   20.98
   6 -12  -2  376.88   20.62
   6  12  -1   22.38    7.64
   6 -12  -1   12.92    8.19
   6  12   0  182.76   11.67
   6 -12   0  183.82   11.64
   6  12   1   50.85    8.48
   6 -12   1   36.51    6.67
   6  12   2  535.92   26.91
  -6  12  -2  461.36   24.59
   6 -12   2  513.32   29.93
   6  12   3    9.02    7.07
  -6  12  -3   10.66    5.33
   6 -12   3   16.54    8.09
   6  12   4   12.52    8.99
  -6  12  -4   -7.29    5.79
   6 -12   4   -1.42    7.27
   6  12   5   27.02   10.24
  -6  12  -5   26.91    9.57
   6 -12   5   31.15    7.87
   6  12   6  222.31   17.05
  -6  12  -6  191.06   16.83
   6 -12   6  189.60   16.76
   6  13  -8    1.43   10.99
   6 -13  -7  116.27   11.93
   6  13  -6    9.86    7.39
   6 -13  -6   -1.02    7.34
   6  13  -5  576.05   34.31
   6 -13  -5  544.24   29.99
   6  13  -4   -1.33    9.30
   6 -13  -4    3.35    7.40
   6  13  -3   10.38    6.49
   6 -13  -3    2.33    7.53
   6  13  -2   25.35    8.21
   6 -13  -2   16.42    6.57
   6  13  -1  619.09   32.48
   6 -13  -1  624.70   29.52
   6  13   0    0.90    8.43
   6 -13   0    9.44    8.49
   6  13   1   75.06    8.24
   6 -13   1   87.05   10.57
   6  13   2   32.86    7.72
  -6  13  -2   21.97    6.25
   6 -13   2   20.05    7.61
   6  13   3  347.50   24.03
  -6  13  -3  268.60   18.04
   6 -13   3  273.72   18.81
   6  13   4   -3.58    6.62
  -6  13  -4    1.82    7.46
   6 -13   4    9.17    7.73
   6  13   5  174.89   16.84
  -6  13  -5  189.06   15.37
   6 -13   5  182.88   19.65
   6  13   6    3.79    8.12
  -6  13  -6    9.24    8.91
   6 -13   6   14.14    9.25
   6  14  -8  326.49   30.89
   6 -14  -7   -8.13    6.44
   6 -14  -6   29.64    7.93
   6  14  -5   -6.03    7.03
   6 -14  -5    7.90    7.55
   6  14  -4  430.70   25.21
   6 -14  -4  423.99   25.75
   6  14  -3    8.13    7.18
   6 -14  -3   11.13    6.93
   6  14  -2  282.35   15.60
   6 -14  -2  278.97   18.80
   6  14  -1   26.26    7.89
   6 -14  -1    4.55    8.92
   6  14   0  113.82    9.85
   6 -14   0  123.53   10.63
   6  14   1   33.67    7.83
   6 -14   1   23.34    7.91
   6  14   2  460.77   29.00
  -6  14  -2  375.42   23.40
   6 -14   2  494.83   27.82
   6  14   3  -14.39    8.01
  -6  14  -3    6.36    7.54
   6 -14   3   -0.93    8.54
   6  14   4    4.00    9.27
  -6  14  -4    2.83    6.48
   6 -14   4   15.33   11.86
   6  14   5    6.01    9.84
  -6  14  -5    0.50    7.45
   6 -14   5   -2.15    8.07
   6 -15  -6   26.66    8.02
   6  15  -5  321.83   21.87
   6 -15  -5  301.99   22.05
   6  15  -4   30.97    8.34
   6 -15  -4   31.99    8.72
   6  15  -3   -1.35    8.31
   6 -15  -3   14.50    8.18
   6  15  -2   70.49    9.47
   6 -15  -2   67.52    8.37
   6  15  -1  306.10   19.65
   6 -15  -1  332.11   20.81
   6  15   0  106.43   12.07
   6 -15   0   93.14    9.93
   6  15   1   76.15    9.63
   6 -15   1   90.46   10.07
   6  15   2   49.01    9.65
  -6  15  -2   39.48    6.98
   6 -15   2   31.31   10.05
   6  15   3  152.52   16.49
  -6  15  -3  137.05   12.26
   6 -15   3  150.63   17.98
   6  15   4   29.04    8.69
  -6  15  -4   15.15    7.33
   6 -15   4   33.01   10.76
   6  15   5  154.57   14.84
  -6  15  -5  140.19   14.08
   6 -15   5  151.13   14.19
   6  16  -7   44.83   13.50
   6 -16  -6   16.75    7.58
   6  16  -5    0.00    7.64
   6 -16  -5   -1.80    8.66
   6  16  -4  210.05   17.32
   6 -16  -4  186.88   13.88
   6  16  -3  140.41   12.06
   6 -16  -3  154.36   12.72
   6  16  -2  152.42   12.98
   6 -16  -2  118.06   11.88
   6  16  -1    2.67    8.02
   6 -16  -1    3.80    7.99
   6  16   0   74.08   10.42
   6 -16   0   92.07   13.50
   6  16   1  125.44   12.28
   6 -16   1  110.04   12.16
   6  16   2  193.61   16.09
  -6  16  -2  178.97   14.17
   6 -16   2  173.83   17.01
   6  16   3   16.43    8.50
  -6  16  -3   10.11    6.40
   6 -16   3    0.00    8.69
   6  16   4   15.65    9.24
   6 -16   4    9.06   10.57
   6 -17  -6  109.03   13.21
   6  17  -5   47.65   11.80
   6 -17  -5   37.40    9.35
   6  17  -4   75.79   18.42
   6 -17  -4   58.29    9.81
   6  17  -3   16.84    8.93
   6 -17  -3    7.38    7.38
   6  17  -2  128.70   13.29
   6 -17  -2   94.82   12.80
   6  17  -1  110.36   12.70
   6 -17  -1  161.58   12.97
   6  17   0  197.68   16.26
   6 -17   0  233.36   19.25
   6  17   1   21.04   11.58
   6 -17   1   26.90   11.47
   6  17   2   40.60   10.83
   6 -17   2   25.96   11.96
   6  17   3   37.22   11.19
  -6  17  -3   46.97    8.28
   6 -17   3   75.20   12.63
   6  17   4  127.92   15.80
   6 -17   4  119.42   16.73
   6  18  -6   -2.15   12.21
   6 -18  -6   -5.42    7.59
   6  18  -5   22.78   11.05
   6 -18  -5   11.56    6.90
   6  18  -4   34.71   11.00
   6 -18  -4   29.47   10.98
   6  18  -3  297.68   21.26
   6 -18  -3  297.13   21.31
   6  18  -2   58.40   11.40
   6 -18  -2   51.27   12.77
   6  18  -1    3.40   10.81
   6 -18  -1   -0.21    8.94
   6  18   0   42.02    9.71
   6 -18   0   15.60   12.30
   6  18   1  249.03   19.75
   6 -18   1  278.53   21.09
   6  18   2   13.25    9.49
   6 -18   2   17.30   10.42
   6  18   3   41.63   12.63
  -6  18  -3   27.46    8.14
   6 -18   3   25.47   11.52
   6  19  -5    0.93   12.13
   6 -19  -5    6.26    7.40
   6  19  -4   80.06   15.12
   6 -19  -4   86.44   13.59
   6  19  -3   -2.36   11.38
   6 -19  -3  -13.50    9.00
   6  19  -2  161.47   16.31
   6 -19  -2  153.04   16.79
   6  19  -1   24.66   10.48
   6 -19  -1    4.64   10.38
   6  19   0  238.55   19.73
   6 -19   0  227.05   20.62
   6  19   1   -2.63    9.32
   6 -19   1    4.01   11.60
   6  19   2   10.95    9.94
   6 -19   2   32.87   13.96
   6  20  -4    5.97   11.26
   6 -20  -4   14.51   11.89
   6  20  -3  368.82   27.67
   6 -20  -3  394.83   28.22
   6  20  -2   28.65   11.63
   6 -20  -2   -5.50   10.13
   6  20  -1    8.46   10.36
   6 -20  -1    8.75   12.66
   6  20   0    7.32   10.66
   6 -20   0   -6.73   12.25
   6  20   1  331.97   26.85
   6 -20   1  328.98   35.24
   6  20   2   13.76    9.59
   6  21  -2  113.16   16.67
   6 -21  -2  126.48   20.36
   6  21  -1   55.36   13.73
   6 -21  -1   41.69   16.39
   6  21   0  166.90   16.37
   6 -21   0  125.81   23.34
   7   0  -8   23.62   11.39
   7   0  -6  613.39   35.28
   7   0  -5   -5.30    5.46
   7   0  -4  340.33   18.60
   7   0  -3   14.12    6.57
   7   0  -2  252.72   16.08
   7   0  -1    2.30    6.08
   7   0   0  597.19   35.30
   7   0   1   24.20    7.63
  -7   0  -1    8.02    4.68
   7   0   2   32.39    8.97
  -7   0  -2   28.28    5.99
   7   0   3    8.75    7.76
  -7   0  -3    9.99    5.66
   7   0   4  395.74   29.25
  -7   0  -4  369.55   25.92
   7   0   5   -2.62    7.54
  -7   0  -5   12.11    7.06
   7   1  -8   14.61    8.27
   7   1  -8   21.31    8.86
   7   1  -7  329.98   25.03
   7  -1  -7  364.16   27.36
   7   1  -6   15.99    6.56
   7  -1  -6   24.62    5.66
   7   1  -5    5.65    6.15
   7  -1  -5   23.59    6.93
   7   1  -4   31.68    7.26
   7  -1  -4   31.70    6.24
   7   1  -3  672.20   34.53
   7  -1  -3  681.15   35.43
   7   1  -2   17.25    5.91
   7  -1  -2   29.55    7.39
   7   1  -1   90.27    9.21
   7  -1  -1   97.77    8.39
   7   1   0   51.28    9.73
   7  -1   0   21.32    7.11
   7   1   1  432.82   20.70
  -7   1  -1  388.07   19.76
  -7  -1  -1  397.44   21.17
   7  -1   1  481.55   24.26
   7   1   2   32.21    8.14
  -7   1  -2   35.79    5.49
  -7  -1  -2   35.63    5.49
   7  -1   2   31.11    6.49
   7   1   3  253.23   17.17
  -7   1  -3  235.40   16.30
  -7  -1  -3  251.10   15.36
   7  -1   3  258.56   17.52
   7   1   4   17.26    7.56
  -7   1  -4    9.67    6.84
  -7  -1  -4   10.91    5.20
   7   1   5   72.45   11.64
  -7   1  -5   84.79    9.22
  -7  -1  -5   82.97   10.98
   7  -1   5   71.79   10.82
   7   1   6   37.17   10.32
  -7   1  -6    3.54    7.59
  -7  -1  -6   20.91    7.76
   7  -1   6   17.83    9.16
   7   2  -8   14.42    7.30
   7   2  -8    9.24    7.02
   7   2  -7   36.47    8.99
   7  -2  -7   36.25    7.89
   7   2  -6  429.38   25.60
   7  -2  -6  431.63   24.37
   7   2  -5  220.61   14.71
   7  -2  -5  206.45   14.65
   7   2  -4  241.54   16.23
   7  -2  -4  226.82   16.58
   7   2  -3   11.71    5.44
   7  -2  -3   13.13    6.40
   7   2  -2  182.84   12.51
   7  -2  -2  193.02   12.82
   7   2  -1  102.07   10.54
   7  -2  -1  117.31   10.23
   7   2   0  462.12   24.58
   7  -2   0  397.69   20.22
   7   2   1   19.04    8.28
  -7   2  -1    8.40    4.37
  -7  -2  -1   12.16    4.83
   7  -2   1   24.52    6.67
   7   2   2   27.93    6.98
  -7   2  -2   16.84    5.00
  -7  -2  -2   15.02    5.01
   7  -2   2    8.18    6.84
   7   2   3   95.66   11.90
  -7   2  -3   74.17    8.32
  -7  -2  -3   73.74    8.04
   7   2   4  279.90   25.67
  -7   2  -4  279.62   20.15
  -7  -2  -4  274.40   22.09
   7  -2   4  295.20   24.39
   7   2   5   36.94   11.00
  -7   2  -5   27.25    6.85
  -7  -2  -5   37.54    8.15
   7   2   6   12.47    8.53
  -7   2  -6   15.46    8.24
  -7  -2  -6   11.45    8.25
   7  -2   6    1.80    8.51
   7   3  -8  137.18   13.70
   7   3  -8   95.49   12.56
   7   3  -7  179.15   13.97
   7   3  -7  183.10   13.98
   7  -3  -7  190.55   17.37
   7   3  -6   77.57   10.42
   7   3  -6   91.27   10.31
   7   3  -5   49.31    7.40
   7  -3  -5   38.81    8.06
   7   3  -4  162.02   10.32
   7  -3  -4  150.07   10.34
   7   3  -3  273.07   15.72
   7  -3  -3  250.99   15.94
   7   3  -2  170.32   11.55
   7  -3  -2  161.73   12.03
   7   3  -1   13.69    8.08
   7  -3  -1   47.03    7.95
   7   3   0   38.18    9.26
   7  -3   0   26.64    6.16
   7   3   1  189.20   13.93
  -7   3  -1  191.29   10.79
  -7  -3  -1  186.71   11.18
   7  -3   1  184.51   12.40
   7   3   2  243.73   15.66
  -7   3  -2  232.63   12.02
  -7  -3  -2  237.78   13.23
   7  -3   2  234.42   14.73
   7   3   3  236.38   16.88
  -7   3  -3  230.44   13.81
  -7  -3  -3  247.96   15.67
   7  -3   3  229.59   17.95
   7   3   4   -0.82   10.06
  -7   3  -4   29.12    8.15
  -7  -3  -4   -6.79    6.79
   7  -3   4    7.93    7.11
   7   3   5   64.35    9.38
  -7   3  -5   48.56    7.84
  -7  -3  -5   46.29    8.82
   7   4  -8   13.71    8.78
   7   4  -8   27.68   10.14
   7   4  -7   70.61   10.06
   7   4  -7   75.16    9.09
   7  -4  -7   72.38    8.99
   7   4  -6  199.15   15.00
   7   4  -6  156.29   14.11
   7  -4  -6  184.20   13.37
   7   4  -5  531.91   29.84
   7   4  -5  521.13   24.96
   7  -4  -5  512.12   27.14
   7   4  -4   75.08    8.38
   7  -4  -4   57.89    7.40
   7   4  -3    9.65    6.15
   7  -4  -3    2.14    5.60
   7   4  -2   57.16    8.28
   7  -4  -2   52.30    7.12
   7   4  -1  432.14   21.52
   7  -4  -1  439.67   21.96
   7   4   0  139.36   10.27
   7  -4   0  128.53   11.05
   7   4   1   82.44    8.48
  -7   4  -1   74.38    6.42
  -7  -4  -1   70.14    6.70
   7  -4   1   92.70    8.76
   7   4   2   26.39    7.35
  -7   4  -2    6.19    5.19
  -7  -4  -2   11.78    5.39
   7  -4   2   18.33    7.90
   7   4   3  159.69   15.77
  -7   4  -3  161.04   11.16
  -7  -4  -3  150.75   11.87
   7  -4   3  177.78   14.52
   7   4   4  139.10   12.74
  -7   4  -4  122.46   12.15
  -7  -4  -4  119.98   11.62
   7  -4   4  126.93   13.11
   7   4   5  121.20   13.04
  -7   4  -5  114.34   10.67
  -7  -4  -5  117.25   12.88
   7   5  -8  246.28   19.87
   7   5  -8  271.97   19.52
   7   5  -7   37.48    8.25
   7  -5  -7   51.62    8.30
   7   5  -6   78.01    8.36
   7   5  -6   70.67    8.40
   7  -5  -6   69.94    9.57
   7   5  -5   33.34    8.72
   7   5  -5   21.60    6.29
   7  -5  -5   43.64    8.23
   7   5  -4  199.10   12.83
   7   5  -4  200.44   13.50
   7  -5  -4  207.29   13.85
   7   5  -3   73.48    9.21
   7  -5  -3   71.17    8.28
   7   5  -2  400.00   23.15
   7  -5  -2  359.07   20.62
   7   5  -1   42.05    9.31
   7  -5  -1   25.26    7.70
   7   5   0   26.94    8.32
   7  -5   0    8.08    6.06
   7   5   1   75.54    9.17
  -7   5  -1   43.08    5.43
  -7  -5  -1   46.80    5.55
   7  -5   1   44.79    8.31
   7   5   2  546.61   29.66
  -7   5  -2  451.72   23.14
  -7  -5  -2  487.42   26.46
   7  -5   2  485.57   27.73
   7   5   3   98.63    9.50
  -7   5  -3   55.71    7.34
  -7  -5  -3   76.95    8.21
   7  -5   3   74.49   10.40
   7   5   4   16.77    9.96
  -7   5  -4    9.82    5.82
  -7  -5  -4    1.20    7.34
   7  -5   4   28.83    9.00
   7   5   5   28.36    9.45
  -7   5  -5    8.33    7.00
  -7  -5  -5   21.35    9.32
   7   6  -8   16.62    8.12
   7   6  -8   14.52    8.88
   7   6  -7   77.70    9.24
   7   6  -7   80.33   10.62
   7  -6  -7   74.91    9.28
   7   6  -6   17.43    7.39
   7   6  -6   14.10    6.53
   7  -6  -6   11.88    6.93
   7   6  -5  466.84   25.55
   7   6  -5  447.88   25.28
   7  -6  -5  468.13   26.74
   7   6  -4   12.43    7.83
   7   6  -4   17.76    4.95
   7  -6  -4   14.40    7.78
   7   6  -3    6.07    6.41
   7  -6  -3   -1.83    5.32
   7   6  -2   18.77    8.88
   7  -6  -2    4.52    6.02
   7   6  -1  591.09   28.08
   7  -6  -1  566.27   25.43
   7   6   0   13.20    6.35
  -7   6   0    8.33    4.68
   7  -6   0   23.08    7.47
   7   6   1  151.23   10.89
  -7   6  -1  116.55    8.51
  -7  -6  -1  135.62    9.00
   7  -6   1  140.10   11.29
   7   6   2   32.65    8.25
  -7   6  -2    7.73    5.71
  -7  -6  -2   20.72    5.82
   7  -6   2   24.51    6.98
   7   6   3  258.59   16.57
  -7   6  -3  203.83   14.86
  -7  -6  -3  222.11   17.42
   7   6   4   -1.84    7.01
  -7   6  -4    6.66    7.00
  -7  -6  -4   18.28    7.18
   7   6   5  183.33   15.00
  -7  -6  -5  181.04   17.31
   7   7  -8  298.47   27.33
   7   7  -7   14.71    7.54
   7  -7  -7    2.48    7.12
   7   7  -6   64.87    9.44
   7  -7  -6   67.95    9.26
   7   7  -5    8.37    6.98
   7  -7  -5    2.15    7.45
   7   7  -4  262.19   16.67
   7  -7  -4  273.49   15.64
   7   7  -3    0.17    8.50
   7  -7  -3   -3.35    5.86
   7   7  -2  453.98   23.64
   7  -7  -2  430.36   22.24
   7   7  -1   57.20   11.10
   7  -7  -1   17.32    6.11
   7   7   0   58.50    8.57
   7  -7   0   54.46    7.36
   7   7   1   21.05    9.09
  -7   7  -1   -0.85    4.44
   7  -7   1    9.68    7.26
   7   7   2  537.40   32.32
  -7   7  -2  422.05   21.05
   7  -7   2  532.89   27.11
   7   7   3   24.91   10.10
  -7   7  -3   12.70    7.19
   7   7   4    8.73    7.89
  -7   7  -4   14.33    7.66
   7   7   5    0.34    8.89
  -7   7  -5    2.33    6.83
   7   8  -8   18.85   10.21
   7   8  -7   43.37    9.16
   7  -8  -7   47.90    9.28
   7   8  -6   55.82    8.85
   7  -8  -6   37.81    8.62
   7   8  -5  459.58   30.17
   7  -8  -5  407.56   25.80
   7   8  -4   23.96    8.51
   7  -8  -4    6.86    6.02
   7   8  -3    8.06    8.58
   7  -8  -3   -4.89    6.24
   7   8  -2   40.71    9.88
   7  -8  -2   31.78    7.48
   7   8  -1  551.23   28.83
   7  -8  -1  520.43   25.38
   7   8   0   39.97    8.13
   7   8   1   82.41   10.51
  -7   8  -1   73.67    7.71
   7  -8   1   94.09   11.19
   7   8   2   22.65    7.15
   7  -8   2    1.21    7.97
   7   8   3  198.79   15.59
  -7   8  -3  167.90   13.06
   7   8   4   36.84   10.31
  -7   8  -4   40.35    8.00
   7   8   5  136.32   15.20
  -7   8  -5  115.10   13.99
   7  -8   5  114.28   12.81
   7  -9  -7   76.72    9.96
   7   9  -6   41.08    8.99
   7  -9  -6   52.44    8.82
   7   9  -5    8.75    9.83
   7  -9  -5    3.18    6.02
   7   9  -4  250.80   18.43
   7  -9  -4  253.12   17.19
   7   9  -3  147.19   10.75
   7  -9  -3  148.58   11.90
   7   9  -2  334.71   18.39
   7  -9  -2  338.19   19.91
   7   9  -1   55.95    8.21
   7  -9  -1   44.74    8.67
   7   9   0   65.94    9.74
   7   9   1   81.04   11.97
  -7   9  -1   81.30    9.11
   7  -9   1   79.16    9.92
   7   9   2  278.72   23.00
   7  -9   2  289.87   23.63
   7   9   3   87.65   13.16
  -7   9  -3   86.35   10.56
   7  -9   3   72.38   11.26
   7   9   4   -3.75    8.35
  -7   9  -4   -0.50    6.51
   7  -9   4    2.57   10.63
   7   9   5   12.27    8.69
  -7   9  -5   28.49    8.50
   7  -9   5   13.93   10.02
   7 -10  -7    7.49    9.49
   7  10  -6  210.92   19.39
   7 -10  -6  196.36   15.72
   7  10  -5  188.32   13.96
   7 -10  -5  188.79   13.98
   7  10  -4  164.36   14.04
   7 -10  -4  123.71   13.09
   7  10  -3    6.49    7.36
   7 -10  -3   13.05    8.07
   7  10  -2  118.83   10.77
   7 -10  -2  127.13   12.68
   7  10  -1  280.76   17.11
   7 -10  -1  274.12   17.74
   7  10   0  234.13   16.55
   7  10   1   56.09   10.01
  -7  10  -1   45.70    6.21
   7 -10   1   51.30   10.76
   7  10   2   38.11   11.26
   7 -10   2   14.87    9.74
   7  10   3   62.78   10.87
  -7  10  -3   57.45    8.57
   7 -10   3   56.71   12.43
   7  10   4  111.64   13.93
   7 -10   4  132.64   18.36
   7 -11  -6    5.89    7.91
   7  11  -5   13.81    8.65
   7 -11  -5    1.36    6.62
   7  11  -4   98.89   11.89
   7 -11  -4   61.61   10.47
   7  11  -3  433.85   27.86
   7 -11  -3  400.24   25.54
   7  11  -2  123.35   12.65
   7 -11  -2   90.55   10.20
   7  11  -1   41.74    9.08
   7 -11  -1   33.10    8.72
   7  11   0   39.89    9.41
   7 -11   0   21.09    8.83
   7  11   1  273.66   21.79
  -7  11  -1  209.43   16.44
   7 -11   1  268.84   20.34
   7  11   2   57.21   11.02
  -7  11  -2   51.59    7.49
   7 -11   2   53.59   10.04
   7  11   3  122.35   14.29
  -7  11  -3   91.56   10.60
   7 -11   3  115.59   13.81
   7  11   4   -3.48    9.56
  -7  11  -4    7.19    7.53
   7 -11   4   11.37    9.97
   7 -12  -6  279.95   21.34
   7  12  -5    0.56    8.43
   7 -12  -5    1.88    8.22
   7  12  -4  214.37   16.83
   7 -12  -4  199.20   15.27
   7  12  -3   15.11    8.45
   7 -12  -3   -4.04    8.97
   7  12  -2  152.99   14.41
   7 -12  -2  145.25   13.19
   7  12  -1   31.11   10.43
   7 -12  -1   31.07    9.21
   7  12   0  321.22   23.43
   7 -12   0  340.88   23.45
   7  12   1   29.96    9.34
  -7  12  -1   12.33    7.82
   7 -12   1   13.83   10.69
   7  12   2   18.22   11.50
   7 -12   2    6.18    9.63
   7  12   3   34.71   11.10
  -7  12  -3   -2.02    5.74
   7 -12   3   16.85   12.90
   7  12   4  213.44   16.70
  -7  12  -4  154.08   16.58
   7 -12   4  170.20   18.75
   7  13  -6  -17.21   10.09
   7 -13  -6   -1.71    6.66
   7  13  -5   19.66    9.35
   7 -13  -5   23.53    9.17
   7  13  -4   -7.81   10.79
   7 -13  -4    5.79    7.02
   7  13  -3  404.31   29.40
   7 -13  -3  400.56   27.98
   7  13  -2    1.44    7.21
   7 -13  -2   -6.87    8.32
   7  13  -1   18.80    8.41
   7 -13  -1   15.07    8.27
   7  13   0    7.14    9.10
   7 -13   0    8.58    9.70
   7  13   1  296.59   20.17
   7 -13   1  267.45   24.94
   7  13   2  -13.43    8.77
   7 -13   2  -14.58   11.63
   7  13   3  163.94   17.84
  -7  13  -3  149.33   14.88
   7 -13   3  159.90   19.81
   7 -14  -5   23.45    8.75
   7  14  -4  136.21   15.91
   7 -14  -4  104.73   12.98
   7  14  -3    7.61    9.28
   7 -14  -3    6.33   10.13
   7  14  -2   51.83   12.64
   7 -14  -2   59.24   12.69
   7  14  -1   15.26    8.17
   7 -14  -1    9.73    8.42
   7  14   0  290.29   20.62
   7 -14   0  311.16   20.74
   7  14   1    5.61    8.50
   7 -14   1  -10.69    8.98
   7  14   2   18.15   10.16
  -7  14  -2    3.61    6.19
   7 -14   2  -18.76    9.19
   7  14   3   13.02   10.13
  -7  14  -3    1.87    9.16
   7 -14   3    3.87    9.96
   7 -15  -5   29.39   10.45
   7  15  -4   23.39   10.44
   7 -15  -4   20.74    9.74
   7 -15  -3  229.60   23.90
   7  15  -2   49.55    9.87
   7 -15  -2   34.84    9.55
   7  15  -1    8.49    8.67
   7 -15  -1   22.34   10.12
   7  15   0    9.55    9.37
   7 -15   0   13.23   10.12
   7  15   1  148.67   19.46
   7 -15   1  186.84   15.20
   7  15   2   40.71   11.79
  -7  15  -2   46.57    7.93
   7 -15   2   67.24   11.27
   7  16  -4   83.76   13.04
   7 -16  -4   54.39   11.54
   7  16  -3   12.15   10.23
   7 -16  -3   24.31   10.47
   7  16  -2   46.31   11.58
   7 -16  -2   10.70    9.17
   7  16  -1   72.30   13.90
   7 -16  -1   86.70   15.04
   7  16   0  114.11   15.69
   7 -16   0  180.11   19.15
   7  16   1   58.02   12.13
   7 -16   1   28.69   14.35
   7  17  -3  108.06   15.58
   7 -17  -3  114.58   15.63
   7  17  -2   80.57   13.36
   7 -17  -2   73.06   13.09
   7  17  -1    3.25   10.34
   7 -17  -1    1.60   10.21
   7  17   0    3.61   10.08
   7 -17   0   10.25   14.56
   8   0  -6  153.26   16.17
   8   0  -5   24.38    9.35
   8   0  -4  165.80   15.28
   8   0  -2  730.85   46.09
   8   0   0   20.84    8.67
   8   0   1    1.51    9.05
   8   0   2  370.08   28.85
   8   1  -6   27.24    8.80
   8  -1  -6   17.78    8.89
   8   1  -5  321.82   24.63
   8   1  -4   26.14    7.66
   8  -1  -4   13.60    8.29
   8   1  -3   13.45    7.47
   8   1  -2   29.86    8.46
   8  -1  -2   21.23    8.62
   8   1  -1  491.91   35.72
   8   1   0   18.83    8.17
   8   1   1   85.06   13.06
   8  -1   1  100.62   12.43
   8   1   2   28.67    9.89
   8  -1   2   15.12   10.08
   8  -2  -6   94.85   11.21
   8   2  -5   15.81    7.91
   8   2  -4   93.72   11.19
   8   2  -3   83.53   11.15
   8   2  -2  466.05   31.73
   8   2  -1   18.29    9.48
   8   2   0    8.50    7.84
   8   2   1   45.04    9.88
   8  -2   1   64.88   10.45
   8   2   2  241.20   25.16
   8  -2   2  237.29   22.57
   8  -3  -6  112.18   14.19
   8   3  -5  176.57   16.91
   8  -3  -5  180.77   18.61
   8   3  -4   65.92   11.07
   8   3  -3   29.04    8.51
   8  -3  -3   -1.00   10.29
   8   3  -2   74.78   11.49
   8   3  -1  205.39   15.66
   8   3   0  100.99   11.85
   8   3   1   69.55   10.05
   8  -3   1   98.50   12.52
   8   3   2   11.76    9.91
   8   3   3   47.77   10.86
   8   4  -6   39.39    8.98
   8  -4  -6   42.35   10.00
   8   4  -5   -4.43    7.49
   8  -4  -5    5.15    8.81
   8   4  -3  208.16   19.27
   8   4  -2  123.83   13.54
   8   4  -1   74.00   10.52
   8   4   0    5.52    7.86
   8   4   1  120.21   12.93
   8   4   2   73.41   12.96
   8   4   3  131.60   13.73
   8   5  -6  145.60   13.60
   8  -5  -5   42.76   10.65
   8   5  -4  121.42   12.72
   8  -5  -4  126.91   14.66
   8   5  -3   28.13    8.93
   8  -5  -3   10.52    8.35
   8   5  -2   66.63    8.73
   8  -5  -2   55.54    9.73
   8   5  -1   31.52    8.89
   8   5   0  257.31   23.67
   8   5   1   26.60    9.77
   8   5   2    1.86    8.79
   8   6  -5    1.90    8.99
   8  -6  -5    5.17    9.17
   8   6  -4    9.56    9.74
   8  -6  -4    8.19    9.02
   8   6  -3  295.83   21.86
   8  -6  -3  302.50   26.34
   8   6  -2   10.80    7.93
   8  -6  -2   -2.02    7.76
   8   6  -1   80.33   10.78
   8   6   0   20.73   10.79
   8  -6   0    8.38    8.72
   8   6   1  191.33   15.55
   8   6   2    8.82    9.16
   8   7  -5   -2.10    9.08
   8  -7  -5    5.69    8.87
   8   7  -4  173.44   18.08
   8  -7  -4  167.49   17.29
   8   7  -3    0.51    8.19
   8  -7  -3   11.81   10.80
   8   7  -2   85.03   11.54
   8  -7  -2   75.54   10.86
   8   7  -1   23.20    9.31
   8  -7  -1   14.19    7.86
   8   7   0  263.21   22.19
   8   7   1   11.04    8.83
   8  -7   1   -3.30    9.04
   8   7   2   -9.89    9.72
   8  -7   2    2.94    8.46
   8   8  -5   12.70   11.29
   8  -8  -5  -13.94    9.91
   8   8  -4   30.95    9.39
   8  -8  -4   18.90    9.28
   8   8  -3  247.07   19.10
   8  -8  -3  247.50   19.69
   8   8  -2   51.46   10.77
   8  -8  -2   61.21   13.51
   8   8  -1   59.14   10.57
   8  -8  -1   46.89   10.69
   8   8   0   15.17    9.20
   8   8   1  170.77   15.71
   8  -8   1  135.62   15.63
   8   8   2   49.74   10.29
   8   9  -4  134.90   14.58
   8  -9  -4  128.51   14.77
   8   9  -3    2.08   10.94
   8  -9  -3   10.43    8.72
   8   9  -2   48.62   11.55
   8  -9  -2   66.39   14.48
   8   9  -1  120.05   13.22
   8  -9  -1   96.24   14.44
   8   9   0  189.11   17.85
   8  -9   0  185.07   17.05
   8   9   1   56.05   12.03
   8  -9   1   37.67   12.26
   8 -10  -4   81.73   17.78
   8  10  -3  123.73   16.32
   8 -10  -3   95.71   15.87
   8 -10  -2  206.51   18.28
   8  10  -1   30.67    9.88
   8 -10  -1   29.73   11.96
   8  10   0    5.88    9.69
   8 -10   0   13.34   12.09
   8 -10   1   65.64   13.49
   8  11  -3    6.21   11.53
   8 -11  -3    2.44    9.92
   8  11  -2  -12.49   10.73
   8 -11  -2   23.06   12.15
   8  11  -1  200.21   21.18
   8 -11  -1  206.22   19.41
   8  11   0   36.68   14.32
   8 -11   0   54.79   12.44
   0   0   0    0.00    0.00
;
_shelx_res_checksum     83780
_shelx_res_file
;
TITL gr54
CELL 0.71073 6.7285 22.638 9.7561 90 98.074 90
ZERR 4 0.0002 0.0006 0.0003 0.00 0.0017 0.00
LATT 1
SYMM -x,1/2+y,1/2-z
SFAC C H N O Cl Pt
UNIT 56 36 12 8 8 4
LIST 4
ACTA 54.5
BOND $H
omit 0 2 0
omit 0 1 -1
omit 0 0 4
omit 0 -1 1
omit 0 10 0
conf
temp 25
size .4 .06 .05
FMAP 2
PLAN 10
L.S.  12
WGHT    0.021600    7.429100
EXTI    0.003763
FVAR       0.30166
PT1   6    0.222748    0.538338    0.355971    11.00000    0.03263    0.03434 =
         0.03048   -0.00010    0.00674   -0.00009
CL1   5    0.245639    0.637265    0.403076    11.00000    0.06996    0.03671 =
         0.05425   -0.00469    0.01021   -0.00218
CL2   5    0.173636    0.559726    0.124686    11.00000    0.05968    0.05576 =
         0.03165    0.00633    0.00695   -0.00135
O1    4    0.279472    0.338579    0.827722    11.00000    0.09461    0.08088 =
         0.05969    0.03920    0.01495    0.01308
O2    4    0.237184    0.273933    0.594095    11.00000    0.12736    0.04236 =
         0.09426    0.02684    0.01760    0.00549
N1    3    0.264281    0.513034    0.557393    11.00000    0.02379    0.04763 =
         0.02894   -0.00116    0.00591   -0.00281
C2    1    0.290645    0.547527    0.667222    11.00000    0.03270    0.05115 =
         0.04150   -0.00686    0.00981   -0.00242
AFIX  43
H2A   2    0.292661    0.588244    0.654831    11.00000   -1.20000
AFIX   0
C3    1    0.315689    0.524816    0.801843    11.00000    0.04138    0.07127 =
         0.03009   -0.00981    0.00936    0.00322
AFIX  43
H3A   2    0.334630    0.550096    0.877695    11.00000   -1.20000
AFIX   0
C4    1    0.312022    0.465489    0.820442    11.00000    0.04045    0.07570 =
         0.03392    0.00908    0.00551    0.00552
AFIX  43
H4A   2    0.328971    0.449632    0.909256    11.00000   -1.20000
AFIX   0
C5    1    0.283103    0.429126    0.707113    11.00000    0.03136    0.06189 =
         0.03860    0.00727    0.00795    0.00540
C6    1    0.270503    0.363021    0.720524    11.00000    0.04987    0.07396 =
         0.05689    0.02381    0.00870    0.01238
C7    1    0.247564    0.326351    0.585634    11.00000    0.05617    0.05040 =
         0.05960    0.01753    0.01711    0.00695
C8    1    0.226959    0.357235    0.448031    11.00000    0.04531    0.02951 =
         0.05834    0.00762    0.00945    0.00895
C9    1    0.204204    0.327450    0.323372    11.00000    0.06760    0.03567 =
         0.06282   -0.01049    0.01230   -0.00183
AFIX  43
H9A   2    0.202490    0.286388    0.320491    11.00000   -1.20000
AFIX   0
C10   1    0.184264    0.360022    0.204296    11.00000    0.06085    0.05627 =
         0.05058   -0.01482    0.00993   -0.00340
AFIX  43
H10A  2    0.171500    0.340884    0.119161    11.00000   -1.20000
AFIX   0
C11   1    0.182840    0.420299    0.208712    11.00000    0.04243    0.04396 =
         0.04227   -0.00928    0.00716   -0.00500
AFIX  43
H11A  2    0.163932    0.441432    0.126162    11.00000   -1.20000
AFIX   0
N12   3    0.208019    0.449784    0.329083    11.00000    0.03485    0.03687 =
         0.03071   -0.00122    0.00734    0.00117
C13   1    0.230039    0.418580    0.448908    11.00000    0.02769    0.03987 =
         0.03538   -0.00339    0.00532    0.00185
C14   1    0.259044    0.454352    0.575350    11.00000    0.03253    0.03671 =
         0.03341    0.00072    0.00518   -0.00008
N1A   3    0.328107    0.672992   -0.158732    11.00000    0.13102    0.09415 =
         0.10474   -0.01860    0.02341   -0.01940
C2A   1    0.297300    0.694526   -0.055248    11.00000    0.08966    0.05554 =
         0.08603    0.00327    0.02090   -0.00093
C3A   1    0.266189    0.722613    0.067667    11.00000    0.10609    0.07366 =
         0.07626    0.01019    0.01859    0.00625
AFIX 137
H3A1  2    0.341412    0.758766    0.077547    11.00000   -1.50000
H3A2  2    0.309854    0.697193    0.144797    11.00000   -1.50000
H3A3  2    0.125949    0.731156    0.065013    11.00000   -1.50000
HKLF 4
REM  gr54
REM R1 =  0.0390 for   2837 Fo > 4sig(Fo)  and  0.0498 for all   3345 data
REM    201 parameters refined using      0 restraints
END
WGHT      0.0213      7.4796
REM Highest difference peak  1.478,  deepest hole -1.298,  1-sigma level  0.181
Q1    1   0.3688  0.5378  0.3661  11.00000  0.05    1.48
Q2    1   0.0691  0.5374  0.3499  11.00000  0.05    1.36
Q3    1   0.3775  0.5024  0.3531  11.00000  0.05    1.12
Q4    1   0.3824  0.5768  0.3440  11.00000  0.05    1.04
Q5    1   0.3316  0.3912  0.9289  11.00000  0.05    1.03
Q6    1   0.2252  0.5384  0.4204  11.00000  0.05    0.99
Q7    1   0.2868  0.5418  0.6009  11.00000  0.05    0.97
Q8    1   0.0711  0.4989  0.3731  11.00000  0.05    0.95
Q9    1   0.2258  0.3847  0.3618  11.00000  0.05    0.93
Q10   1   0.3387  0.5380  0.9373  11.00000  0.05    0.92
;
_shelxl_version_number         .2013
