# Supplementary material for: An acetonitrile solvatomorph of di­chlorido­(1,10-phenanthroline-5,6-dione)platinum(II)
Source: Acta Crystallogr Sect E Struct Rep Online. 2013 Dec 11;70(Pt 1):m11–2. doi: 10.1107/S160053681303256X (PMC4029211; doi:10.1107/S160053681303256X)
Supplement: Supplementary file 2 [file e-70-00m11-Isup2.hkl]

# 
# h,k,l, Fc-squared, Fo-squared, sigma(Fo-squared) and status flag 
# 
data_I
_shelx_title ' gr54' 
_shelx_refln_list_code          4 
_shelx_F_calc_maximum      268.79 
_exptl_crystal_F_000       968.00 
_reflns_d_resolution_high  0.7699 
 
loop_ 
 _symmetry_equiv_pos_as_xyz 
 'x, y, z' 
 '-x, y+1/2, -z+1/2' 
 '-x, -y, -z' 
 'x, -y-1/2, z-1/2' 
 
_cell_length_a     6.7285 
_cell_length_b    22.6380 
_cell_length_c     9.7561 
_cell_angle_alpha  90.000 
_cell_angle_beta   98.074 
_cell_angle_gamma  90.000 
 
_shelx_F_squared_multiplier     1.000 
 
loop_ 
 _refln_index_h 
 _refln_index_k 
 _refln_index_l 
 _refln_F_squared_calc 
 _refln_F_squared_meas 
 _refln_F_squared_sigma 
 _refln_observed_status 
   1   0   0     3641.56     3161.90    126.71 o 
   3   0   0    15394.21    13562.00    453.15 o 
   4   0   0    52663.45    54197.17   1322.45 o 
   5   0   0    12954.77    12412.26    304.89 o 
   6   0   0     4682.04     4646.44    279.69 o 
   7   0   0     5660.71     6598.68    390.05 o 
   8   0   0      133.47      229.04     95.29 o 
   1   1   0      715.15      673.22     13.83 o 
   2   1   0      220.94     1042.85     88.33 o 
   3   1   0      359.60      423.36     22.21 o 
   4   1   0      102.85      561.03    107.56 o 
   5   1   0      187.64      330.31     37.13 o 
   6   1   0      281.11      346.65     22.69 o 
   7   1   0       38.40      419.37    164.62 o 
   8   1   0      158.31      206.95     89.79 o 
   1   2   0     2910.43     2798.17     62.07 o 
   2   2   0    62258.75    63477.66   1440.14 o 
   3   2   0    11161.89     9911.66    192.41 o 
   4   2   0    15123.36    14888.33    396.68 o 
   5   2   0     8901.07     8834.93    221.83 o 
   6   2   0     1770.27     1826.05     50.56 o 
   7   2   0     4089.60     4700.49    355.42 o 
   8   2   0       38.90       93.41     86.16 o 
   1   3   0    24972.00    24876.27    547.55 o 
   2   3   0     6012.63     5563.96    162.40 o 
   3   3   0    12192.19    10908.61    213.67 o 
   4   3   0     7431.38     6905.81    135.01 o 
   5   3   0     2585.02     2493.49     79.10 o 
   6   3   0     3833.82     3688.39     83.84 o 
   7   3   0      261.12      342.05     63.42 o 
   8   3   0     1386.23     1111.12    130.38 o 
   0   4   0    13801.53    13679.77    580.78 o 
   1   4   0       69.02      125.45     12.10 o 
   2   4   0     9662.83     8726.59    191.78 o 
   3   4   0     1091.13     1122.69     27.01 o 
   4   4   0     3413.20     3267.08     87.20 o 
   5   4   0     2012.08     2073.15     62.80 o 
   6   4   0      515.81      578.18     51.75 o 
   7   4   0     1455.71     1480.74     82.78 o 
   8   4   0       10.67       60.66     86.37 o 
   1   5   0    72248.31    87278.88   5134.71 o 
   2   5   0    10754.08    10032.03    335.51 o 
   3   5   0    24818.38    23827.17    423.90 o 
   4   5   0    12592.20    12101.14    230.01 o 
   5   5   0     4226.42     4168.96    179.12 o 
   6   5   0     6805.12     6928.61    346.10 o 
   7   5   0      305.71      180.06    103.66 o 
   8   5   0     2544.37     2833.81    260.68 o 
   0   6   0     5691.27     6484.42    201.74 o 
   1   6   0      675.06      667.24     48.01 o 
   2   6   0     3626.51     3313.21    136.35 o 
   3   6   0      717.19      724.18     31.62 o 
   4   6   0     1420.50     1351.26     42.96 o 
   5   6   0        5.82       37.08     28.97 o 
   6   6   0      387.38      499.34     35.68 o 
   7   6   0       85.76      152.01     39.84 o 
   8   6   0       46.84      152.75     74.53 o 
   1   7   0    59286.60    69886.27   4916.36 o 
   2   7   0     4692.89     4501.83    208.31 o 
   3   7   0    23911.12    23439.91    647.51 o 
   4   7   0     9646.80     9073.52    270.39 o 
   5   7   0     5092.44     4912.98    130.85 o 
   6   7   0     6863.57     6717.25    144.17 o 
   7   7   0      483.64      618.37     61.39 o 
   8   7   0     2832.98     2899.42    244.44 o 
   0   8   0    24337.81    28198.10    958.44 o 
   1   8   0      756.76      877.13     75.18 o 
   2   8   0     9920.57     9969.58    461.21 o 
   3   8   0     2902.06     2686.31    122.35 o 
   4   8   0      815.47      834.74     47.19 o 
   5   8   0     1819.94     1805.88     92.68 o 
   6   8   0        8.58      158.41     47.52 o 
   7   8   0      560.78      439.46     89.39 o 
   8   8   0       20.17      166.71    101.10 o 
   1   9   0    41850.42    45308.96   3396.20 o 
   2   9   0     3403.73     3332.13    116.63 o 
   3   9   0    23293.46    22816.50   1018.52 o 
   4   9   0     6415.24     6261.16    242.23 o 
   5   9   0     6981.24     6638.98    337.50 o 
   6   9   0     4866.97     4571.49    296.56 o 
   7   9   0      893.38      725.22    107.12 o 
   8   9   0     2079.71     2058.76    135.72 o 
   1  10   0     1813.07     2352.67    159.29 o 
   2  10   0    45820.14    52852.41   2332.08 o 
   3  10   0     7518.18     7221.45    296.14 o 
   4  10   0    10682.95    10965.53    508.04 o 
   5  10   0     5892.20     5822.85    474.61 o 
   6  10   0     1265.75     1253.70     98.59 o 
   7  10   0     2487.29     2578.70    182.28 o 
   8  10   0       32.04      101.09     83.09 o 
   1  11   0    18560.51    20869.04   1585.34 o 
   2  11   0      250.01      229.08     23.76 o 
   3  11   0    10010.65    10887.52    444.27 o 
   4  11   0      896.32      852.81     74.56 o 
   5  11   0     2884.08     2786.58    343.41 o 
   6  11   0     1154.53     1180.15    111.34 o 
   7  11   0      342.20      349.64    103.33 o 
   8  11   0      620.46      528.38    103.25 o 
   0  12   0    45541.81    51163.26   7623.11 o 
   1  12   0      946.32      920.97     55.53 o 
   2  12   0    32343.29    34660.23   1680.00 o 
   3  12   0     4991.78     5011.23    278.49 o 
   4  12   0    11569.88    12481.01    757.94 o 
   5  12   0     5583.17     5766.88    475.10 o 
   6  12   0     1940.51     2018.04     90.74 o 
   7  12   0     3332.84     3651.82    182.68 o 
   1  13   0      718.85      578.43     52.60 o 
   2  13   0      498.92      486.88     57.49 o 
   3  13   0      134.30      131.93     29.75 o 
   4  13   0      264.70      267.60     67.66 o 
   5  13   0        0.63       30.40     33.73 o 
   6  13   0       13.91       56.65     65.74 o 
   7  13   0        4.58       86.12     72.93 o 
   0  14   0    15161.77    13914.39   1843.82 o 
   1  14   0      177.31      126.61     24.57 o 
   2  14   0    11976.06    12080.32    908.02 o 
   3  14   0     1933.27     2040.34    134.81 o 
   4  14   0     5477.18     5661.57    530.85 o 
   5  14   0     3861.17     4345.26    159.03 o 
   6  14   0     1142.63     1303.65     79.48 o 
   7  14   0     3042.13     3316.69    161.11 o 
   1  15   0     6698.66     6294.23    513.15 o 
   2  15   0     1076.24     1117.48    109.12 o 
   3  15   0     2288.70     2576.03    246.82 o 
   4  15   0     1668.97     1633.09    244.96 o 
   5  15   0      295.60      281.29     52.05 o 
   6  15   0      950.63     1088.17     84.34 o 
   7  15   0        9.15      124.39     75.56 o 
   0  16   0    10351.69    10894.46   1025.97 o 
   1  16   0       86.84       38.20     27.93 o 
   2  16   0     8400.38     8275.17    618.63 o 
   3  16   0      933.37     1103.62     68.59 o 
   4  16   0     4086.03     4673.27    410.33 o 
   5  16   0     2047.85     2117.17    107.71 o 
   6  16   0      913.53      898.92     98.93 o 
   7  16   0     1741.86     1629.47    363.17 o 
   1  17   0     6598.54     6531.42    385.98 o 
   2  17   0     1326.98     1614.72    131.09 o 
   3  17   0     3794.01     4579.40    327.59 o 
   4  17   0     2745.61     2936.78    142.55 o 
   5  17   0     1133.28     1312.91     88.64 o 
   6  17   0     2137.76     2356.05    196.42 o 
   7  17   0      110.50       69.53     91.08 o 
   0  18   0     2666.32     3095.75    166.04 o 
   1  18   0        7.65       69.78     47.01 o 
   2  18   0     2476.32     2403.38    198.38 o 
   3  18   0      117.29      147.18     31.76 o 
   4  18   0     1454.84     1622.68     99.34 o 
   5  18   0      362.03      403.10     66.71 o 
   6  18   0      372.46      359.19    145.21 o 
   1  19   0    13507.30    15428.98    543.09 o 
   2  19   0      909.37      880.92     81.94 o 
   3  19   0     8444.40     9821.86    457.70 o 
   4  19   0     2325.49     2566.37    144.76 o 
   5  19   0     2797.16     3353.79    263.59 o 
   6  19   0     2308.47     2567.67    156.96 o 
   0  20   0       38.31       41.32     61.98 o 
   1  20   0       16.46      -22.86     48.72 o 
   2  20   0       35.61       -0.73     70.61 o 
   3  20   0       72.63      -51.05    112.26 o 
   4  20   0       20.46      -12.24     65.81 o 
   5  20   0       55.95      159.08     75.12 o 
   6  20   0        4.66        8.60     88.37 o 
   1  21   0     6044.89     7298.21    306.54 o 
   2  21   0      365.75      250.31    105.70 o 
   3  21   0     4344.10     4251.41    568.04 o 
   4  21   0     1295.71     1351.63    350.87 o 
   5  21   0     1731.44     1680.18    130.31 o 
   6  21   0     1604.09     1714.20    226.07 o 
   0  22   0     6817.01     7512.19    576.36 o 
   1  22   0      103.79      232.16     65.27 o 
   2  22   0     5241.74     4983.95    218.60 o 
   3  22   0      633.37      421.22    101.19 o 
   4  22   0     2311.22     2149.54    198.60 o 
   5  22   0      811.02      733.31    117.68 o 
   1  23   0     1731.74     1886.11    181.69 o 
   2  23   0      295.24      375.79    112.34 o 
   3  23   0     1201.46     1197.08    137.83 o 
   4  23   0      808.02      575.71    108.93 o 
   5  23   0      470.68      585.57    177.32 o 
   0  24   0     4022.55     4856.85    392.62 o 
   1  24   0       76.48      100.73     74.68 o 
   2  24   0     3346.26     3650.37    374.36 o 
   3  24   0      593.41      596.45    113.99 o 
   4  24   0     1735.25     1488.90    229.69 o 
   1  25   0      257.20      202.17     77.99 o 
   2  25   0       70.89       98.69    127.70 o 
   3  25   0      149.93        6.20     97.57 o 
   4  25   0      147.31      119.17    147.58 o 
   0  26   0     2791.40     3073.81    275.64 o 
   1  26   0       65.96      123.38     71.17 o 
   2  26   0     2310.20     2154.02    164.75 o 
   3  26   0      496.03      411.84    105.18 o 
   4  26   0     1168.54      926.55    349.24 o 
   1  27   0       12.69      -59.48     85.88 o 
   2  27   0        0.84      115.43     94.50 o 
   3  27   0       20.49      144.53    115.45 o 
   0  28   0     2872.68     3088.68    409.36 o 
   1  28   0       72.28       76.94     82.37 o 
   2  28   0     2252.65     2331.71    197.56 o 
   1  29   0      508.24      286.21    163.97 o 
  -8   1   1     5847.71     5433.39    394.55 o 
  -7   1   1     1041.80     1039.71     68.23 o 
  -6   1   1    29538.56    29028.33   1141.55 o 
  -5   1   1        6.82       45.79     13.29 o 
  -3   1   1     6481.52     5744.48    155.21 o 
  -1   1   1    35634.23    33523.04    890.15 o 
   0   1   1    55636.43    92410.05  22264.43 o 
   1   1   1    53028.16    54889.15   1244.05 o 
   2   1   1     1203.39     1574.86     71.49 o 
   3   1   1    34269.88    32309.79    651.08 o 
   4   1   1      491.28      518.16     27.45 o 
   5   1   1    14511.64    14213.37    263.77 o 
   6   1   1     1201.18     1086.17     37.68 o 
   7   1   1     4401.14     4669.28    205.25 o 
   8   1   1     1134.47     1032.58     99.04 o 
  -8   2   1       41.17      201.00    104.18 o 
  -7   2   1     1080.84     1214.97     83.83 o 
  -6   2   1      119.90      339.86     80.19 o 
  -5   2   1     3431.03     3188.36     60.34 o 
  -4   2   1     3067.22     3414.54     78.63 o 
  -3   2   1     4587.37     3901.81     80.25 o 
  -2   2   1    12700.46    11685.64    263.77 o 
  -1   2   1     1230.60     1329.39     26.17 o 
   0   2   1    19225.40    21800.56   1390.97 o 
   1   2   1      372.26      450.28     12.31 o 
   2   2   1    15702.07    14111.37    319.61 o 
   3   2   1      449.96      541.03     29.37 o 
   4   2   1     7465.22     6895.45    127.42 o 
   5   2   1       32.10      204.96     57.27 o 
   6   2   1     2532.87     2432.68     85.00 o 
   7   2   1       83.39      166.91     36.48 o 
   8   2   1      593.20      617.98    109.07 o 
  -8   3   1     1987.37     2260.97    172.39 o 
  -7   3   1      151.91      394.92    183.21 o 
  -6   3   1     7760.37     7217.40    215.82 o 
  -5   3   1      238.17      308.02     39.84 o 
  -4   3   1    17291.93    15405.25    373.46 o 
  -3   3   1     6099.43     5833.08    156.63 o 
  -2   3   1    20645.21    19161.89    470.60 o 
  -1   3   1    19046.21    19023.31    415.88 o 
   0   3   1    11662.77    11759.30    582.59 o 
   1   3   1    18914.92    18160.80    503.82 o 
   2   3   1     1407.87     1435.94     35.74 o 
   3   3   1    13071.09    12501.92    359.80 o 
   4   3   1      204.43      286.32     20.85 o 
   5   3   1     6726.17     6655.74    158.24 o 
   6   3   1      958.86     1050.04     84.22 o 
   7   3   1     2167.08     2071.17     65.52 o 
   8   3   1      804.29      916.72    159.18 o 
  -8   4   1      656.24      813.66    115.67 o 
  -7   4   1     4291.53     4809.62    169.61 o 
  -6   4   1      237.07      263.36     66.98 o 
  -5   4   1    15387.74    14576.85    356.11 o 
  -4   4   1     1368.27     1370.36     33.55 o 
  -3   4   1    30278.81    28271.24    772.16 o 
  -2   4   1    17522.37    17279.83    341.61 o 
  -1   4   1    30289.08    31926.49   1138.46 o 
   0   4   1    32587.51    32866.34   2662.80 o 
   1   4   1     9258.23     9345.46    334.66 o 
   2   4   1    18333.29    16813.26    351.70 o 
   3   4   1      206.71      310.76     21.37 o 
   4   4   1     9332.18     8815.80    166.25 o 
   5   4   1      392.31      463.79     56.56 o 
   6   4   1     4180.01     4389.72    185.11 o 
   7   4   1      814.20      865.56     48.60 o 
   8   4   1     1218.76     1322.38    142.24 o 
  -8   5   1      398.57      346.50     97.73 o 
  -7   5   1       10.81      375.82     92.25 o 
  -6   5   1     1295.61     1259.45     62.52 o 
  -5   5   1        6.37      121.17     22.15 o 
  -4   5   1     2885.84     2837.17     68.03 o 
  -3   5   1      236.98      292.00     16.82 o 
  -2   5   1     3705.89     3749.76     74.38 o 
  -1   5   1      651.09      661.43     41.18 o 
   0   5   1     1595.89     2892.53    186.97 o 
   1   5   1     1075.30     1162.97     51.08 o 
   2   5   1      272.91      440.24     22.08 o 
   3   5   1     5079.88     4819.64     80.16 o 
   4   5   1       12.33      103.10     24.49 o 
   5   5   1     2876.90     2897.93     64.21 o 
   6   5   1      195.25      280.25     32.72 o 
   7   5   1      621.66      560.93     68.08 o 
   8   5   1      164.08      292.35    107.38 o 
  -8   6   1      911.72      883.45    118.56 o 
  -7   6   1     5973.71     6384.78    208.32 o 
  -6   6   1      362.60      340.55     55.63 o 
  -5   6   1    18595.25    19730.27    495.44 o 
  -4   6   1     1153.83     1093.67     30.45 o 
  -3   6   1    27798.37    27375.26    780.70 o 
  -2   6   1    15950.98    14591.30    487.63 o 
  -1   6   1    10554.69    11727.50    577.04 o 
   0   6   1    36654.17    33915.97   2622.47 o 
   1   6   1      191.53      397.22     28.48 o 
   2   6   1    31078.18    30333.53    851.30 o 
   3   6   1      933.58      883.31     21.66 o 
   4   6   1    16761.82    16117.64    337.25 o 
   5   6   1     1453.34     1441.54     38.79 o 
   6   6   1     6529.58     6835.94    151.62 o 
   7   6   1     1505.90     1481.04     65.49 o 
   8   6   1     1746.93     2105.66    171.13 o 
  -8   7   1       17.51      201.26     66.00 o 
  -7   7   1      155.47      403.38    219.15 o 
  -6   7   1      164.35      184.08     24.00 o 
  -5   7   1       73.14      199.78     35.52 o 
  -4   7   1      320.95      352.89     31.26 o 
  -3   7   1      271.04      332.84     34.20 o 
  -2   7   1       25.24      111.72     12.24 o 
  -1   7   1     2078.59     2042.75    139.66 o 
   0   7   1     2317.76     2484.62    415.88 o 
   1   7   1      662.71      675.77     61.91 o 
   2   7   1     2322.58     2567.83    129.76 o 
   3   7   1       13.70       61.22     13.29 o 
   4   7   1      599.45      651.16     42.11 o 
   5   7   1       24.20       51.60     30.03 o 
   6   7   1      101.13      134.13     49.70 o 
   7   7   1        6.33       80.33     62.86 o 
   8   7   1       36.39       43.45     78.79 o 
  -8   8   1      441.44      591.33     82.63 o 
  -7   8   1     5535.86     5902.07    210.43 o 
  -6   8   1       10.29       42.24     37.21 o 
  -5   8   1    17338.56    17022.61    369.43 o 
  -4   8   1     2298.93     2204.85     60.69 o 
  -3   8   1    35642.10    35161.53    753.21 o 
  -2   8   1    14060.13    14645.83    540.20 o 
  -1   8   1    42712.62    46960.78   3619.07 o 
   0   8   1    30745.91    30082.89   3849.62 o 
   1   8   1    20791.82    22223.03   1560.13 o 
   2   8   1    34077.24    33390.06   1418.66 o 
   3   8   1     2576.06     2605.65     81.13 o 
   4   8   1    19791.54    19001.20    343.84 o 
   5   8   1      105.45      121.47     29.10 o 
   6   8   1     7092.05     7326.96    387.73 o 
   7   8   1      945.86      898.14     59.77 o 
   8   8   1     1650.41     1707.01    193.40 o 
  -8   9   1     1160.01     1215.27    130.95 o 
  -7   9   1      482.73      563.65     65.54 o 
  -6   9   1     6187.08     6407.47    356.94 o 
  -5   9   1       19.34       82.22     39.63 o 
  -4   9   1    17610.67    18045.54    620.34 o 
  -3   9   1     2067.89     2141.34    101.56 o 
  -2   9   1    19738.77    21542.35    847.47 o 
  -1   9   1     9834.57    11150.42    825.47 o 
   0   9   1     2961.96     3331.70    460.96 o 
   1   9   1    12592.15    12759.26    931.00 o 
   2   9   1      401.87      444.73     28.48 o 
   3   9   1     7052.98     6864.41    212.26 o 
   4   9   1      724.56      711.51     32.39 o 
   5   9   1     2766.22     2677.60     83.06 o 
   6   9   1      545.39      582.05     85.68 o 
   7   9   1      958.72      885.44     64.38 o 
   8   9   1      416.52      536.77    101.02 o 
  -8  10   1      228.46      332.51     83.72 o 
  -7  10   1     3117.22     3059.27    135.72 o 
  -6  10   1       26.55       63.35     60.83 o 
  -5  10   1     8692.67     8626.99    401.21 o 
  -4  10   1      559.68      622.12     80.30 o 
  -3  10   1    16624.77    17246.20    693.77 o 
  -2  10   1     6245.22     6602.10    281.93 o 
  -1  10   1    21190.64    22362.17   1578.03 o 
   0  10   1    18103.83    19361.55   1536.09 o 
   1  10   1    11912.28    12725.05    953.28 o 
   2  10   1    19873.24    20759.18    966.94 o 
   3  10   1     1342.69     1491.38     71.58 o 
   4  10   1    11686.72    11739.36    404.41 o 
   5  10   1      146.25      189.62     24.59 o 
   6  10   1     3887.59     4046.67    484.62 o 
   7  10   1      615.89      544.18     52.09 o 
   8  10   1      731.94      721.76    148.33 o 
  -8  11   1     2252.20     2240.68    157.55 o 
  -7  11   1      312.72      414.91     69.13 o 
  -6  11   1     9697.12     9630.77    611.86 o 
  -5  11   1       89.45      101.43     28.86 o 
  -4  11   1    24474.77    25396.23    894.56 o 
  -3  11   1     5424.41     5542.16    246.97 o 
  -2  11   1    33651.01    38874.66   1897.82 o 
  -1  11   1    22371.30    21511.98   1576.24 o 
   0  11   1    20130.97    22003.56   2208.83 o 
   1  11   1    29745.90    31034.37   2043.42 o 
   2  11   1     3746.90     3818.13    206.25 o 
   3  11   1    20161.57    19352.62    808.57 o 
   4  11   1        1.45       26.64     18.57 o 
   5  11   1     9152.80     8928.56    520.22 o 
   6  11   1      622.51      579.24     69.11 o 
   7  11   1     2811.62     2723.54    222.91 o 
  -7  12   1      387.51      341.74     75.89 o 
  -6  12   1       42.59      195.77     61.39 o 
  -5  12   1      838.42      753.23     96.26 o 
  -4  12   1      293.54      329.32     50.68 o 
  -3  12   1     1787.80     2134.21    137.22 o 
  -2  12   1      986.28      874.67     76.26 o 
  -1  12   1     2848.76     2623.38     94.41 o 
   0  12   1      253.10      270.43     35.24 o 
   1  12   1     1538.38     1704.60    121.53 o 
   2  12   1      580.26      486.95     25.39 o 
   3  12   1       54.38       80.31     19.35 o 
   4  12   1     1146.17     1102.26    110.64 o 
   5  12   1      164.82      183.80     36.87 o 
   6  12   1      398.01      474.33     78.82 o 
   7  12   1      214.02      206.15     58.43 o 
  -7  13   1      161.45      185.95     64.81 o 
  -6  13   1     6363.60     6879.08    241.53 o 
  -5  13   1       96.42      103.33     33.08 o 
  -4  13   1    13019.47    13107.36    986.60 o 
  -3  13   1     2628.84     2797.51    203.91 o 
  -2  13   1    15314.37    15377.75    922.58 o 
  -1  13   1    10918.86     8972.87    450.59 o 
   0  13   1     9333.69     9002.09    806.05 o 
   1  13   1    21470.98    20536.10   1289.56 o 
   2  13   1     1771.77     1770.99    153.95 o 
   3  13   1    20731.76    20899.67    980.03 o 
   4  13   1       71.23       78.60     22.05 o 
   5  13   1    10543.07    11066.86    673.32 o 
   6  13   1      998.94      880.14     71.48 o 
   7  13   1     2985.39     3148.57    172.79 o 
  -7  14   1      252.57      137.80     64.45 o 
  -6  14   1       54.67      182.75    119.29 o 
  -5  14   1     1149.56     1090.38    128.38 o 
  -4  14   1       57.31       68.83     80.56 o 
  -3  14   1     1878.10     2082.00    122.34 o 
  -2  14   1     1115.71     1151.65     95.10 o 
  -1  14   1      933.91      747.24     48.62 o 
   0  14   1     2141.76     2327.12    115.77 o 
   1  14   1       74.64       54.31     44.46 o 
   2  14   1     1172.43     1071.65     95.56 o 
   3  14   1        5.05      -13.24     25.38 o 
   4  14   1      425.74      424.16     49.35 o 
   5  14   1        6.15       81.50    116.32 o 
   6  14   1      217.25      323.70     61.16 o 
   7  14   1       12.31      -25.45     89.56 o 
  -7  15   1      136.84      163.54     76.11 o 
  -6  15   1     3167.09     3514.61    157.46 o 
  -5  15   1        1.56       14.16     64.45 o 
  -4  15   1     6472.09     6794.06    630.48 o 
  -3  15   1      380.58      442.03     51.18 o 
  -2  15   1     9341.36     9138.66    640.52 o 
  -1  15   1     2433.69     2245.78    144.62 o 
   0  15   1     7125.26     7718.46    526.50 o 
   1  15   1     8895.16     8055.30    548.45 o 
   2  15   1     1549.68     1605.02    130.82 o 
   3  15   1    12854.52    14237.13   1298.33 o 
   4  15   1       60.99       25.75     95.23 o 
   5  15   1     7389.15     8783.36    318.78 o 
   6  15   1      846.10      919.41     78.69 o 
   7  15   1     2002.15     1919.35    210.08 o 
  -7  16   1     1003.24      875.32    112.27 o 
  -6  16   1       85.25       35.56     62.21 o 
  -5  16   1     2786.46     3279.65    132.28 o 
  -4  16   1      232.28      191.72     60.07 o 
  -3  16   1     3917.73     4004.03    352.48 o 
  -2  16   1     2603.00     2285.68    159.10 o 
  -1  16   1     1946.00     1753.76     62.45 o 
   0  16   1     5547.88     6214.81    440.07 o 
   1  16   1      115.31       95.75     27.27 o 
   2  16   1     5309.67     5263.48    572.95 o 
   3  16   1      174.95      238.11     46.13 o 
   4  16   1     3065.48     3307.25    175.13 o 
   5  16   1      437.76      457.06     64.14 o 
   6  16   1     1306.13     1300.08     95.06 o 
   7  16   1      447.77      526.11    161.21 o 
  -7  17   1       34.52       26.59     79.84 o 
  -6  17   1     1527.08     1543.57    281.81 o 
  -5  17   1       16.16       62.33     53.02 o 
  -4  17   1     3008.73     3078.90    291.36 o 
  -3  17   1      389.16      482.96     37.10 o 
  -2  17   1     4396.50     3872.59    295.24 o 
  -1  17   1     2098.41     1848.18    130.60 o 
   0  17   1     4149.98     4155.47    187.48 o 
   1  17   1     5561.27     5639.44    278.34 o 
   2  17   1     1422.38     1267.24     83.39 o 
   3  17   1     6611.83     6960.14    256.54 o 
   4  17   1       14.26      132.20     69.89 o 
   5  17   1     3663.41     4047.71    146.63 o 
   6  17   1      169.02      263.60     89.56 o 
  -6  18   1       43.59       15.65     75.71 o 
  -5  18   1     4433.21     5167.54    369.18 o 
  -4  18   1      289.75      321.18     61.12 o 
  -3  18   1     7399.69     8914.62    838.15 o 
  -2  18   1     2899.08     2747.77    127.09 o 
  -1  18   1     7734.25     8505.89    307.26 o 
   0  18   1     8031.47     9138.30    396.95 o 
   1  18   1     3711.29     3829.12    171.37 o 
   2  18   1    10356.10    10318.19    626.18 o 
   3  18   1      242.69      202.44     24.44 o 
   4  18   1     7031.72     8275.26    531.64 o 
   5  18   1      314.64      350.59     67.53 o 
   6  18   1     2771.42     2904.08    162.48 o 
  -6  19   1      145.33      160.48    110.01 o 
  -5  19   1        1.78      -64.18     64.18 o 
  -4  19   1      366.46      555.06    138.84 o 
  -3  19   1        8.88       45.09     39.24 o 
  -2  19   1      742.50      511.69     45.47 o 
  -1  19   1       87.25       18.61     75.06 o 
   0  19   1      926.40     1141.40     72.92 o 
   1  19   1      403.15      410.75     54.57 o 
   2  19   1      456.67      628.07    129.19 o 
   3  19   1      619.07      601.31     64.33 o 
   4  19   1       65.88      161.20     63.37 o 
   5  19   1      360.69      336.37    103.06 o 
   6  19   1        2.20        3.61     79.84 o 
  -6  20   1        2.31       94.40     88.11 o 
  -5  20   1     3734.37     4518.30    468.22 o 
  -4  20   1      376.97      405.83     71.02 o 
  -3  20   1     6469.50     7628.65   1308.55 o 
  -2  20   1     2489.72     2060.81    176.30 o 
  -1  20   1     7628.53     9470.23    588.96 o 
   0  20   1     7268.62     9095.69    325.12 o 
   1  20   1     4505.04     4937.71    196.43 o 
   2  20   1    10947.03    10605.90    426.30 o 
   3  20   1      574.30      679.12    189.07 o 
   4  20   1     8297.94     9741.96    555.11 o 
   5  20   1      151.70      175.51     86.08 o 
   6  20   1     3199.84     3645.75    235.32 o 
  -6  21   1      569.91      550.94    115.71 o 
  -5  21   1        4.46      -75.45     75.45 o 
  -4  21   1     1251.23     1311.34    152.87 o 
  -3  21   1      275.28      385.77    198.63 o 
  -2  21   1     1755.58     1744.78    193.81 o 
  -1  21   1     1127.81     1335.35     97.55 o 
   0  21   1     1502.91     1817.50    110.83 o 
   1  21   1     1750.09     1817.96    101.95 o 
   2  21   1      599.29      554.06     79.17 o 
   3  21   1     1360.01     1345.10    106.04 o 
   4  21   1       47.58      -33.74     67.22 o 
   5  21   1      604.02      501.27     92.67 o 
  -5  22   1     1446.52     1525.77    140.76 o 
  -4  22   1      165.49       -8.19     75.93 o 
  -3  22   1     2455.82     2513.97    355.51 o 
  -2  22   1     1149.05      959.37     68.24 o 
  -1  22   1     2947.40     3550.19    162.95 o 
   0  22   1     3427.38     4307.64    208.86 o 
   1  22   1     1753.79     1889.63    114.59 o 
   2  22   1     5421.93     5762.64    256.54 o 
   3  22   1      203.98      159.73     98.48 o 
   4  22   1     4224.61     5245.51    266.90 o 
   5  22   1      100.75      110.63    107.65 o 
  -5  23   1        8.55     -101.97    101.97 o 
  -4  23   1     3118.51     2759.11    508.93 o 
  -3  23   1      461.63      355.96    177.82 o 
  -2  23   1     4498.67     4804.32    237.61 o 
  -1  23   1     1922.58     2082.13    143.35 o 
   0  23   1     3684.00     4427.15    231.06 o 
   1  23   1     3635.75     4419.70    221.86 o 
   2  23   1     1201.72      987.17    103.19 o 
   3  23   1     3455.93     3194.89    203.01 o 
   4  23   1       27.62       59.61     90.39 o 
   5  23   1     1681.10     1606.70    259.32 o 
  -5  24   1      418.03      694.86    221.84 o 
  -4  24   1        1.70       62.81    110.01 o 
  -3  24   1      645.64      616.09    119.31 o 
  -2  24   1      173.34      166.94     84.88 o 
  -1  24   1      619.00      731.31     81.65 o 
   0  24   1      741.88      640.88    125.36 o 
   1  24   1      258.97      226.16     74.96 o 
   2  24   1     1164.66     1024.16     96.05 o 
   3  24   1        6.54      -86.67    113.13 o 
   4  24   1      867.68      758.18    119.93 o 
  -4  25   1     1830.53     1231.46    199.04 o 
  -3  25   1      235.83      297.99    109.25 o 
  -2  25   1     2118.91     2435.20    176.31 o 
  -1  25   1     1218.35     1354.58    181.41 o 
   0  25   1     1435.01     1613.32    113.14 o 
   1  25   1     2798.59     2997.63    166.62 o 
   2  25   1      298.84      454.35     83.32 o 
   3  25   1     3154.60     2851.92    336.86 o 
   4  25   1       26.52      170.57    116.91 o 
  -4  26   1        7.44       52.38    342.59 o 
  -3  26   1       10.44       31.34    102.11 o 
  -2  26   1       60.94       25.88    129.07 o 
  -1  26   1        1.52      125.33     80.19 o 
   0  26   1      101.02       58.67     95.67 o 
   1  26   1        1.21      -18.23     67.17 o 
   2  26   1       60.37       47.32     93.45 o 
   3  26   1        1.51      -19.72     99.07 o 
  -3  27   1      224.92      150.97    110.18 o 
  -2  27   1     2059.80     2039.24    181.54 o 
  -1  27   1     1157.18     1276.90    129.11 o 
   0  27   1     1494.53     1414.19    127.31 o 
   1  27   1     2408.14     2910.34    285.21 o 
   2  27   1      400.21      482.26    142.25 o 
   3  27   1     2551.51     2296.64    240.69 o 
  -2  28   1       30.85       39.43    108.63 o 
  -1  28   1      127.44      114.06     81.51 o 
   0  28   1      141.24       96.74     83.60 o 
   1  28   1       60.10        2.58    128.85 o 
   2  28   1      288.40      260.05    112.42 o 
  -1  29   1      905.75     1013.75    133.95 o 
   0  29   1      873.53      747.08    103.23 o 
   1  29   1     1442.29     1570.57    194.85 o 
  -8   0   2     8035.02     8088.05    510.06 o 
  -7   0   2     2664.24     2784.41    177.17 o 
  -6   0   2    13032.12    12912.38    582.61 o 
  -5   0   2    16473.52    16714.42    515.21 o 
  -4   0   2     6164.41     6021.23    186.11 o 
  -3   0   2    45720.84    41228.46   1603.52 o 
  -2   0   2     1056.60     1036.15     36.50 o 
  -1   0   2    69397.70    68351.62   2719.33 o 
   0   0   2     8769.75     9337.79    307.47 o 
   1   0   2    57843.62    61053.19   1578.23 o 
   2   0   2     6810.43     6067.11    156.34 o 
   3   0   2    26116.74    23485.88   1077.37 o 
   4   0   2     9060.98     8150.55    209.34 o 
   5   0   2     6148.14     5770.58    224.82 o 
   6   0   2     7698.94     7874.17    368.19 o 
   7   0   2      389.03      326.16     54.76 o 
   8   0   2     3446.34     4078.73    317.96 o 
  -8   1   2      238.20      285.06     66.36 o 
  -7   1   2      195.52      259.35     67.60 o 
  -6   1   2     1173.11     1440.74     71.54 o 
  -5   1   2      289.90      353.37     32.92 o 
  -4   1   2     3331.89     3231.16    107.03 o 
  -3   1   2      392.90      552.03     34.67 o 
  -2   1   2     6708.80     6031.15    163.76 o 
  -1   1   2     1532.18     1863.40     56.00 o 
   0   1   2     9497.02    10415.71    616.40 o 
   1   1   2     1497.86     2213.62     62.83 o 
   2   1   2     5439.45     5043.95    108.77 o 
   3   1   2       24.45      366.46     44.33 o 
   4   1   2     1411.00     1411.17     35.35 o 
   5   1   2      477.22      576.91     38.83 o 
   6   1   2      181.18      328.65     44.20 o 
   7   1   2      375.00      376.96     33.89 o 
   8   1   2        0.20      241.31     77.58 o 
  -8   2   2     4948.01     5143.70    350.20 o 
  -7   2   2     1979.53     2069.32     98.58 o 
  -6   2   2     7611.43     7847.69    261.09 o 
  -5   2   2    10477.08    10710.33    249.50 o 
  -4   2   2     3786.25     3721.68     84.93 o 
  -3   2   2    26703.23    24856.00    516.43 o 
  -2   2   2      515.45      495.39     14.86 o 
  -1   2   2    38872.23    38747.31   1020.09 o 
   0   2   2    11100.10    11121.64    650.84 o 
   1   2   2    34640.98    33527.17    953.81 o 
   2   2   2    13126.12    12302.55    299.28 o 
   3   2   2    16660.88    15286.56    260.44 o 
   4   2   2    11030.27    10851.96    329.82 o 
   5   2   2     3594.89     3583.52    138.17 o 
   6   2   2     6836.68     6842.10    165.67 o 
   7   2   2      106.77      192.14     36.26 o 
   8   2   2     2677.85     2632.89    185.04 o 
  -8   3   2      786.87      822.33    126.35 o 
  -7   3   2     1808.16     1830.82     91.72 o 
  -6   3   2     4468.34     4941.63    205.57 o 
  -5   3   2     1767.91     1967.33     93.20 o 
  -4   3   2    11460.60    11033.38    316.41 o 
  -3   3   2      383.50      494.58     17.85 o 
  -2   3   2    15431.40    14427.69    322.10 o 
  -1   3   2       71.62       89.76      6.37 o 
   0   3   2    16468.10    16984.99    901.31 o 
   1   3   2      987.74      908.92     23.38 o 
   2   3   2    13763.26    12718.61    328.97 o 
   3   3   2     3380.32     3325.10     66.42 o 
   4   3   2     6097.34     5813.71    103.64 o 
   5   3   2     4550.36     4644.23    124.46 o 
   6   3   2      942.09     1090.24    102.99 o 
   7   3   2     2687.64     2606.40     75.45 o 
   8   3   2        0.24      129.23    108.90 o 
  -8   4   2     1258.98     1362.27    148.96 o 
  -7   4   2      477.89      598.88     59.35 o 
  -6   4   2     2074.32     2259.21     90.86 o 
  -5   4   2     1834.71     1787.94     61.33 o 
  -4   4   2     1970.48     1891.27     63.67 o 
  -3   4   2     3661.44     3354.71     92.51 o 
  -2   4   2      881.51     1022.25     36.45 o 
  -1   4   2     3638.27     3656.21    125.43 o 
   0   4   2       73.82      441.49     38.83 o 
   1   4   2     3383.87     3218.00     98.25 o 
   2   4   2     3255.33     3146.44     63.39 o 
   3   4   2     1582.26     1585.56     31.98 o 
   4   4   2     4657.20     4343.92     81.29 o 
   5   4   2       96.39      222.57     21.36 o 
   6   4   2     2707.04     2689.49     80.87 o 
   7   4   2      108.07      164.54     42.43 o 
   8   4   2      950.19      807.35    142.53 o 
  -8   5   2      724.94      683.69     71.45 o 
  -7   5   2     4001.85     4172.87    225.76 o 
  -6   5   2     5493.40     5404.52    322.33 o 
  -5   5   2     3433.88     3244.18    113.75 o 
  -4   5   2    17247.70    16147.67    425.85 o 
  -3   5   2      145.01      149.56      9.80 o 
  -2   5   2    23048.01    21860.32    427.89 o 
  -1   5   2     3331.31     3471.30    143.56 o 
   0   5   2    16150.87    15913.19    875.51 o 
   1   5   2    10088.49     9633.97    480.13 o 
   2   5   2    13971.66    13687.69    250.73 o 
   3   5   2    12268.91    10996.60    281.89 o 
   4   5   2     6885.34     6624.41    118.02 o 
   5   5   2     9904.85     9807.94    214.61 o 
   6   5   2     1109.35     1134.95     69.63 o 
   7   5   2     5107.84     5403.24    160.43 o 
   8   5   2        1.52       20.44     96.59 o 
  -8   6   2       25.57       47.48     70.44 o 
  -7   6   2        2.87      112.94     78.30 o 
  -6   6   2      127.57      133.52     37.22 o 
  -5   6   2       54.35       99.93     16.18 o 
  -4   6   2      327.76      335.21     44.53 o 
  -3   6   2     1870.38     1798.25     81.85 o 
  -2   6   2       68.22      306.74     42.49 o 
  -1   6   2    13979.87    15144.08    785.82 o 
   0   6   2      176.22     1329.87     97.52 o 
   1   6   2    13999.94    14703.27    749.95 o 
   2   6   2      331.63      427.03     21.21 o 
   3   6   2     1759.68     1704.25     38.93 o 
   4   6   2      216.78      233.28     17.45 o 
   5   6   2        1.80      100.45     34.64 o 
   6   6   2       60.88       77.55     31.85 o 
   7   6   2       90.47      231.88     45.54 o 
   8   6   2       12.93       96.92    100.66 o 
  -8   7   2      859.67      882.83     86.97 o 
  -7   7   2     4530.09     4875.39    178.77 o 
  -6   7   2     5901.86     6029.05    157.34 o 
  -5   7   2     4804.57     4470.65    178.19 o 
  -4   7   2    18211.62    17051.37    550.44 o 
  -3   7   2     1037.40      925.67     36.19 o 
  -2   7   2    32037.10    32369.50   1036.76 o 
  -1   7   2      830.29      924.62     60.46 o 
   0   7   2    35960.25    36875.32   1600.52 o 
   1   7   2     4665.19     4447.11    287.30 o 
   2   7   2    22701.28    21855.26    615.93 o 
   3   7   2     9050.85     8600.24    171.10 o 
   4   7   2     8067.07     7556.73    141.15 o 
   5   7   2     9367.11     9999.58    416.70 o 
   6   7   2     1352.83     1278.61    121.17 o 
   7   7   2     4990.96     5362.54    422.69 o 
   8   7   2       22.52      -33.30     70.50 o 
  -8   8   2      627.31      611.95     92.59 o 
  -7   8   2      267.30      390.88     65.55 o 
  -6   8   2      637.36      686.48     37.53 o 
  -5   8   2     1454.02     1399.25     91.32 o 
  -4   8   2       12.13       57.87     28.45 o 
  -3   8   2     2433.29     2336.42     90.51 o 
  -2   8   2     1973.19     2239.44    114.20 o 
  -1   8   2     1715.59     1929.60    113.60 o 
   0   8   2     2884.90     2734.21    157.97 o 
   1   8   2      911.87      946.86     70.92 o 
   2   8   2     1336.47     1387.18     52.57 o 
   3   8   2      664.31      673.79     24.91 o 
   4   8   2     1333.74     1281.24     63.58 o 
   5   8   2      306.93      366.83     49.31 o 
   6   8   2     1170.91     1008.46     48.96 o 
   7   8   2       30.22      140.68    117.81 o 
   8   8   2      474.06      546.81    113.12 o 
  -8   9   2      528.34      625.35     99.27 o 
  -7   9   2     3794.14     3708.85    148.97 o 
  -6   9   2     3869.88     4102.45    177.13 o 
  -5   9   2     6097.20     5709.77    290.50 o 
  -4   9   2    14868.18    14368.77    434.57 o 
  -3   9   2     4623.55     4507.50    191.16 o 
  -2   9   2    33647.03    37469.71   1478.98 o 
  -1   9   2      109.67      233.46     42.27 o 
   0   9   2    41012.95    42766.77   3062.84 o 
   1   9   2     4772.04     4792.27    286.37 o 
   2   9   2    23998.41    24340.34    849.78 o 
   3   9   2    10038.26     9706.78    358.02 o 
   4   9   2     6819.57     6881.71    131.55 o 
   5   9   2     6952.32     7110.50    222.50 o 
   6   9   2      849.76      886.18     57.60 o 
   7   9   2     2823.62     3131.56    181.57 o 
  -8  10   2     2211.59     2273.56    201.25 o 
  -7  10   2     1287.19     1347.15     90.31 o 
  -6  10   2     3433.63     3621.69    139.17 o 
  -5  10   2     6872.03     6629.37    259.82 o 
  -4  10   2     1385.73     1292.34     82.12 o 
  -3  10   2    17101.42    16802.58    961.89 o 
  -2  10   2      351.53      351.59     23.37 o 
  -1  10   2    24120.30    23657.56   1088.13 o 
   0  10   2     3706.25     3478.47    350.73 o 
   1  10   2    21422.21    20954.31   1407.64 o 
   2  10   2     5335.25     5460.33    258.55 o 
   3  10   2    11329.82    11157.27    551.08 o 
   4  10   2     5728.48     5440.09    172.54 o 
   5  10   2     3028.45     3101.34    173.87 o 
   6  10   2     3982.73     4022.75    352.08 o 
   7  10   2      223.54      289.60    127.72 o 
  -8  11   2       35.03       45.96    195.34 o 
  -7  11   2     1213.24     1165.63    180.42 o 
  -6  11   2      476.07      584.05     58.29 o 
  -5  11   2     2131.00     1948.30    131.87 o 
  -4  11   2     3263.58     3116.25    168.62 o 
  -3  11   2     1780.71     1700.03    125.74 o 
  -2  11   2    10857.72    11056.72    578.94 o 
  -1  11   2       11.88      299.72     32.54 o 
   0  11   2    14017.44    13538.93   1445.40 o 
   1  11   2     2508.32     2718.10    218.70 o 
   2  11   2     6371.45     6361.85    371.74 o 
   3  11   2     4167.10     3741.84    167.76 o 
   4  11   2      985.19      919.87     84.39 o 
   5  11   2     2218.14     2216.03     97.60 o 
   6  11   2       27.17       61.94     36.14 o 
   7  11   2      726.07      588.51     57.97 o 
  -7  12   2     1681.12     1638.49    107.08 o 
  -6  12   2     3879.35     4220.72    162.22 o 
  -5  12   2     8281.05     8098.21    764.86 o 
  -4  12   2     3205.07     3164.06    226.27 o 
  -3  12   2    22194.84    22498.80   1356.51 o 
  -2  12   2      503.83      512.08     31.97 o 
  -1  12   2    32868.78    30985.66   1238.06 o 
   0  12   2     1247.34     1332.69    202.44 o 
   1  12   2    27197.12    25357.81   1618.38 o 
   2  12   2     7047.49     6938.11    392.05 o 
   3  12   2    12330.20    12449.34    503.96 o 
   4  12   2     8773.96     8744.88    522.37 o 
   5  12   2     2497.46     2531.16    116.84 o 
   6  12   2     5401.93     5547.73    222.85 o 
   7  12   2       68.23      128.22     81.14 o 
  -7  13   2        4.66      -26.57     59.88 o 
  -6  13   2      236.83      224.81     56.38 o 
  -5  13   2       44.87       43.70     33.18 o 
  -4  13   2      433.63      375.68     46.92 o 
  -3  13   2       53.44       66.89     16.32 o 
  -2  13   2      131.06      163.47     35.26 o 
  -1  13   2       56.04       31.56     23.71 o 
   0  13   2        0.30       22.95     23.06 o 
   1  13   2      493.36      460.77     25.26 o 
   2  13   2       83.71       90.20     18.74 o 
   3  13   2      380.95      380.61     30.02 o 
   4  13   2      326.98      334.14     67.33 o 
   5  13   2       53.48       20.90     34.87 o 
   6  13   2      192.54      279.72     45.00 o 
   7  13   2        0.10      -76.95     76.95 o 
  -7  14   2      795.01      613.26     98.48 o 
  -6  14   2     2615.32     3095.36    132.25 o 
  -5  14   2     3907.98     3871.47    383.96 o 
  -4  14   2     2241.28     2084.24    252.31 o 
  -3  14   2    13210.65    13655.67    862.67 o 
  -2  14   2      105.52      108.36     16.18 o 
  -1  14   2    26612.59    25394.90   1327.13 o 
   0  14   2     2736.19     2920.95    257.39 o 
   1  14   2    23455.01    22576.71    931.68 o 
   2  14   2     9213.58     9421.32    637.45 o 
   3  14   2     7434.50     7381.64    493.43 o 
   4  14   2     9080.92     9747.12    602.35 o 
   5  14   2      598.56      696.86     64.31 o 
   6  14   2     4543.17     4867.96    361.60 o 
   7  14   2       37.28        9.78    102.65 o 
  -7  15   2      408.46      475.34     80.85 o 
  -6  15   2      765.98      757.18     68.97 o 
  -5  15   2      204.31      169.00     72.56 o 
  -4  15   2     2147.96     1947.23    217.46 o 
  -3  15   2       46.96       -3.91     19.76 o 
  -2  15   2     2810.51     2791.72    195.49 o 
  -1  15   2      554.97      490.47     31.18 o 
   0  15   2     2386.40     2621.17    172.85 o 
   1  15   2      703.10      599.24     35.45 o 
   2  15   2     1905.61     1872.31    130.17 o 
   3  15   2      797.47      935.26    127.56 o 
   4  15   2     1240.91     1327.23     67.84 o 
   5  15   2      927.09      839.45     56.03 o 
   6  15   2      478.06      450.61     54.19 o 
   7  15   2      633.05      576.94     84.05 o 
  -7  16   2      332.61      318.63    195.72 o 
  -6  16   2     1570.90     1495.69    189.06 o 
  -5  16   2     1792.34     2062.06    157.04 o 
  -4  16   2     1761.35     1589.90    279.12 o 
  -3  16   2     6575.33     7050.39    687.49 o 
  -2  16   2      325.94      293.83     25.18 o 
  -1  16   2    13607.12    13983.06    719.96 o 
   0  16   2      900.65     1033.19     88.53 o 
   1  16   2    12291.84    11403.66    822.93 o 
   2  16   2     4220.54     4624.84    312.12 o 
   3  16   2     4192.69     4121.45    396.95 o 
   4  16   2     4120.79     4258.86    444.65 o 
   5  16   2      449.11      440.23     57.28 o 
   6  16   2     1960.96     2008.75     99.26 o 
  -7  17   2     1189.03      846.14    102.85 o 
  -6  17   2     1203.85     1250.83    186.35 o 
  -5  17   2     1342.88     1348.97     91.90 o 
  -4  17   2     3863.36     4338.48    292.00 o 
  -3  17   2      317.79      308.43     48.33 o 
  -2  17   2     6956.93     6443.24    510.32 o 
  -1  17   2      460.53      377.29     39.44 o 
   0  17   2     7432.45     7955.45    249.81 o 
   1  17   2     3327.12     3208.86    144.62 o 
   2  17   2     4673.24     4632.43    180.11 o 
   3  17   2     4990.24     5883.98    289.93 o 
   4  17   2     1817.22     1961.59     89.51 o 
   5  17   2     3663.77     3766.51    192.93 o 
   6  17   2      434.23      378.70     88.25 o 
  -6  18   2      405.41      609.73     93.49 o 
  -5  18   2      820.91      874.21    126.42 o 
  -4  18   2      569.56      464.30     64.06 o 
  -3  18   2     3573.74     3958.62    352.11 o 
  -2  18   2      275.44      185.41     39.48 o 
  -1  18   2     7194.99     7838.32    513.59 o 
   0  18   2       28.38        6.24     39.63 o 
   1  18   2     6242.48     6446.73    327.18 o 
   2  18   2      484.65      557.33     62.81 o 
   3  18   2     2463.00     2355.65    191.44 o 
   4  18   2      444.48      489.37     69.88 o 
   5  18   2      504.71      477.56    173.65 o 
   6  18   2      203.15      166.85     77.12 o 
  -6  19   2     1749.22     1733.27    128.75 o 
  -5  19   2     1870.33     2303.62    133.42 o 
  -4  19   2     6664.25     7423.26    774.83 o 
  -3  19   2     1176.74     1198.78     67.10 o 
  -2  19   2    14722.06    13699.42    923.90 o 
  -1  19   2       12.71       82.16     39.98 o 
   0  19   2    17164.01    22311.70   1194.94 o 
   1  19   2     2937.84     2880.85    177.13 o 
   2  19   2     9981.11    10249.84    380.82 o 
   3  19   2     6098.62     6314.78    274.74 o 
   4  19   2     2769.76     3078.75    211.83 o 
   5  19   2     4449.38     5002.75    274.15 o 
   6  19   2      306.62      220.57    120.47 o 
  -6  20   2       18.45      114.27    187.64 o 
  -5  20   2      108.68      104.53     64.09 o 
  -4  20   2       18.56      -28.54     94.95 o 
  -3  20   2      202.34      177.26     76.90 o 
  -2  20   2       17.18      -46.61     84.26 o 
  -1  20   2      188.83      129.08     39.99 o 
   0  20   2        2.12      -35.92     49.34 o 
   1  20   2      110.18      116.41     48.37 o 
   2  20   2       28.02      -58.85     58.85 o 
   3  20   2       50.94       34.18     91.98 o 
   4  20   2      105.71      142.36     91.33 o 
   5  20   2        9.67      -62.31    124.62 o 
   6  20   2       94.37      151.22    105.39 o 
  -6  21   2     1228.82     1307.55    141.88 o 
  -5  21   2     1338.11     1545.70    131.32 o 
  -4  21   2     4741.17     5200.00    692.00 o 
  -3  21   2      930.70      955.75    195.89 o 
  -2  21   2    11464.13    10424.01    658.50 o 
  -1  21   2        1.93       30.35     33.11 o 
   0  21   2    14710.19    19795.64    904.09 o 
   1  21   2     1859.30     2126.17    122.56 o 
   2  21   2     8734.43     8738.18    527.41 o 
   3  21   2     4053.30     4438.93    198.22 o 
   4  21   2     2233.41     2311.79    166.66 o 
   5  21   2     3064.07     3702.54    370.81 o 
  -5  22   2      955.62      781.66    108.36 o 
  -4  22   2      887.14      914.32    109.09 o 
  -3  22   2     2549.90     2330.17    153.88 o 
  -2  22   2      399.07      401.77     92.31 o 
  -1  22   2     3742.01     3904.54    476.89 o 
   0  22   2       12.77       19.56     47.34 o 
   1  22   2     2924.47     3403.63    169.75 o 
   2  22   2      599.59      471.83     86.98 o 
   3  22   2     1175.78      961.45    104.68 o 
   4  22   2      926.18      914.93    111.30 o 
   5  22   2      223.33      316.20     99.92 o 
  -5  23   2      471.34      320.18    124.33 o 
  -4  23   2     1167.93      858.84    132.86 o 
  -3  23   2      265.49       14.74    160.15 o 
  -2  23   2     2528.26     2534.19    286.35 o 
  -1  23   2       10.02       13.55     87.14 o 
   0  23   2     2888.42     3474.97    177.78 o 
   1  23   2      729.03      941.49    120.75 o 
   2  23   2     1537.47     1367.67     99.01 o 
   3  23   2     1481.97     1411.02    181.84 o 
   4  23   2      337.76      320.93     96.31 o 
   5  23   2     1129.98     1035.15    160.04 o 
  -4  24   2      749.49      694.21    130.09 o 
  -3  24   2     3346.45     2665.41    653.39 o 
  -2  24   2       85.36       79.96     83.31 o 
  -1  24   2     5451.58     6679.21    288.04 o 
   0  24   2      476.91      318.62    189.54 o 
   1  24   2     4283.15     5205.50    287.72 o 
   2  24   2     1962.49     1842.51    125.48 o 
   3  24   2     1461.10     1138.83    134.36 o 
   4  24   2     2020.21     1830.66    161.83 o 
  -4  25   2      256.29      271.16    134.04 o 
  -3  25   2       11.96       48.95    105.76 o 
  -2  25   2      471.74      391.38     92.74 o 
  -1  25   2       20.92      -35.68     70.06 o 
   0  25   2      398.57      535.53     90.52 o 
   1  25   2      154.74       84.12     76.30 o 
   2  25   2      151.94      183.92     88.72 o 
   3  25   2      213.01      357.17     98.11 o 
   4  25   2       18.87      -99.38    112.13 o 
  -3  26   2     2391.38     1845.82    227.00 o 
  -2  26   2       67.50      153.96     95.93 o 
  -1  26   2     3658.73     4488.66    300.53 o 
   0  26   2      253.94      372.35     86.09 o 
   1  26   2     2929.67     3415.40    192.61 o 
   2  26   2     1288.28     1375.01    130.60 o 
   3  26   2     1156.85     1219.17    302.88 o 
  -3  27   2       15.75      144.04     98.26 o 
  -2  27   2       38.40      182.08     80.11 o 
  -1  27   2        2.93      -61.39     75.47 o 
   0  27   2       46.73       20.43     80.00 o 
   1  27   2       96.80       78.85     77.76 o 
   2  27   2       12.31       33.05     82.41 o 
  -2  28   2       43.84       -5.07    108.63 o 
  -1  28   2     2978.30     3027.93    302.37 o 
   0  28   2      147.05      152.61     76.04 o 
   1  28   2     2519.82     2564.53    356.47 o 
   2  28   2      673.35      527.87    126.72 o 
   0  29   2     1047.70      900.84    119.41 o 
  -8   1   3      170.63      147.83     82.10 o 
  -7   1   3     6735.25     7483.64    273.52 o 
  -6   1   3      590.08      490.83     81.70 o 
  -5   1   3    16420.43    16320.30    392.22 o 
  -4   1   3     6344.38     5945.36    151.52 o 
  -3   1   3    28391.30    26852.96    584.28 o 
  -2   1   3    16325.28    14330.91    344.42 o 
  -1   1   3    31468.04    30401.12    717.65 o 
   0   1   3    29729.95    33246.34   1299.59 o 
   1   1   3    11470.88    11065.78    318.24 o 
   2   1   3    41821.11    40492.88   1054.56 o 
   3   1   3       49.11       99.49     11.26 o 
   4   1   3    26299.48    25526.52    419.41 o 
   5   1   3     2277.12     2296.45     49.96 o 
   6   1   3     7851.44     7661.71    224.75 o 
   7   1   3     2728.68     2748.74     91.01 o 
  -8   2   3      977.94      918.70    122.63 o 
  -7   2   3        0.49      135.85     45.55 o 
  -6   2   3     2385.83     2463.94    104.70 o 
  -5   2   3      229.60      321.14     26.15 o 
  -4   2   3     5312.23     5301.87    116.29 o 
  -3   2   3     1492.64     1356.80     67.13 o 
  -2   2   3    11895.29    11206.36    258.67 o 
  -1   2   3     6927.03     6637.03    233.65 o 
   0   2   3    12757.56    14046.73    536.21 o 
   1   2   3    18500.79    17867.27    406.23 o 
   2   2   3     2822.57     2752.08     51.41 o 
   3   2   3    15086.14    14081.22    217.50 o 
   4   2   3       10.72      215.70     19.62 o 
   5   2   3     4971.30     5006.72    120.40 o 
   6   2   3      614.18      589.77     72.38 o 
   7   2   3      752.19      869.03     69.40 o 
  -8   3   3      129.48      180.17    165.07 o 
  -7   3   3     2786.57     2894.03    123.33 o 
  -6   3   3      112.76      193.24     36.17 o 
  -5   3   3     5875.72     6019.15    146.73 o 
  -4   3   3     2533.61     2569.44     59.66 o 
  -3   3   3     7453.41     6623.34    242.23 o 
  -2   3   3    11577.76    11195.96    220.74 o 
  -1   3   3     5332.47     5567.50    188.57 o 
   0   3   3    24959.92    28379.89   1743.70 o 
   1   3   3      602.25      690.35     15.23 o 
   2   3   3    24390.89    23689.13    417.85 o 
   3   3   3     1401.82     1413.93     30.74 o 
   4   3   3    12524.45    11828.11    217.44 o 
   5   3   3     3846.09     4013.25     98.04 o 
   6   3   3     3652.11     3698.97    124.47 o 
   7   3   3     2605.44     2602.80     87.28 o 
   8   3   3      556.05      525.19    119.40 o 
  -8   4   3     2270.98     2292.00    212.18 o 
  -7   4   3        2.50       62.85     45.50 o 
  -6   4   3     5124.75     5473.19    175.01 o 
  -5   4   3      890.60      936.57     35.86 o 
  -4   4   3     7748.83     7160.26    159.49 o 
  -3   4   3     5167.30     4764.58    119.30 o 
  -2   4   3     9195.48     8675.03    200.72 o 
  -1   4   3    17172.19    18002.83    687.10 o 
   0   4   3     7959.13     8260.25    385.02 o 
   1   4   3    29836.10    30374.26    778.58 o 
   2   4   3      863.16      940.36     19.77 o 
   3   4   3    23824.19    22158.75    401.58 o 
   4   4   3     1205.93     1247.12     48.30 o 
   5   4   3     9415.98     9467.64    220.00 o 
   6   4   3     2789.08     2815.56     96.19 o 
   7   4   3     1767.10     1778.91     71.21 o 
   8   4   3     1543.04     1448.01    151.07 o 
  -8   5   3       63.80      211.49     96.76 o 
  -7   5   3      683.91      794.16     67.71 o 
  -6   5   3        0.86      183.57     41.51 o 
  -5   5   3     2059.51     2011.90     60.96 o 
  -4   5   3      523.31      546.61     29.62 o 
  -3   5   3     2666.70     2477.92    119.54 o 
  -2   5   3     3149.44     3008.56     86.42 o 
  -1   5   3       79.03      174.92     11.14 o 
   0   5   3     6128.25     6448.55    254.53 o 
   1   5   3     3651.20     3771.67    117.90 o 
   2   5   3     4959.15     4711.85    157.65 o 
   3   5   3     4599.51     4643.62     85.99 o 
   4   5   3     2138.38     2063.06     44.67 o 
   5   5   3     2284.56     2314.55     64.03 o 
   6   5   3      626.89      628.43     46.67 o 
   7   5   3      857.72      846.36     72.06 o 
  -8   6   3     3067.63     3289.84    185.34 o 
  -7   6   3        1.65       19.26     44.99 o 
  -6   6   3     7316.02     7542.01    191.46 o 
  -5   6   3     1201.41     1173.52     34.65 o 
  -4   6   3    11943.33    11606.98    266.43 o 
  -3   6   3     6712.04     6492.29    231.20 o 
  -2   6   3    15540.75    14855.73    449.18 o 
  -1   6   3    17687.39    17592.48    942.57 o 
   0   6   3    13606.84    14223.16    696.64 o 
   1   6   3    31930.66    31253.43    986.90 o 
   2   6   3     2670.10     2805.67     75.07 o 
   3   6   3    28482.75    27951.13    744.71 o 
   4   6   3      354.33      316.57     25.09 o 
   5   6   3    11885.78    11969.34    281.39 o 
   6   6   3     2086.10     2169.14     77.79 o 
   7   6   3     2447.95     2520.27    159.62 o 
  -8   7   3        4.20       59.16     71.71 o 
  -7   7   3        2.85      -21.03     53.02 o 
  -6   7   3       73.43      218.85     57.90 o 
  -5   7   3      273.83      233.77     24.52 o 
  -4   7   3      136.42      156.09     19.09 o 
  -3   7   3     1176.83     1077.96     49.49 o 
  -2   7   3      321.47      466.33     20.96 o 
  -1   7   3      588.69      650.55     17.73 o 
   0   7   3     1512.69     1789.17     81.07 o 
   1   7   3       20.79       28.54     15.27 o 
   2   7   3     2112.74     2240.13     59.09 o 
   3   7   3       15.94      142.62     49.86 o 
   4   7   3      893.07      867.28     31.18 o 
   5   7   3       51.36      203.02     48.35 o 
   6   7   3      109.27      135.63     37.97 o 
   7   7   3       71.22      195.37     67.09 o 
  -8   8   3     2851.73     2723.94    151.02 o 
  -7   8   3       17.16        6.18     71.16 o 
  -6   8   3     8194.62     8556.13    222.69 o 
  -5   8   3     1310.85     1255.23     51.06 o 
  -4   8   3    15558.67    15264.04    447.98 o 
  -3   8   3    10640.88     9781.45    349.26 o 
  -2   8   3    17728.60    18250.83    624.53 o 
  -1   8   3    27832.93    30400.79   1849.87 o 
   0   8   3     9029.78     8803.47    383.84 o 
   1   8   3    34940.98    36111.62   1867.85 o 
   2   8   3     1088.16     1268.72     43.13 o 
   3   8   3    23711.36    23406.85    527.70 o 
   4   8   3      234.73      256.10     26.49 o 
   5   8   3     8980.10     9262.30    580.61 o 
   6   8   3     1208.59     1234.42     88.12 o 
   7   8   3     1960.04     2002.56    170.02 o 
  -8   9   3       17.82       73.92     74.93 o 
  -7   9   3     1485.49     1626.60     87.78 o 
  -6   9   3      187.66      265.85     47.30 o 
  -5   9   3     3055.10     2970.30    116.43 o 
  -4   9   3     1266.29     1176.65     59.59 o 
  -3   9   3     5344.08     5329.14    301.59 o 
  -2   9   3     2914.44     2975.39    112.15 o 
  -1   9   3     6184.98     6031.71    468.54 o 
   0   9   3     7125.44     7282.14    292.00 o 
   1   9   3     2220.66     2250.87    119.55 o 
   2   9   3    12489.50    12438.02    493.00 o 
   3   9   3        2.77       25.27     16.84 o 
   4   9   3     8035.36     7337.79    285.58 o 
   5   9   3      876.64      989.37     58.68 o 
   6   9   3     2010.70     1924.83    108.50 o 
   7   9   3      898.03      906.18     73.11 o 
  -8  10   3     1388.74     1222.55    154.14 o 
  -7  10   3       54.06      105.71     59.76 o 
  -6  10   3     5218.11     5518.17    198.55 o 
  -5  10   3      532.73      485.21     32.76 o 
  -4  10   3    11652.79    11312.06    504.31 o 
  -3  10   3     6398.88     6319.55    311.90 o 
  -2  10   3    13666.39    14918.82    593.74 o 
  -1  10   3    17823.05    19171.37   1358.73 o 
   0  10   3     6715.21     7138.08    347.50 o 
   1  10   3    17148.99    16401.47   1085.56 o 
   2  10   3      584.93      625.57     42.85 o 
   3  10   3     8014.52     7707.99    289.99 o 
   4  10   3      171.06      214.51     35.48 o 
   5  10   3     2800.80     2825.13    188.03 o 
   6  10   3      553.44      551.61     53.98 o 
   7  10   3      750.92      648.48     65.08 o 
  -8  11   3       51.26       45.97     82.64 o 
  -7  11   3     4265.54     4591.85    207.68 o 
  -6  11   3      336.79      268.86    108.28 o 
  -5  11   3    10377.84     9764.78    453.20 o 
  -4  11   3     4055.12     3683.05    160.05 o 
  -3  11   3    16849.89    16109.23   1184.92 o 
  -2  11   3    14358.26    15735.32    730.10 o 
  -1  11   3    17353.59    16294.37    952.72 o 
   0  11   3    26625.79    27000.20   1325.49 o 
   1  11   3     7754.23     7463.90    448.92 o 
   2  11   3    25832.94    26166.07   1000.88 o 
   3  11   3      360.20      365.80     29.01 o 
   4  11   3    13412.05    13953.94    848.55 o 
   5  11   3      701.37      676.20     54.09 o 
   6  11   3     3782.92     3938.52    172.12 o 
   7  11   3     1217.92     1186.97     99.77 o 
  -7  12   3       47.72       63.97    105.22 o 
  -6  12   3      507.45      435.97     60.20 o 
  -5  12   3       38.70       64.56     64.75 o 
  -4  12   3      740.74      622.66     55.91 o 
  -3  12   3      998.89      923.81    122.27 o 
  -2  12   3       22.15       18.47     18.30 o 
  -1  12   3     1954.27     1835.28    123.20 o 
   0  12   3     1296.95     1204.91     89.31 o 
   1  12   3      845.13      935.90     68.58 o 
   2  12   3     1719.13     1640.54     44.31 o 
   3  12   3      176.18      159.94     20.01 o 
   4  12   3      541.92      539.98     61.52 o 
   5  12   3       76.68      135.74     32.64 o 
   6  12   3      121.52      129.17     41.40 o 
   7  12   3       59.28      133.98    107.21 o 
  -7  13   3     3936.70     4436.68    223.50 o 
  -6  13   3       85.19       73.12     54.03 o 
  -5  13   3     9586.57     9627.94    779.67 o 
  -4  13   3     3150.88     2930.69    251.56 o 
  -3  13   3    13313.69    14380.48    790.41 o 
  -2  13   3    15268.33    15896.90    856.04 o 
  -1  13   3     7730.08     7482.70    485.76 o 
   0  13   3    28940.26    29151.25   2756.95 o 
   1  13   3      564.06      540.67     25.33 o 
   2  13   3    24952.47    25745.59   1549.63 o 
   3  13   3     1000.75      961.09     34.43 o 
   4  13   3    11550.83    12708.98    639.13 o 
   5  13   3     2625.95     2618.12     96.46 o 
   6  13   3     3150.63     3217.69    252.36 o 
   7  13   3     1933.51     1725.20    108.95 o 
  -7  14   3        6.06       76.90     75.20 o 
  -6  14   3      206.77      106.14     54.81 o 
  -5  14   3       22.40       32.90     27.47 o 
  -4  14   3      203.95      175.58     47.12 o 
  -3  14   3       29.57       -5.68     17.57 o 
  -2  14   3      385.77      401.25     43.71 o 
  -1  14   3      186.62      168.78     23.42 o 
   0  14   3     1013.27      926.79     62.04 o 
   1  14   3      931.11      862.32     36.16 o 
   2  14   3      918.69      923.55     67.57 o 
   3  14   3     1414.45     1575.99     85.35 o 
   4  14   3      186.30      212.24     34.74 o 
   5  14   3      720.54      671.96     47.33 o 
   6  14   3        5.17      -31.15     58.68 o 
   7  14   3      135.13       66.95     61.69 o 
  -7  15   3     2479.07     2528.41    263.19 o 
  -6  15   3       40.15       72.94     87.09 o 
  -5  15   3     6478.29     6541.01    637.50 o 
  -4  15   3     2273.56     2019.88    267.45 o 
  -3  15   3     8212.56     8246.52    606.34 o 
  -2  15   3     9617.26     9229.59    659.26 o 
  -1  15   3     2438.75     2374.90    146.56 o 
   0  15   3    14605.83    15306.70   1046.79 o 
   1  15   3      406.88      342.57     41.54 o 
   2  15   3    10915.55    10825.52    549.91 o 
   3  15   3     2864.98     2968.21    148.64 o 
   4  15   3     5052.99     4949.33    392.44 o 
   5  15   3     2611.45     2704.74    113.19 o 
   6  15   3     1679.99     1593.45     94.99 o 
  -7  16   3        2.44      199.56     80.41 o 
  -6  16   3     1518.77     1621.39     96.31 o 
  -5  16   3      385.83      423.83     54.13 o 
  -4  16   3     2434.85     2246.13    287.93 o 
  -3  16   3     1722.32     1884.40    106.37 o 
  -2  16   3     2991.63     2704.80    130.49 o 
  -1  16   3     3438.34     3478.02    215.60 o 
   0  16   3     2452.46     2510.44    197.07 o 
   1  16   3     4764.66     4446.39    202.18 o 
   2  16   3      987.13     1044.43    106.41 o 
   3  16   3     4175.67     4513.26    277.65 o 
   4  16   3      103.37      116.07     39.01 o 
   5  16   3     1971.09     1864.09     83.21 o 
   6  16   3       48.04       99.24     48.43 o 
  -7  17   3     1272.91     1225.53    121.38 o 
  -6  17   3        5.74      128.14     62.51 o 
  -5  17   3     3646.42     4206.04    159.37 o 
  -4  17   3      696.55      627.83     50.63 o 
  -3  17   3     5150.95     5096.36    365.42 o 
  -2  17   3     3169.19     3011.19    156.02 o 
  -1  17   3     3076.61     3075.24    204.18 o 
   0  17   3     4495.73     4838.55    270.34 o 
   1  17   3      666.53      559.05     53.37 o 
   2  17   3     3008.86     2945.27    277.42 o 
   3  17   3       26.06       -0.29     30.93 o 
   4  17   3     1568.10     1577.40    110.04 o 
   5  17   3       28.37       72.10     46.11 o 
   6  17   3      757.20      595.23    117.00 o 
  -6  18   3     3360.60     3277.76    165.88 o 
  -5  18   3      695.20      763.24     78.07 o 
  -4  18   3     5697.40     6375.58    204.66 o 
  -3  18   3     5235.31     5324.92    336.08 o 
  -2  18   3     5029.74     4792.73    295.01 o 
  -1  18   3    12689.11    13465.34    605.61 o 
   0  18   3     1901.39     1857.58    281.19 o 
   1  18   3    13569.71    14146.75    562.70 o 
   2  18   3      128.91       53.71     40.38 o 
   3  18   3     7689.83     8206.81    729.03 o 
   4  18   3      123.33      129.41     76.55 o 
   5  18   3     2683.51     2671.13    258.00 o 
   6  18   3      400.85      339.21     64.67 o 
  -6  19   3       15.31      -77.57     77.57 o 
  -5  19   3      426.50      222.17     62.23 o 
  -4  19   3      126.49      182.57     60.94 o 
  -3  19   3      646.96      587.15     56.75 o 
  -2  19   3      243.54      281.57     61.03 o 
  -1  19   3      442.33      372.61     40.80 o 
   0  19   3       95.42       71.34     39.01 o 
   1  19   3      217.35       34.22     63.81 o 
   2  19   3        6.89        9.36     47.79 o 
   3  19   3      142.80      143.87     45.95 o 
   4  19   3        4.26       59.91     61.61 o 
   5  19   3       84.70       20.79     47.63 o 
  -6  20   3     4026.08     4212.12    217.85 o 
  -5  20   3      478.56      381.52     83.91 o 
  -4  20   3     7811.09     8892.53    657.51 o 
  -3  20   3     4597.01     4372.75    870.46 o 
  -2  20   3     7476.97     7509.40   1123.95 o 
  -1  20   3    12207.67    12902.37   1058.50 o 
   0  20   3     2695.71     2849.77    418.15 o 
   1  20   3    13435.47    14392.48    954.94 o 
   2  20   3       97.41       17.81     54.87 o 
   3  20   3     7492.52     7826.36    312.04 o 
   4  20   3      233.37      179.20     92.71 o 
   5  20   3     2563.69     2691.63    275.94 o 
  -5  21   3      524.62      425.44     95.05 o 
  -4  21   3       61.56       22.60     72.37 o 
  -3  21   3      670.99      540.80     84.64 o 
  -2  21   3      603.35      467.35     59.55 o 
  -1  21   3      533.48      509.38     89.25 o 
   0  21   3     1460.94     1711.76     95.19 o 
   1  21   3      249.21      151.89     56.43 o 
   2  21   3     1446.95     1277.61    110.87 o 
   3  21   3       33.47       -7.60    104.01 o 
   4  21   3      726.02      715.52     91.42 o 
   5  21   3        9.08       48.25     73.94 o 
  -5  22   3      215.09      262.32    128.87 o 
  -4  22   3     3543.77     3638.31    275.99 o 
  -3  22   3     1947.80     1843.89    137.34 o 
  -2  22   3     3146.01     3127.99    404.33 o 
  -1  22   3     4671.36     5200.53    558.19 o 
   0  22   3      925.32      994.56     82.40 o 
   1  22   3     5016.79     6048.35    309.10 o 
   2  22   3        4.50       48.85     70.84 o 
   3  22   3     3033.30     2811.71    168.71 o 
   4  22   3      180.23      214.21     93.05 o 
   5  22   3     1185.72     1304.41    354.69 o 
  -5  23   3     1951.86     1983.40    172.39 o 
  -4  23   3      653.26      579.94    111.60 o 
  -3  23   3     2502.33     2642.17    423.22 o 
  -2  23   3     2816.47     3115.31    207.32 o 
  -1  23   3     1324.46     1616.13    107.67 o 
   0  23   3     4314.20     5167.71    254.00 o 
   1  23   3      140.73      124.38    148.32 o 
   2  23   3     3208.87     3180.82    195.58 o 
   3  23   3       37.51      122.22    111.16 o 
   4  23   3     1434.25     1351.66    143.93 o 
  -4  24   3      461.34      459.45    110.36 o 
  -3  24   3      519.61      453.59    122.08 o 
  -2  24   3      174.73      283.53     98.86 o 
  -1  24   3     1312.06     1478.00    119.53 o 
   0  24   3       11.43       -5.17     63.15 o 
   1  24   3     1387.88     1500.02    125.90 o 
   2  24   3      161.53      176.59    127.00 o 
   3  24   3      755.34      561.03    109.13 o 
   4  24   3      247.06      434.33    107.58 o 
  -4  25   3      526.20      319.29    114.23 o 
  -3  25   3     1731.87     1520.57    144.43 o 
  -2  25   3     2319.01     2561.93    198.21 o 
  -1  25   3      608.99      505.49     88.77 o 
   0  25   3     3746.15     4082.74    217.86 o 
   1  25   3        8.94       94.11     64.73 o 
   2  25   3     3039.63     3244.42    201.71 o 
   3  25   3      190.92       88.09     98.63 o 
  -3  26   3        0.91      -39.56     91.49 o 
  -2  26   3       39.04      -44.70     82.96 o 
  -1  26   3        0.09      -25.42    104.12 o 
   0  26   3       34.81       81.18     67.91 o 
   1  26   3        0.67       57.42     69.70 o 
   2  26   3        5.44      -69.02     92.52 o 
   3  26   3        2.95       26.17    100.39 o 
  -3  27   3     1539.90     1147.89    139.88 o 
  -2  27   3     1662.92     1697.86    172.66 o 
  -1  27   3      809.65      841.57    106.10 o 
   0  27   3     2665.69     2962.76    204.58 o 
   1  27   3      120.31      158.97     84.94 o 
   2  27   3     2300.46     2074.55    214.56 o 
  -1  28   3      604.20      383.90    105.43 o 
   0  28   3        7.01      -71.73     82.93 o 
   1  28   3      598.91      670.05    111.31 o 
  -8   0   4     1731.10     1824.72    168.16 o 
  -7   0   4     3471.27     3752.32    205.07 o 
  -6   0   4     7834.50     8357.63    449.01 o 
  -5   0   4     4192.23     4242.80    150.18 o 
  -4   0   4    25913.44    26206.08    824.04 o 
  -3   0   4      619.84      538.63     19.68 o 
  -2   0   4    67904.90    71325.72   2651.74 o 
  -1   0   4     6584.36     6255.61    250.35 o 
   1   0   4    28016.08    27675.55   1184.22 o 
   2   0   4    40903.08    42556.50   1136.79 o 
   3   0   4    27152.03    27958.48    694.78 o 
   4   0   4     5353.52     5012.20    121.44 o 
   5   0   4    13116.53    13440.95    362.64 o 
   6   0   4       31.82       -1.37     33.35 o 
   7   0   4     4023.11     4207.39    213.94 o 
  -8   1   4      137.67      225.52     68.91 o 
  -7   1   4      243.60      348.34     52.01 o 
  -6   1   4      413.68      595.74     55.27 o 
  -5   1   4     1157.87     1140.34     46.86 o 
  -4   1   4      916.14     1016.59     38.18 o 
  -3   1   4     3836.25     3696.97    108.84 o 
  -2   1   4      657.93      734.26     24.60 o 
  -1   1   4     7806.15     8234.70    233.69 o 
   0   1   4        9.82      199.27     28.93 o 
   1   1   4     5114.93     5079.53    123.41 o 
   2   1   4      393.21      595.94     21.67 o 
   3   1   4      893.02     1025.26     41.79 o 
   4   1   4      638.26      632.23     38.26 o 
   5   1   4       28.68      226.14     35.24 o 
   6   1   4      303.42      268.44     24.65 o 
   7   1   4        5.28      135.27     39.90 o 
  -8   2   4     1108.70     1030.88    123.09 o 
  -7   2   4     2404.32     2583.59    127.74 o 
  -6   2   4     4997.87     5117.53    196.34 o 
  -5   2   4     2688.44     2776.90    136.08 o 
  -4   2   4    15532.62    14832.31    342.88 o 
  -3   2   4      618.83      754.53     19.16 o 
  -2   2   4    32567.40    31574.32    633.27 o 
  -1   2   4     2231.92     2419.74     79.65 o 
   0   2   4    36610.60    39529.74   1359.00 o 
   1   2   4    17059.59    16966.93    355.74 o 
   2   2   4    16021.11    15808.11    262.93 o 
   3   2   4    20746.24    20094.71    330.98 o 
   4   2   4     2105.61     2109.60     43.70 o 
   5   2   4    10326.32    10252.75    232.51 o 
   6   2   4        1.16       49.06     27.28 o 
   7   2   4     3152.24     3106.25    125.49 o 
  -8   3   4      849.72      724.93    121.74 o 
  -7   3   4     1534.97     1719.94     80.39 o 
  -6   3   4     1719.14     1763.44     75.89 o 
  -5   3   4     7532.44     7289.51    190.23 o 
  -4   3   4     1860.43     1757.75     85.15 o 
  -3   3   4    26221.33    25160.59    507.06 o 
  -2   3   4       18.37      151.80     13.06 o 
  -1   3   4    47317.66    46999.15   1607.50 o 
   0   3   4     6254.86     7130.54    313.15 o 
   1   3   4    28705.85    28770.09    874.96 o 
   2   3   4    14879.57    14920.48    275.28 o 
   3   3   4     5078.93     5239.66     85.93 o 
   4   3   4     9467.62     8940.61    164.19 o 
   5   3   4      110.67      332.33     65.39 o 
   6   3   4     3067.14     2945.37     98.17 o 
   7   3   4       79.76       88.36     71.19 o 
  -7   4   4      656.78      731.59     94.51 o 
  -6   4   4     2240.46     2301.99     87.51 o 
  -5   4   4      148.36      267.47     40.03 o 
  -4   4   4     7369.37     6930.36    152.98 o 
  -3   4   4     1590.99     1670.81     34.71 o 
  -2   4   4    13902.38    13396.72    323.21 o 
  -1   4   4    15209.10    16134.85    856.50 o 
   0   4   4    11734.33    12127.91    382.66 o 
   1   4   4    24968.71    26293.32    835.60 o 
   2   4   4     4033.14     4125.41     78.61 o 
   3   4   4    15053.71    14726.82    247.05 o 
   4   4   4      497.70      666.87     65.22 o 
   5   4   4     5623.91     5522.73    201.01 o 
   6   4   4        2.71      162.93     51.90 o 
   7   4   4     1534.74     1398.53     68.03 o 
  -8   5   4     1374.94     1362.46    105.70 o 
  -7   5   4     2115.35     2225.81     85.01 o 
  -6   5   4     1964.82     2083.59     67.52 o 
  -5   5   4     8228.91     8836.09    182.83 o 
  -4   5   4     1223.27     1317.82     77.39 o 
  -3   5   4    22522.67    22733.15    689.79 o 
  -2   5   4      192.22      246.05     18.74 o 
  -1   5   4    35544.60    38165.19   1443.28 o 
   0   5   4    10652.63    10718.44    333.67 o 
   1   5   4    23285.11    24891.98    817.92 o 
   2   5   4    23589.83    23128.57    676.76 o 
   3   5   4     5017.20     4735.61    128.24 o 
   4   5   4    16750.84    16419.60    342.73 o 
   5   5   4       88.14      115.61     32.01 o 
   6   5   4     6219.82     6453.00    212.64 o 
   7   5   4      185.02      145.02     54.86 o 
  -8   6   4       27.37       97.24     72.73 o 
  -7   6   4       74.55      170.62     40.50 o 
  -6   6   4      232.43      225.24     29.71 o 
  -5   6   4        8.52      118.10     31.69 o 
  -4   6   4      452.19      390.81     21.43 o 
  -3   6   4     1146.52     1135.70     38.89 o 
  -2   6   4      362.30      407.57     29.45 o 
  -1   6   4     3316.74     3394.52    160.69 o 
   0   6   4      558.67      560.79     24.87 o 
   1   6   4     1465.85     1722.96     61.55 o 
   2   6   4      823.80      811.73     36.03 o 
   3   6   4      251.91      288.51     16.97 o 
   4   6   4      521.81      569.53     64.15 o 
   5   6   4      118.90       96.10     20.04 o 
   6   6   4      137.42      368.45     83.69 o 
   7   6   4       75.79       83.69     54.59 o 
  -8   7   4     1843.02     1875.28    137.53 o 
  -7   7   4     2854.79     2956.36    125.67 o 
  -6   7   4     3012.74     3101.18    100.43 o 
  -5   7   4    10545.05    10707.17    303.59 o 
  -4   7   4     2574.71     2474.68     78.14 o 
  -3   7   4    24295.09    24621.33    573.59 o 
  -2   7   4      217.79      305.02     11.62 o 
  -1   7   4    33661.84    35592.09   2254.68 o 
   0   7   4     2742.65     2465.34     68.06 o 
   1   7   4    22566.11    22698.92    834.63 o 
   2   7   4    11131.00    10706.15    400.04 o 
   3   7   4     5598.03     5181.10    161.82 o 
   4   7   4    11610.79    10915.92    251.61 o 
   5   7   4      260.51      254.09     56.55 o 
   6   7   4     5738.04     5994.86    188.12 o 
   7   7   4       88.02      127.17     60.40 o 
  -8   8   4      196.37      276.67     72.55 o 
  -7   8   4      158.03      153.26     93.97 o 
  -6   8   4      775.83      704.86     43.51 o 
  -5   8   4      292.59      276.50     33.83 o 
  -4   8   4     2947.76     2821.76     96.97 o 
  -3   8   4      111.03      127.34     21.07 o 
  -2   8   4     8185.12     8412.98    331.55 o 
  -1   8   4      696.97      754.56     75.18 o 
   0   8   4     8416.07     8457.42    277.10 o 
   1   8   4     4823.97     4774.30    177.84 o 
   2   8   4     1560.86     1610.29     59.35 o 
   3   8   4     5203.31     5022.36    178.28 o 
   4   8   4       30.30       66.03     27.60 o 
   5   8   4     2062.51     2062.85     71.85 o 
   6   8   4      241.81      288.81     40.23 o 
   7   8   4      438.28      429.89     69.48 o 
  -8   9   4     1485.90     1450.42    114.17 o 
  -7   9   4     2738.41     2776.63    138.48 o 
  -6   9   4     2186.22     2345.83     77.12 o 
  -5   9   4    10266.27     9922.44    268.09 o 
  -4   9   4     1107.13     1104.23     66.03 o 
  -3   9   4    21398.00    21154.76    650.03 o 
  -2   9   4       63.29      118.26     13.75 o 
  -1   9   4    25045.43    25076.73   1547.73 o 
   0   9   4     3273.65     2986.16    110.94 o 
   1   9   4    16271.79    16117.11    927.04 o 
   2   9   4     6976.35     6755.63    265.97 o 
   3   9   4     5724.28     5762.61    254.90 o 
   4   9   4     6416.62     6189.22    243.55 o 
   5   9   4      817.69      746.18     43.30 o 
   6   9   4     3439.99     3417.82    134.67 o 
   7   9   4        1.08       -8.50     50.80 o 
  -8  10   4      778.09      898.71    195.51 o 
  -7  10   4     1482.63     1600.99    223.65 o 
  -6  10   4     3541.27     3538.45    112.69 o 
  -5  10   4     1961.62     1820.59     79.82 o 
  -4  10   4    11441.34    11282.15    447.03 o 
  -3  10   4      657.63      696.18     42.00 o 
  -2  10   4    25736.48    26024.61   1398.84 o 
  -1  10   4      872.17      972.79     56.40 o 
   0  10   4    29425.93    30399.45   1100.94 o 
   1  10   4     6995.42     7044.56    391.25 o 
   2  10   4    12144.53    12270.20    461.57 o 
   3  10   4     8597.09     8502.75    288.15 o 
   4  10   4     1397.85     1365.30     95.74 o 
   5  10   4     4511.42     4408.97    134.88 o 
   6  10   4        2.52       -9.34     46.39 o 
   7  10   4     1398.45     1322.10    122.09 o 
  -7  11   4      875.25      904.90    205.00 o 
  -6  11   4      347.48      401.85     79.53 o 
  -5  11   4     2868.72     2747.36    213.69 o 
  -4  11   4        9.97       18.57     16.67 o 
  -3  11   4     3980.71     4012.64    127.44 o 
  -2  11   4      828.09      820.67     62.46 o 
  -1  11   4     2462.87     2445.28    153.23 o 
   0  11   4     1725.80     1660.71     67.58 o 
   1  11   4     1342.07     1274.01     47.99 o 
   2  11   4     1892.92     1997.97     86.22 o 
   3  11   4      950.30      922.92     28.77 o 
   4  11   4     1687.38     1696.22     66.32 o 
   5  11   4      309.37      342.03     42.95 o 
   6  11   4     1127.66     1115.24     61.50 o 
   7  11   4        6.61       56.34     55.91 o 
  -7  12   4     2164.21     2271.63    124.51 o 
  -6  12   4     5850.74     6009.84    365.21 o 
  -5  12   4     2172.59     1901.05    201.77 o 
  -4  12   4    17436.72    16699.95    880.61 o 
  -3  12   4      433.92      440.51     25.62 o 
  -2  12   4    29789.13    33481.04   1061.34 o 
  -1  12   4     1058.07     1038.15     43.77 o 
   0  12   4    25482.24    25774.12   1407.16 o 
   1  12   4     7622.95     7357.85    275.97 o 
   2  12   4    10276.24    10534.29    355.52 o 
   3  12   4    10491.76    11145.41    393.14 o 
   4  12   4     1604.52     1654.49     59.29 o 
   5  12   4     6285.28     6662.03    196.51 o 
   6  12   4        2.29       -1.61     54.61 o 
   7  12   4     2202.88     2020.07    188.52 o 
  -7  13   4        0.55        4.72     74.73 o 
  -6  13   4       13.92       14.02     63.63 o 
  -5  13   4       23.09       72.04     28.58 o 
  -4  13   4      341.46      343.88     48.66 o 
  -3  13   4      616.78      649.63     43.56 o 
  -2  13   4      740.94      792.18    116.47 o 
  -1  13   4     1824.47     1829.45     61.62 o 
   0  13   4      186.26      142.34     24.96 o 
   1  13   4     1110.90     1086.20     33.23 o 
   2  13   4        5.35       -8.13     16.43 o 
   3  13   4      119.53      158.47     22.72 o 
   4  13   4        0.17      -12.93     31.08 o 
   5  13   4        1.06       20.45     36.69 o 
   6  13   4       28.54       23.58     45.82 o 
  -7  14   4     1382.76     1312.95    173.17 o 
  -6  14   4     4844.81     4718.16    198.84 o 
  -5  14   4      450.88      408.51     51.86 o 
  -4  14   4    12535.78    12518.43    905.46 o 
  -3  14   4      976.88     1033.59     96.15 o 
  -2  14   4    17296.68    18112.59   1528.56 o 
  -1  14   4     8957.46     8216.47    336.56 o 
   0  14   4    12977.10    13145.84    617.47 o 
   1  14   4    14862.83    14419.46    596.48 o 
   2  14   4     5213.66     5527.09    255.52 o 
   3  14   4    11661.01    12998.58    802.06 o 
   4  14   4      905.28      979.98     52.33 o 
   5  14   4     5978.34     6516.40    241.11 o 
   6  14   4        2.32       68.53     53.27 o 
  -7  15   4      234.32      242.02     78.28 o 
  -6  15   4      377.93      345.90     66.26 o 
  -5  15   4      793.73      719.09     70.38 o 
  -4  15   4      671.78      532.06     85.67 o 
  -3  15   4     2091.02     2009.33    174.76 o 
  -2  15   4      635.47      639.76     57.82 o 
  -1  15   4     3486.57     3187.37    220.87 o 
   0  15   4      116.54      163.16     34.75 o 
   1  15   4     2613.67     2325.16    118.47 o 
   2  15   4      166.39      132.72     30.13 o 
   3  15   4      628.34      608.01     34.99 o 
   4  15   4      445.85      422.53     45.41 o 
   5  15   4       13.63       93.21     44.55 o 
   6  15   4      326.53      272.83     57.21 o 
  -7  16   4      768.19      774.64    161.48 o 
  -6  16   4     1974.09     2164.18    127.53 o 
  -5  16   4      205.03      102.08     48.41 o 
  -4  16   4     4647.31     4437.32    546.64 o 
  -3  16   4      483.15      430.38     53.55 o 
  -2  16   4     6047.12     6113.73    254.93 o 
  -1  16   4     3053.78     2879.05    159.66 o 
   0  16   4     5369.01     5076.98    227.58 o 
   1  16   4     3923.83     3528.86    135.85 o 
   2  16   4     3542.66     3235.44    189.55 o 
   3  16   4     3001.47     3297.76    104.58 o 
   4  16   4     1358.92     1317.70     73.84 o 
   5  16   4     1918.90     1915.82    102.89 o 
   6  16   4      146.29      138.22     76.46 o 
  -6  17   4      827.21      692.87     96.22 o 
  -5  17   4     2892.60     2792.27    183.35 o 
  -4  17   4      438.51      471.31     68.27 o 
  -3  17   4     4753.39     4945.84    364.57 o 
  -2  17   4       10.18       73.09     32.88 o 
  -1  17   4     4707.45     4673.44    375.51 o 
   0  17   4      496.54      477.80     49.70 o 
   1  17   4     2757.62     2621.41    101.47 o 
   2  17   4     1724.60     1721.48    122.51 o 
   3  17   4      743.10      787.77     91.89 o 
   4  17   4     2298.38     2485.96    155.07 o 
   5  17   4       22.38      155.92     79.47 o 
   6  17   4     1516.21     1365.00    126.39 o 
  -6  18   4      366.39      353.45     85.42 o 
  -5  18   4      319.96      270.34     62.79 o 
  -4  18   4      583.84      521.26     67.76 o 
  -3  18   4      308.96      188.40     61.69 o 
  -2  18   4      411.22      378.85     40.40 o 
  -1  18   4      503.91      499.63     49.15 o 
   0  18   4      343.17      324.22     35.24 o 
   1  18   4      465.86      477.36     35.63 o 
   2  18   4      622.27      499.49     46.79 o 
   3  18   4       77.99      121.31     36.43 o 
   4  18   4      578.66      602.07     55.65 o 
   5  18   4       57.95       92.14     52.07 o 
  -6  19   4     1149.78      920.78    111.18 o 
  -5  19   4     7006.10     7396.60    338.64 o 
  -4  19   4      380.83      330.66     91.52 o 
  -3  19   4    12778.18    13029.07   1009.05 o 
  -2  19   4      117.08       85.59     43.79 o 
  -1  19   4    12052.53    13130.42    561.09 o 
   0  19   4     1769.86     1956.09    106.20 o 
   1  19   4     6182.16     6226.87    558.84 o 
   2  19   4     3574.95     3201.38    238.84 o 
   3  19   4     1767.84     1672.96     94.37 o 
   4  19   4     3497.41     3762.12    128.05 o 
   5  19   4      158.23      214.17     59.50 o 
  -6  20   4       28.00      111.25     89.85 o 
  -5  20   4        5.52       23.21     65.02 o 
  -4  20   4      168.61      167.09     63.76 o 
  -3  20   4       21.44       -3.72     64.50 o 
  -2  20   4      338.53      325.59     49.81 o 
  -1  20   4       13.26       16.10     43.08 o 
   0  20   4      209.88      252.54     58.17 o 
   1  20   4        7.56      -51.16     51.16 o 
   2  20   4       24.66       -0.50     39.75 o 
   3  20   4       51.14       32.30     49.32 o 
   4  20   4        1.92      -49.51     49.51 o 
   5  20   4       39.29       66.20     57.53 o 
  -5  21   4     3895.55     3810.52    246.47 o 
  -4  21   4      191.75      143.64     76.82 o 
  -3  21   4     6692.14     7123.69    322.52 o 
  -2  21   4      132.49       49.57     44.93 o 
  -1  21   4     6506.49     7481.51    301.89 o 
   0  21   4     1052.03     1306.45     92.91 o 
   1  21   4     4004.44     4249.84    309.46 o 
   2  21   4     1780.46     1792.77    179.87 o 
   3  21   4     1502.65     1326.73    122.42 o 
   4  21   4     1829.50     1814.60    106.41 o 
   5  21   4      210.20       76.85     61.01 o 
  -5  22   4      148.52      466.42    109.61 o 
  -4  22   4     2121.43     1777.05    256.36 o 
  -3  22   4        4.89      -80.00     80.00 o 
  -2  22   4     3082.46     2868.40    336.15 o 
  -1  22   4      116.44      120.58     60.04 o 
   0  22   4     2481.07     2816.79    178.92 o 
   1  22   4      425.01      530.29     74.78 o 
   2  22   4     1169.16      970.48    103.81 o 
   3  22   4      611.22      511.82     98.30 o 
   4  22   4      286.88      129.61     92.24 o 
  -5  23   4     1153.61      785.39    121.16 o 
  -4  23   4       10.30       61.17    133.52 o 
  -3  23   4     1793.08     1641.08    137.52 o 
  -2  23   4      221.14      176.99     78.14 o 
  -1  23   4     1525.14     1739.73    109.50 o 
   0  23   4      842.54      940.77     94.47 o 
   1  23   4      786.61      746.71    101.78 o 
   2  23   4     1208.89      930.55    157.04 o 
   3  23   4      232.52      244.43     93.17 o 
   4  23   4     1065.47      793.72    120.63 o 
  -4  24   4     2542.12     2236.72    217.77 o 
  -3  24   4       58.49      111.26    115.50 o 
  -2  24   4     3056.66     2949.89    230.85 o 
  -1  24   4      683.64      774.73     94.95 o 
   0  24   4     2205.96     2580.84    164.56 o 
   1  24   4     1290.78     1143.05    119.62 o 
   2  24   4     1048.83      803.47    106.11 o 
   3  24   4     1414.73     1120.87    138.80 o 
  -4  25   4        0.77      -14.62    116.92 o 
  -3  25   4      237.15      307.35    114.05 o 
  -2  25   4       68.48       93.17     78.14 o 
  -1  25   4      200.66      165.38     69.26 o 
   0  25   4      256.85      223.88    134.15 o 
   1  25   4       90.73       93.12     83.34 o 
   2  25   4      375.44      274.41    158.02 o 
   3  25   4       20.71      -90.18     90.18 o 
  -3  26   4       24.00       61.35    138.90 o 
  -2  26   4     2262.95     2315.67    222.91 o 
  -1  26   4      438.71      511.14     99.87 o 
   0  26   4     1727.59     1671.93    125.23 o 
   1  26   4     1002.24      877.13    109.22 o 
   2  26   4      904.54      797.18    120.57 o 
  -2  27   4       22.81     -129.51    129.51 o 
  -1  27   4       13.66      -70.50     70.97 o 
   0  27   4       33.67       83.20    192.86 o 
   1  27   4        5.05      185.45     89.23 o 
  -8   1   5     3595.54     3547.34    271.49 o 
  -7   1   5      153.54      161.03     98.59 o 
  -6   1   5    11178.51    11861.86    426.87 o 
  -5   1   5     4774.32     4706.10    128.17 o 
  -4   1   5    22021.03    21647.25    385.68 o 
  -3   1   5    24972.77    23544.50    477.07 o 
  -2   1   5    19480.33    19306.50    467.81 o 
  -1   1   5    47835.23    51404.98   1866.82 o 
   0   1   5     2771.54     4025.89    307.28 o 
   1   1   5    37759.59    40196.83    859.26 o 
   2   1   5     1090.19     1256.94     31.95 o 
   3   1   5    15950.21    16112.11    256.78 o 
   4   1   5     3487.85     3433.10     67.88 o 
   5   1   5     4658.85     4745.51    112.11 o 
   6   1   5     2560.96     2667.03     79.48 o 
   7   1   5      975.47      871.13     57.98 o 
  -8   2   5        9.45      173.74     86.92 o 
  -7   2   5     2488.38     2354.21    114.33 o 
  -6   2   5      188.88      410.30     47.43 o 
  -5   2   5     5993.40     5898.26    142.33 o 
  -4   2   5     3091.24     3122.46     61.21 o 
  -3   2   5     6880.81     6685.79    114.05 o 
  -2   2   5    10418.42    10328.19    185.77 o 
  -1   2   5     1967.41     2245.42     53.23 o 
   0   2   5    11008.06    12218.24    370.25 o 
   1   2   5       30.84      322.08     22.56 o 
   2   2   5     4965.20     4883.04     99.96 o 
   3   2   5      478.66      530.10     21.01 o 
   4   2   5     1403.18     1342.79     45.44 o 
   5   2   5      423.71      458.14     41.23 o 
   6   2   5      343.61      456.72     49.73 o 
   7   2   5      317.49      365.99     52.03 o 
  -8   3   5     1946.46     1964.73    137.76 o 
  -7   3   5      315.35      496.00     59.92 o 
  -6   3   5     4991.60     5252.17    201.60 o 
  -5   3   5     4351.91     4554.99    127.00 o 
  -4   3   5     6612.28     6740.42    145.21 o 
  -3   3   5    18465.08    18660.85    343.65 o 
  -2   3   5     2392.22     2626.00     50.90 o 
  -1   3   5    34053.39    37687.70   1663.24 o 
   0   3   5      171.98      353.36     40.78 o 
   1   3   5    25864.28    26466.36    662.94 o 
   2   3   5     2789.97     2718.62     75.56 o 
   3   3   5    10042.49     9596.89    166.82 o 
   4   3   5     3634.91     3554.59     69.80 o 
   5   3   5     2781.65     2792.91    107.69 o 
   6   3   5     2281.26     2352.42     86.03 o 
   7   3   5      563.86      586.86     59.29 o 
  -8   4   5        5.00       -0.31     62.71 o 
  -7   4   5     5299.00     5755.68    172.76 o 
  -6   4   5      685.35      605.11     39.16 o 
  -5   4   5    12360.21    12102.08    255.18 o 
  -4   4   5     7935.96     7943.01    149.43 o 
  -3   4   5    13320.88    12866.64    234.58 o 
  -2   4   5    26455.16    26820.67    881.77 o 
  -1   4   5     2968.52     3464.27    109.14 o 
   0   4   5    31602.04    32879.22    718.81 o 
   1   4   5      575.27      706.75     20.00 o 
   2   4   5    15183.77    14973.95    447.47 o 
   3   4   5     3067.90     2997.56     56.36 o 
   4   4   5     4501.06     4492.65     88.12 o 
   5   4   5     2569.09     2752.80     79.93 o 
   6   4   5     1134.44     1158.07     63.67 o 
   7   4   5     1380.47     1289.49     76.48 o 
  -8   5   5      523.10      470.10    117.09 o 
  -7   5   5      283.47      368.00     57.46 o 
  -6   5   5     1236.05     1116.70     48.77 o 
  -5   5   5     2021.95     2018.81     57.06 o 
  -4   5   5     1922.01     1908.03     45.14 o 
  -3   5   5     5759.70     5946.09    159.47 o 
  -2   5   5     1989.75     2063.71     59.87 o 
  -1   5   5     7451.50     8026.45    316.46 o 
   0   5   5      751.67     1057.64     53.05 o 
   1   5   5     5050.99     5340.44    180.96 o 
   2   5   5        5.29      157.49     29.21 o 
   3   5   5     2452.11     2386.96     52.20 o 
   4   5   5      424.38      434.51     23.02 o 
   5   5   5      792.36      853.64     39.19 o 
   6   5   5      491.20      494.33     69.56 o 
   7   5   5      150.50      200.13     60.02 o 
  -8   6   5       18.42       38.67     70.55 o 
  -7   6   5     4505.47     5084.93    164.58 o 
  -6   6   5      568.35      576.61     43.28 o 
  -5   6   5     8242.71     8506.29    157.83 o 
  -4   6   5     7073.35     6782.20    166.33 o 
  -3   6   5     6416.05     6452.01    213.09 o 
  -2   6   5    23987.54    23527.08    846.15 o 
  -1   6   5      447.27      659.35     28.97 o 
   0   6   5    32800.94    32430.58    765.73 o 
   1   6   5     2053.97     2227.32    106.53 o 
   2   6   5    21293.31    21636.36    770.80 o 
   3   6   5     5033.41     4710.51    103.71 o 
   4   6   5     8021.68     7930.57    175.41 o 
   5   6   5     4117.92     4275.53    133.47 o 
   6   6   5     1988.77     2014.87    212.26 o 
   7   6   5     2149.92     2007.54    124.80 o 
  -8   7   5       66.05       20.23     69.73 o 
  -7   7   5       66.95       58.92     55.98 o 
  -6   7   5      197.23      134.81     33.27 o 
  -5   7   5        6.91       45.56     22.52 o 
  -4   7   5      129.41      168.67     18.75 o 
  -3   7   5      466.71      494.99     28.25 o 
  -2   7   5      305.54      335.22     16.86 o 
  -1   7   5     1958.86     1976.67     42.40 o 
   0   7   5     2583.41     2690.97     82.40 o 
   1   7   5     1055.06     1208.13     48.24 o 
   2   7   5     2385.10     2577.90     92.95 o 
   3   7   5       58.21      115.39     28.58 o 
   4   7   5      689.12      652.04     55.00 o 
   5   7   5        3.64       50.04     32.48 o 
   6   7   5       97.32       91.28     54.57 o 
   7   7   5        0.59       16.10     59.52 o 
  -8   8   5        7.61      -16.34    146.38 o 
  -7   8   5     4407.54     4755.81    286.96 o 
  -6   8   5      586.88      501.20     38.94 o 
  -5   8   5     8632.14     8618.97    630.31 o 
  -4   8   5     5701.66     5617.38    127.13 o 
  -3   8   5    10259.65    10130.69    352.70 o 
  -2   8   5    17770.60    17992.79    767.48 o 
  -1   8   5     5597.61     5571.59    206.43 o 
   0   8   5    26487.85    27007.58    649.64 o 
   1   8   5      360.91      467.25     33.73 o 
   2   8   5    20656.14    21380.58    771.89 o 
   3   8   5      740.11      668.92     24.79 o 
   4   8   5     8765.09     8384.61    257.63 o 
   5   8   5     1938.65     1883.46    111.86 o 
   6   8   5     2093.26     2068.02    105.16 o 
   7   8   5     1493.47     1336.55     88.29 o 
  -7   9   5       10.10       58.19     56.42 o 
  -6   9   5     4091.16     4066.47    136.76 o 
  -5   9   5     1198.50     1143.57     77.48 o 
  -4   9   5     6628.02     6528.18    213.44 o 
  -3   9   5     7278.16     7146.98    255.11 o 
  -2   9   5     3241.29     3097.99    111.56 o 
  -1   9   5    12905.82    12687.98    350.19 o 
   0   9   5       76.76      208.95     25.68 o 
   1   9   5     8463.61     8185.79    223.33 o 
   2   9   5     2217.17     2242.68    108.94 o 
   3   9   5     2821.01     2787.57    132.24 o 
   4   9   5     1811.99     1833.65     67.08 o 
   5   9   5      708.73      665.95     99.79 o 
   6   9   5      810.38      817.09     76.21 o 
   7   9   5      149.71      207.77     57.10 o 
  -7  10   5     2143.68     2075.96    108.76 o 
  -6  10   5      427.28      414.89     40.56 o 
  -5  10   5     3657.62     3278.22    149.53 o 
  -4  10   5     2353.63     2094.64     73.61 o 
  -3  10   5     3955.61     3786.92    195.44 o 
  -2  10   5     5986.29     6131.96    208.04 o 
  -1  10   5     2784.93     2624.31    105.24 o 
   0  10   5     9251.11     9506.81    243.70 o 
   1  10   5      813.25      844.56     30.87 o 
   2  10   5     8345.25     8609.22    319.58 o 
   3  10   5       54.66       69.29     19.31 o 
   4  10   5     4137.90     4071.22    155.26 o 
   5  10   5      775.71      808.93    198.45 o 
   6  10   5     1026.33      979.10     76.00 o 
  -7  11   5       56.12       74.26     68.41 o 
  -6  11   5     7139.59     7206.46    282.57 o 
  -5  11   5     1782.72     1564.92    197.33 o 
  -4  11   5    11390.53    11216.83    440.05 o 
  -3  11   5     8742.73     9062.08    305.26 o 
  -2  11   5     8149.14     8530.80    487.12 o 
  -1  11   5    17725.19    17811.49    680.99 o 
   0  11   5     1254.57     1525.88     71.86 o 
   1  11   5    16586.37    16729.33    660.60 o 
   2  11   5      302.20      375.12     32.97 o 
   3  11   5     8107.81     8411.67    380.61 o 
   4  11   5     1646.63     1608.62     65.04 o 
   5  11   5     2464.75     2528.13     86.64 o 
   6  11   5     1532.87     1457.46    130.33 o 
  -7  12   5       15.91       13.50     64.67 o 
  -6  12   5      155.42      139.89     53.97 o 
  -5  12   5       48.82       32.51     34.16 o 
  -4  12   5      279.57      241.58     26.97 o 
  -3  12   5       44.22       48.31     18.15 o 
  -2  12   5      374.53      359.03     21.29 o 
  -1  12   5       92.89       58.59     15.73 o 
   0  12   5     1006.32     1009.23     41.59 o 
   1  12   5      199.80      196.24     30.70 o 
   2  12   5     1846.69     1814.82     86.87 o 
   3  12   5        5.81       42.89     20.10 o 
   4  12   5     1232.20     1269.34     56.77 o 
   5  12   5      217.94      147.42     41.96 o 
   6  12   5      269.15      317.23     57.45 o 
  -7  13   5      306.17      237.58     71.96 o 
  -6  13   5     6119.08     6171.37    249.52 o 
  -5  13   5     3780.66     3712.19    112.98 o 
  -4  13   5     7410.97     6934.35    608.40 o 
  -3  13   5    13481.71    14015.69    875.12 o 
  -2  13   5     4037.48     3998.39    285.81 o 
  -1  13   5    22861.41    22243.08    771.58 o 
   0  13   5      358.98      389.78     23.55 o 
   1  13   5    20055.86    19210.48    551.28 o 
   2  13   5      599.49      588.46     39.92 o 
   3  13   5     9969.64    10766.25    724.23 o 
   4  13   5     2248.13     2044.15     81.22 o 
   5  13   5     3010.61     3025.74    122.73 o 
   6  13   5     2147.26     2013.47    108.22 o 
  -7  14   5      308.54      257.76     96.18 o 
  -6  14   5       42.92        7.55     76.54 o 
  -5  14   5      906.84      880.78     89.86 o 
  -4  14   5       13.15      -15.91     25.77 o 
  -3  14   5     1099.74      990.21     80.51 o 
  -2  14   5      303.17      312.48     27.92 o 
  -1  14   5      361.57      270.24     22.09 o 
   0  14   5      428.89      425.05     30.43 o 
   1  14   5        1.15      -22.45     22.45 o 
   2  14   5      113.72       99.02     23.27 o 
   3  14   5       37.47       39.66     27.65 o 
   4  14   5       18.92       41.29     37.71 o 
   5  14   5       36.35      103.51     43.53 o 
   6  14   5       11.77       12.57     52.57 o 
  -7  15   5      327.11      323.06    114.87 o 
  -6  15   5     3306.55     3442.03    171.14 o 
  -5  15   5     2576.66     2753.09    211.73 o 
  -4  15   5     4231.90     3895.04    348.72 o 
  -3  15   5     6593.65     6598.32    262.86 o 
  -2  15   5     3170.90     2952.28    115.34 o 
  -1  15   5     9041.16     8907.91    315.94 o 
   0  15   5      694.62      677.04     45.23 o 
   1  15   5     8666.86     8544.21    426.59 o 
   2  15   5      194.70      214.10     39.29 o 
   3  15   5     5697.96     6057.79    297.56 o 
   4  15   5     1580.69     1501.44    111.72 o 
   5  15   5     2078.78     2009.70     94.37 o 
   6  15   5     1688.46     1635.99     91.23 o 
  -6  16   5        9.74       -9.27     62.96 o 
  -5  16   5      810.50      857.42     68.37 o 
  -4  16   5      239.80      271.60     46.82 o 
  -3  16   5      429.28      350.33     32.28 o 
  -2  16   5     1110.66     1073.73     51.80 o 
  -1  16   5       22.56      -11.33     28.06 o 
   0  16   5     2374.83     2370.77    125.85 o 
   1  16   5      649.31      568.04     60.05 o 
   2  16   5     2836.35     2719.29     84.41 o 
   3  16   5     1326.40     1441.94     88.69 o 
   4  16   5     1714.64     1796.26     81.76 o 
   5  16   5     1134.09     1063.82     92.20 o 
  -6  17   5      483.26      461.24     80.56 o 
  -5  17   5      240.15      338.85     69.19 o 
  -4  17   5      690.14      625.32     66.52 o 
  -3  17   5      464.74      431.44     61.07 o 
  -2  17   5     1141.52      974.91     49.86 o 
  -1  17   5      925.21      934.41    108.76 o 
   0  17   5     1266.27     1096.24     47.65 o 
   1  17   5     1910.35     1785.39    103.10 o 
   2  17   5      278.08      267.58     32.57 o 
   3  17   5     2083.66     2149.22    136.68 o 
   4  17   5      108.22      103.81     46.29 o 
   5  17   5      948.63      743.39     67.24 o 
  -6  18   5      176.55      174.46     64.33 o 
  -5  18   5     2771.87     2472.51    208.87 o 
  -4  18   5     1627.42     1516.45    121.73 o 
  -3  18   5     2230.50     2229.56    103.85 o 
  -2  18   5     5110.49     5131.54    296.73 o 
  -1  18   5      746.94      658.63     47.37 o 
   0  18   5     8641.43     8670.96    520.98 o 
   1  18   5        1.16       55.60     28.34 o 
   2  18   5     7937.70     7616.16    258.18 o 
   3  18   5      662.28      545.29     55.72 o 
   4  18   5     3809.66     3764.03    305.96 o 
   5  18   5     1232.61     1000.03    119.07 o 
  -6  19   5        3.41       46.60     69.42 o 
  -5  19   5        4.08       47.91    113.19 o 
  -4  19   5       12.91      -32.96     65.71 o 
  -3  19   5       14.19      -35.88     41.94 o 
  -2  19   5      256.64      169.34     47.13 o 
  -1  19   5        5.10       72.23     35.74 o 
   0  19   5      676.32      592.86     54.08 o 
   1  19   5      118.42       65.11     35.68 o 
   2  19   5      372.64      274.80     36.52 o 
   3  19   5      225.15      189.60     43.88 o 
   4  19   5       21.14      -35.84     51.20 o 
   5  19   5      107.48      138.67     61.53 o 
  -5  20   5     3388.42     3358.71    221.03 o 
  -4  20   5     1759.82     1187.72    173.02 o 
  -3  20   5     3198.07     3178.53    170.79 o 
  -2  20   5     4323.38     4813.49    402.63 o 
  -1  20   5     1749.69     1815.83    118.60 o 
   0  20   5     6339.53     6877.51    318.09 o 
   1  20   5      261.91      238.57     41.90 o 
   2  20   5     5702.88     5439.70    268.89 o 
   3  20   5      154.00      123.61     48.73 o 
   4  20   5     2869.02     2790.96    170.96 o 
  -5  21   5       84.90      -69.96    106.00 o 
  -4  21   5      462.68      467.07     74.89 o 
  -3  21   5      335.02      273.15    117.12 o 
  -2  21   5      289.56      306.98    106.35 o 
  -1  21   5      748.25      716.74     72.52 o 
   0  21   5       93.53       22.99     48.44 o 
   1  21   5      901.72      792.48    155.57 o 
   2  21   5        4.47      -34.47     67.13 o 
   3  21   5      565.90      402.07     62.43 o 
   4  21   5       21.24       64.96     58.86 o 
  -5  22   5     1170.17      838.62    169.62 o 
  -4  22   5      872.56      823.95    125.11 o 
  -3  22   5      978.40      859.98    118.29 o 
  -2  22   5     1943.51     1958.85    171.74 o 
  -1  22   5      411.47      386.02    121.48 o 
   0  22   5     2941.54     3243.49    159.57 o 
   1  22   5        3.38       55.26     68.78 o 
   2  22   5     2922.53     2525.19    296.93 o 
   3  22   5      266.87      244.69     83.27 o 
   4  22   5     1548.77     1357.86     99.81 o 
  -4  23   5     1359.82     1301.25    131.01 o 
  -3  23   5     1045.98      947.62    106.54 o 
  -2  23   5     1097.23     1105.59    224.12 o 
  -1  23   5     1815.31     1955.38    168.47 o 
   0  23   5      409.62      439.14    126.81 o 
   1  23   5     2186.83     2051.44    166.12 o 
   2  23   5        4.99      -69.86     69.86 o 
   3  23   5     1584.62     1409.88    150.50 o 
  -4  24   5      420.04      357.93    154.67 o 
  -3  24   5      136.89       37.52     88.57 o 
  -2  24   5     1055.75      982.57    160.59 o 
  -1  24   5       24.47       44.58     62.70 o 
   0  24   5     1459.83     1720.46    139.19 o 
   1  24   5       14.38      -61.25     76.29 o 
   2  24   5     1077.92     1166.14    195.13 o 
   3  24   5      120.03       62.07     98.95 o 
  -3  25   5     1289.57     1199.29    363.64 o 
  -2  25   5      423.56      378.02     81.96 o 
  -1  25   5     2317.13     2351.92    169.95 o 
   0  25   5       62.23       30.80    166.77 o 
   1  25   5     2777.11     2596.71    168.25 o 
   2  25   5       67.36       93.99    103.08 o 
  -2  26   5       43.05      142.37     83.31 o 
  -1  26   5       20.49      101.16     80.98 o 
   0  26   5       27.94       47.86    121.82 o 
   1  26   5        4.20      -77.86     77.86 o 
  -8   0   6     1894.70     1686.85    177.97 o 
  -7   0   6     6476.56     6780.19    389.97 o 
  -6   0   6     1837.92     1850.76    110.20 o 
  -5   0   6    17849.05    18878.47    670.64 o 
  -4   0   6       28.82       83.82     35.66 o 
  -3   0   6    25117.19    25442.64    571.88 o 
  -2   0   6     3687.20     3658.31     88.11 o 
  -1   0   6    19554.24    21355.69    888.15 o 
   0   0   6    10759.06    10555.59    597.86 o 
   1   0   6    10132.29    10641.23    450.66 o 
   2   0   6    10252.33    10730.40    231.00 o 
   3   0   6     3087.00     2960.76     92.72 o 
   4   0   6     6025.29     5996.43    162.88 o 
   5   0   6      223.49      178.42     36.78 o 
   6   0   6     2296.39     2630.20    148.18 o 
  -8   1   6      235.23      248.49     68.74 o 
  -7   1   6      192.67      235.21     47.43 o 
  -6   1   6      993.59      938.77     59.66 o 
  -5   1   6       85.04      363.66     44.10 o 
  -4   1   6     1855.20     1611.83     32.99 o 
  -3   1   6        5.79      199.65     18.29 o 
  -2   1   6     1632.16     1564.73     27.49 o 
  -1   1   6      125.57      386.59    101.03 o 
   0   1   6     1020.50     1109.40     87.95 o 
   1   1   6      181.17      346.51     14.85 o 
   2   1   6      562.64      580.59     27.40 o 
   3   1   6      270.50      280.61     19.82 o 
   4   1   6      211.45      256.52     22.01 o 
   5   1   6      351.12      325.39     28.95 o 
   6   1   6       27.98      116.64     35.50 o 
   7   1   6      221.05      213.25     58.24 o 
  -8   2   6     1200.76     1043.36    123.31 o 
  -7   2   6     4889.82     4752.45    194.83 o 
  -6   2   6      642.48      651.47     48.66 o 
  -5   2   6    13287.08    13526.48    331.78 o 
  -4   2   6      383.75      382.17     14.16 o 
  -3   2   6    19693.69    19470.13    428.53 o 
  -2   2   6     7153.17     7010.49    137.66 o 
  -1   2   6    15295.79    15482.17    303.14 o 
   0   2   6    14986.23    15181.33    515.07 o 
   1   2   6     6946.40     7179.11    149.38 o 
   2   2   6    13315.22    14009.56    345.08 o 
   3   2   6     1931.61     1872.44     45.88 o 
   4   2   6     7413.34     7396.96    152.66 o 
   5   2   6      115.20      163.71     28.34 o 
   6   2   6     2673.33     2695.22    104.70 o 
   7   2   6      102.37      113.68     46.04 o 
  -8   3   6     1217.68     1234.00    156.09 o 
  -7   3   6      882.25      935.34     80.60 o 
  -6   3   6     4815.66     4853.66    154.39 o 
  -5   3   6       56.52      225.62     31.43 o 
  -4   3   6     8654.36     8499.18    159.91 o 
  -3   3   6     1232.96     1226.54     39.76 o 
  -2   3   6     6854.12     6634.90    171.81 o 
  -1   3   6     4185.84     4292.80     90.58 o 
   0   3   6     3127.39     3424.05    105.29 o 
   1   3   6     4265.25     4423.99    105.74 o 
   2   3   6     1591.94     1616.46     34.76 o 
   3   3   6     3652.86     3610.31     81.89 o 
   4   3   6      613.77      588.20     50.23 o 
   5   3   6     2821.26     2757.76     89.88 o 
   6   3   6       43.17       90.26     38.20 o 
  -8   4   6      480.54      448.14     73.45 o 
  -7   4   6     2169.63     1992.76    119.57 o 
  -6   4   6      240.23      374.51     40.83 o 
  -5   4   6     5126.08     5068.76    120.32 o 
  -4   4   6       92.24      145.17     17.81 o 
  -3   4   6     6796.51     6865.86    166.75 o 
  -2   4   6     2080.68     1896.54     42.74 o 
  -1   4   6     4756.35     5081.69     94.40 o 
   0   4   6     5660.43     5909.48    194.49 o 
   1   4   6     1938.63     1977.99     52.26 o 
   2   4   6     6821.89     6753.19    153.13 o 
   3   4   6      454.48      497.44     35.62 o 
   4   4   6     4263.17     4081.61     96.32 o 
   5   4   6       12.45      115.10     33.54 o 
   6   4   6     1530.77     1503.83     93.22 o 
  -8   5   6     1826.98     1602.43    149.68 o 
  -7   5   6      819.94      806.31     55.40 o 
  -6   5   6     7306.32     7853.38    267.12 o 
  -5   5   6       24.75       32.16     13.15 o 
  -4   5   6    14579.78    15267.64    305.13 o 
  -3   5   6     4322.29     4353.12    126.06 o 
  -2   5   6    14038.91    13075.44    348.99 o 
  -1   5   6    13465.12    13973.37    542.59 o 
   0   5   6     6924.96     7063.89    174.49 o 
   1   5   6    15882.03    16392.99    528.07 o 
   2   5   6     2310.75     2391.48     73.05 o 
   3   5   6    11643.85    11828.02    242.30 o 
   4   5   6      400.37      437.32     30.70 o 
   5   5   6     6244.45     6583.23    217.56 o 
   6   5   6        7.53       65.10     60.03 o 
  -7   6   6      143.13      158.27     43.93 o 
  -6   6   6      198.18      285.60     45.14 o 
  -5   6   6      192.67      186.50     17.39 o 
  -4   6   6      398.90      400.58     26.14 o 
  -3   6   6      357.26      378.58     16.54 o 
  -2   6   6       68.49      155.49     23.77 o 
  -1   6   6      842.15      945.88     76.19 o 
   0   6   6      306.99      585.40     62.08 o 
   1   6   6      868.05      915.30     31.49 o 
   2   6   6      677.06      712.92     26.23 o 
   3   6   6      206.19      232.90     28.34 o 
   4   6   6      290.44      282.24     31.50 o 
   5   6   6        6.92      155.43     69.01 o 
   6   6   6       45.22       18.99     79.23 o 
  -7   7   6      792.25      731.01     72.69 o 
  -6   7   6     6960.67     7363.70    227.44 o 
  -5   7   6       75.71       89.30     24.74 o 
  -4   7   6    14776.12    15794.71    547.18 o 
  -3   7   6     1219.03     1254.12     30.16 o 
  -2   7   6    17602.04    17691.96    751.45 o 
  -1   7   6     7217.80     7055.75    244.17 o 
   0   7   6    12372.08    12678.31    192.93 o 
   1   7   6    12357.21    12232.54    405.34 o 
   2   7   6     4594.07     4546.29    214.51 o 
   3   7   6    11255.82    11531.25    426.60 o 
   4   7   6      543.26      466.46     47.39 o 
   5   7   6     6376.44     6646.20    197.93 o 
   6   7   6       26.04      104.80     59.11 o 
  -7   8   6      563.63      531.23     99.01 o 
  -6   8   6        6.52       44.46     44.43 o 
  -5   8   6     1591.92     1385.86    178.77 o 
  -4   8   6      942.22      974.56     47.59 o 
  -3   8   6     1199.91     1194.79     36.32 o 
  -2   8   6     4285.50     4283.59    156.44 o 
  -1   8   6      108.92      140.81     11.15 o 
   0   8   6     4567.01     4542.80    143.56 o 
   1   8   6       41.98       32.84     13.57 o 
   2   8   6     2105.72     2234.67     98.17 o 
   3   8   6        4.67       47.50     19.41 o 
   4   8   6      962.54      951.04     80.09 o 
   5   8   6        0.00      220.05     81.03 o 
   6   8   6      453.31      399.63     77.13 o 
  -7   9   6      703.90      522.92     69.23 o 
  -6   9   6     4332.63     4173.33    173.97 o 
  -5   9   6      394.70      383.92     29.65 o 
  -4   9   6    10639.67    10727.40    251.97 o 
  -3   9   6       24.28       57.61     14.29 o 
  -2   9   6    15877.47    15597.01    312.01 o 
  -1   9   6     1769.13     1751.31     52.17 o 
   0   9   6    12378.29    12452.45    287.60 o 
   1   9   6     5587.89     5630.85    205.62 o 
   2   9   6     4147.77     4303.94    156.85 o 
   3   9   6     6329.49     6640.99    207.04 o 
   4   9   6      356.86      389.29     57.04 o 
   5   9   6     3416.58     3679.56    146.91 o 
   6   9   6       34.99      -12.33     50.82 o 
  -7  10   6     2242.01     2228.32    134.45 o 
  -6  10   6      445.63      389.96     61.90 o 
  -5  10   6     6276.69     6509.73    164.93 o 
  -4  10   6      138.75      117.75     19.75 o 
  -3  10   6     9094.79     9039.98    294.06 o 
  -2  10   6     2897.13     2810.54    104.42 o 
  -1  10   6     7307.65     7035.64    227.41 o 
   0  10   6     5255.61     5148.45    136.51 o 
   1  10   6     3619.44     3447.74    130.38 o 
   2  10   6     4433.88     4729.92    187.59 o 
   3  10   6     1037.75     1068.04     79.30 o 
   4  10   6     2814.26     2865.34     92.11 o 
   5  10   6       65.75       98.15     43.93 o 
   6  10   6     1285.74     1214.07     83.86 o 
  -7  11   6      106.71       64.73     86.93 o 
  -6  11   6     1009.05      892.63     52.48 o 
  -5  11   6      145.36      161.53     45.33 o 
  -4  11   6     2713.73     2504.10    157.37 o 
  -3  11   6       30.94       59.46     18.04 o 
  -2  11   6     5076.02     5165.68    179.14 o 
  -1  11   6      539.12      586.99     31.64 o 
   0  11   6     4428.26     4349.25    133.30 o 
   1  11   6     3028.88     2830.29     83.05 o 
   2  11   6     1230.22     1327.16     63.98 o 
   3  11   6     3227.50     3202.55    201.29 o 
   4  11   6       15.46       40.13     40.66 o 
   5  11   6     1176.34     1211.54    107.79 o 
   6  11   6       77.33      174.94     54.52 o 
  -7  12   6     3326.78     3085.01    235.16 o 
  -6  12   6      816.37      789.12    116.41 o 
  -5  12   6     8931.39     8942.81    358.14 o 
  -4  12   6        8.36       13.44     23.68 o 
  -3  12   6    13912.71    13813.13    793.19 o 
  -2  12   6     1395.55     1308.19     64.51 o 
  -1  12   6    11939.32    11762.02    421.85 o 
   0  12   6     5412.65     5198.38    148.15 o 
   1  12   6     5424.16     5538.92    564.28 o 
   2  12   6     7707.90     7887.81    295.83 o 
   3  12   6     1154.32     1108.76     70.89 o 
   4  12   6     5632.16     5753.82    209.04 o 
   5  12   6       18.20       13.55     47.02 o 
   6  12   6     2373.58     2223.05    113.02 o 
  -7  13   6       26.46      -85.17     85.17 o 
  -6  13   6        0.08       48.37     59.78 o 
  -5  13   6        0.16       68.67     38.58 o 
  -4  13   6        7.29      -12.52     22.19 o 
  -3  13   6       29.18      -16.35     23.33 o 
  -2  13   6      198.04      227.37     26.30 o 
  -1  13   6       17.48       23.43     20.97 o 
   0  13   6      360.57      365.92     32.98 o 
   1  13   6      332.75      335.51     27.33 o 
   2  13   6       34.35       29.85     21.53 o 
   3  13   6      281.12      281.23     34.16 o 
   4  13   6       52.56       35.86     43.67 o 
   5  13   6       23.39      -14.71     41.17 o 
   6  13   6       56.21       97.02     55.33 o 
  -6  14   6      520.28      325.86     87.18 o 
  -5  14   6     5720.78     5823.90    356.19 o 
  -4  14   6       16.64       27.17     28.78 o 
  -3  14   6     8489.87     7324.35    272.23 o 
  -2  14   6     2691.07     2553.22     86.35 o 
  -1  14   6     7713.12     7459.11    264.07 o 
   0  14   6     9549.50     9396.96    358.92 o 
   1  14   6     3614.53     3369.00     85.49 o 
   2  14   6    12002.20    12149.93    440.48 o 
   3  14   6      534.65      494.32     36.41 o 
   4  14   6     7402.75     7762.58    289.20 o 
   5  14   6        9.20      -67.91     77.45 o 
  -6  15   6      260.30      293.03     88.15 o 
  -5  15   6       39.09        7.69     63.74 o 
  -4  15   6      577.41      555.07     57.66 o 
  -3  15   6      561.79      536.43     91.68 o 
  -2  15   6      658.65      643.69     36.73 o 
  -1  15   6     1381.77     1304.17     93.68 o 
   0  15   6      535.54      510.14     48.18 o 
   1  15   6     1608.61     1617.31     95.86 o 
   2  15   6      303.59      285.51     37.48 o 
   3  15   6     1300.42     1421.88    107.04 o 
   4  15   6       56.54       40.30     44.24 o 
   5  15   6      777.26      612.10     69.01 o 
  -6  16   6      248.98      184.11     83.31 o 
  -5  16   6     1906.46     2149.32    166.88 o 
  -4  16   6       33.50       99.38     47.90 o 
  -3  16   6     3677.11     3470.03    240.53 o 
  -2  16   6      481.16      440.89     34.96 o 
  -1  16   6     4844.60     4769.58    263.83 o 
   0  16   6     3394.02     3295.59    163.90 o 
   1  16   6     2993.51     2698.82    141.75 o 
   2  16   6     5603.15     5245.87    320.00 o 
   3  16   6      527.66      429.20     58.29 o 
   4  16   6     3697.90     3532.99    166.52 o 
   5  16   6        0.86      -10.39     52.28 o 
  -6  17   6     1243.46     1199.39    145.32 o 
  -5  17   6        4.77       -3.96     63.74 o 
  -4  17   6     3375.05     3302.53    233.38 o 
  -3  17   6      602.47      548.73     96.64 o 
  -2  17   6     5511.15     5555.78    362.44 o 
  -1  17   6     2732.88     2595.54    138.82 o 
   0  17   6     4604.79     4435.83    290.60 o 
   1  17   6     4794.56     4482.94    166.56 o 
   2  17   6     1447.93     1231.84     57.31 o 
   3  17   6     4298.26     4215.05    187.50 o 
   4  17   6       50.37      130.58     75.47 o 
   5  17   6     2178.37     2029.26    108.28 o 
  -6  18   6      142.87      -45.79     70.84 o 
  -5  18   6      306.41      244.51    108.11 o 
  -4  18   6      383.21      177.23     60.95 o 
  -3  18   6     1084.78      955.14     80.01 o 
  -2  18   6      202.44      155.05     68.33 o 
  -1  18   6     2005.88     1813.03     99.45 o 
   0  18   6       96.30      101.14     31.52 o 
   1  18   6     1368.90     1303.47     72.60 o 
   2  18   6      752.72      632.98     47.44 o 
   3  18   6      260.37      151.39     51.18 o 
   4  18   6      596.49      444.01     59.86 o 
  -5  19   6      149.00      216.95     88.25 o 
  -4  19   6     4844.87     4240.68    334.75 o 
  -3  19   6       55.95       66.90     87.86 o 
  -2  19   6     6794.22     7276.23    684.12 o 
  -1  19   6     1411.86     1377.12     85.69 o 
   0  19   6     4957.71     4863.68    293.38 o 
   1  19   6     4029.77     3601.30    149.50 o 
   2  19   6     1482.87     1386.86     76.18 o 
   3  19   6     4390.45     4155.10    191.64 o 
   4  19   6       62.09        4.12     66.89 o 
  -5  20   6       66.49      -37.90    174.46 o 
  -4  20   6       59.14      -15.73    119.35 o 
  -3  20   6       64.44       31.18     50.13 o 
  -2  20   6      119.66      168.83    184.31 o 
  -1  20   6       32.60       41.46     56.40 o 
   0  20   6       79.31       52.68     37.52 o 
   1  20   6       15.84       13.67     46.28 o 
   2  20   6       42.25       29.96     60.45 o 
   3  20   6       10.77       10.89     50.53 o 
   4  20   6       33.49       -1.63     56.11 o 
  -5  21   6       83.19      139.07    111.99 o 
  -4  21   6     3473.68     3276.90    211.31 o 
  -3  21   6       61.17       67.15     70.12 o 
  -2  21   6     5183.44     5449.52    574.69 o 
  -1  21   6     1147.88     1076.47     91.93 o 
   0  21   6     4200.28     4531.19    280.46 o 
   1  21   6     3000.49     2909.80    126.57 o 
   2  21   6     1387.31     1168.14     84.98 o 
   3  21   6     3093.52     2821.27    144.70 o 
  -4  22   6       67.97       85.80     77.00 o 
  -3  22   6     1460.22     1467.61    115.71 o 
  -2  22   6        6.71       57.01     59.30 o 
  -1  22   6     1658.66     1807.14    120.46 o 
   0  22   6      169.88      113.67     64.69 o 
   1  22   6      873.18      802.19     92.92 o 
   2  22   6      474.94      336.40     59.27 o 
   3  22   6      131.43      154.50     99.63 o 
  -4  23   6     1239.26     1253.63    137.77 o 
  -3  23   6       67.22       12.99     74.99 o 
  -2  23   6     1636.27     1573.34    324.42 o 
  -1  23   6      633.50      487.56     77.30 o 
   0  23   6     1076.21      954.09    113.66 o 
   1  23   6     1427.15     1265.58    119.51 o 
   2  23   6      217.15      110.61     68.77 o 
  -3  24   6     2029.02     1660.30    221.36 o 
  -2  24   6      353.90      482.61    135.37 o 
  -1  24   6     2188.31     2154.86    221.41 o 
   0  24   6     1529.62     1533.77    235.37 o 
   1  24   6     1048.82      706.90    105.82 o 
   2  24   6     2169.50     2009.43    146.51 o 
  -2  25   6      166.92       65.29     90.58 o 
  -1  25   6      129.83        2.50     63.83 o 
   0  25   6       29.55       24.16     65.74 o 
   1  25   6      230.87      233.04     92.91 o 
  -7   1   7     3946.96     3819.73    203.65 o 
  -6   1   7     2639.54     2583.56     85.17 o 
  -5   1   7     5009.89     5017.38    184.34 o 
  -4   1   7     9017.56     9017.40    153.19 o 
  -3   1   7     4220.12     4291.92     70.65 o 
  -2   1   7    14693.74    15008.83    429.33 o 
  -1   1   7     1925.18     1996.40     92.98 o 
   0   1   7    13959.94    15269.48    860.28 o 
   1   1   7       20.41       29.93      9.56 o 
   2   1   7     8165.62     8509.14    172.40 o 
   3   1   7     1998.36     1827.98     55.06 o 
   4   1   7     2330.72     2188.94     84.77 o 
   5   1   7     3587.17     3783.43    113.15 o 
   6   1   7      164.02      116.51     41.88 o 
  -7   2   7      281.30      399.51     65.18 o 
  -6   2   7      921.14      900.09     50.78 o 
  -5   2   7     1170.23     1089.72     57.53 o 
  -4   2   7     1046.76     1033.71     27.71 o 
  -3   2   7     2246.25     2283.38     52.29 o 
  -2   2   7     1768.49     1872.90     55.48 o 
  -1   2   7     3512.34     3539.05     96.00 o 
   0   2   7     2196.84     2274.57     45.70 o 
   1   2   7     5061.72     5322.87    127.75 o 
   2   2   7      691.62      718.21     36.52 o 
   3   2   7     4226.05     4064.09     84.78 o 
   4   2   7       32.20      106.59     25.31 o 
   5   2   7     1513.84     1406.57     62.95 o 
   6   2   7      272.31      210.38     44.00 o 
  -7   3   7     2082.92     2020.55     94.56 o 
  -6   3   7     1826.98     1765.14     67.76 o 
  -5   3   7     2281.61     2261.15     98.45 o 
  -4   3   7     6197.40     6213.77    116.44 o 
  -3   3   7     1243.78     1322.00     43.96 o 
  -2   3   7    11681.17    11887.04    332.11 o 
  -1   3   7      185.27      252.88     23.34 o 
   0   3   7    13785.86    14243.18    260.05 o 
   1   3   7      166.52      236.13     12.36 o 
   2   3   7     8962.76     9204.89    160.01 o 
   3   3   7     1479.74     1573.55     40.56 o 
   4   3   7     2867.43     2796.00    145.21 o 
   5   3   7     2183.06     2433.82    111.94 o 
   6   3   7      355.29      288.08     42.49 o 
  -7   4   7      872.24      801.68     59.33 o 
  -6   4   7     2191.45     2273.89     80.64 o 
  -5   4   7     3748.92     3593.45    113.48 o 
  -4   4   7     1498.56     1511.32     42.52 o 
  -3   4   7     7421.87     7451.40    183.39 o 
  -2   4   7      621.17      676.26     27.00 o 
  -1   4   7    10802.83    11210.85    212.55 o 
   0   4   7      122.33      206.78     21.83 o 
   1   4   7    12245.06    12909.87    290.11 o 
   2   4   7      217.36      286.44     17.19 o 
   3   4   7     8010.43     7915.06    185.75 o 
   4   4   7     1431.21     1479.02     79.60 o 
   5   4   7     2398.37     2363.89     93.44 o 
   6   4   7     1598.36     1629.70     88.91 o 
  -7   5   7      440.22      501.63     77.72 o 
  -6   5   7      376.78      327.40     35.43 o 
  -5   5   7      556.13      530.59     25.10 o 
  -4   5   7     2132.81     2043.88     45.32 o 
  -3   5   7      408.22      444.06     26.44 o 
  -2   5   7     4492.08     4415.00    145.45 o 
  -1   5   7       69.25      230.99     38.62 o 
   0   5   7     3765.80     4084.85     93.58 o 
   1   5   7       65.26       85.45     14.90 o 
   2   5   7     1462.89     1505.04     37.26 o 
   3   5   7      312.20      366.81     44.76 o 
   4   5   7      336.42      417.89     46.70 o 
   5   5   7      334.19      345.32     50.12 o 
   6   5   7       49.06       86.20     51.01 o 
  -7   6   7     1051.17      852.18     61.30 o 
  -6   6   7     3098.41     3175.17    110.41 o 
  -5   6   7     5492.86     5567.70    238.96 o 
  -4   6   7     2556.44     2608.97     85.05 o 
  -3   6   7    13766.04    14138.92    396.47 o 
  -2   6   7     1105.21     1112.47     41.65 o 
  -1   6   7    21084.61    22646.04    530.93 o 
   0   6   7       14.81       23.65     21.76 o 
   1   6   7    19969.77    21649.90    618.06 o 
   2   6   7     1129.93     1123.66     54.26 o 
   3   6   7    10572.13    10780.60    311.67 o 
   4   6   7     2996.08     3009.32    102.47 o 
   5   6   7     2672.27     2569.05    121.57 o 
   6   6   7     2481.85     2410.83    143.83 o 
  -7   7   7        1.94       92.53     67.20 o 
  -6   7   7      268.44      296.24    110.25 o 
  -5   7   7      146.04      148.03     34.61 o 
  -4   7   7      297.04      303.84     30.06 o 
  -3   7   7      532.92      441.16     19.39 o 
  -2   7   7      201.56      266.23     22.89 o 
  -1   7   7      369.05      416.62     39.06 o 
   0   7   7      385.33      512.75     23.86 o 
   1   7   7       86.69      115.27     16.92 o 
   2   7   7      676.83      627.79     23.31 o 
   3   7   7      101.39       86.64     22.03 o 
   4   7   7      385.88      320.65     40.95 o 
   5   7   7      167.90      268.30     54.93 o 
   6   7   7       47.76      291.10     63.96 o 
  -7   8   7      505.60      502.61     71.67 o 
  -6   8   7     4020.58     4218.54    137.66 o 
  -5   8   7     3183.93     3232.99    118.30 o 
  -4   8   7     4476.27     4467.67    199.22 o 
  -3   8   7     9308.42     8756.53    295.91 o 
  -2   8   7     2256.20     2139.01     72.59 o 
  -1   8   7    14994.28    15479.62    408.55 o 
   0   8   7       82.59       66.81     22.27 o 
   1   8   7    13701.81    13244.17    362.52 o 
   2   8   7      790.17      734.20     26.78 o 
   3   8   7     6757.06     7005.99    235.42 o 
   4   8   7     1948.32     1977.56     83.77 o 
   5   8   7     1582.39     1638.70    203.86 o 
   6   8   7     1583.64     1547.01     96.77 o 
  -7   9   7      798.68      843.65    109.53 o 
  -6   9   7     1065.96     1102.75     62.97 o 
  -5   9   7      759.11      744.53     62.79 o 
  -4   9   7     2576.05     2606.89    125.08 o 
  -3   9   7      518.64      470.03     23.25 o 
  -2   9   7     3248.52     3243.13    124.07 o 
  -1   9   7      288.08      271.00     18.33 o 
   0   9   7     3263.58     3412.11     97.82 o 
   1   9   7        5.35       23.10     14.86 o 
   2   9   7     2716.75     2883.44    110.81 o 
   3   9   7      542.56      559.12     61.85 o 
   4   9   7     1133.37     1090.17     57.10 o 
   5   9   7     1014.82     1136.53     69.32 o 
   6   9   7      138.47      210.02     52.60 o 
  -7  10   7      135.47       82.32    104.30 o 
  -6  10   7     2520.02     2365.09    140.10 o 
  -5  10   7     1358.70     1473.81     63.16 o 
  -4  10   7     3246.35     3333.16     87.19 o 
  -3  10   7     5277.92     5000.02    241.52 o 
  -2  10   7     1487.43     1509.53     35.91 o 
  -1  10   7     8874.79     9092.25    203.25 o 
   0  10   7        6.49       71.66     21.88 o 
   1  10   7     6073.39     5861.91    189.89 o 
   2  10   7      605.65      546.21     32.87 o 
   3  10   7     1696.82     1805.58    171.37 o 
   4  10   7      955.80      908.88     53.55 o 
   5  10   7      199.74      181.60     67.34 o 
  -6  11   7     1304.05     1096.73    102.37 o 
  -5  11   7     2907.61     2907.49    100.78 o 
  -4  11   7     4297.02     4496.87    224.34 o 
  -3  11   7     2107.32     1936.45    105.21 o 
  -2  11   7     7734.95     7800.50    164.42 o 
  -1  11   7      546.16      453.66     20.87 o 
   0  11   7     8978.73     9472.35    229.75 o 
   1  11   7       50.20       54.84     18.79 o 
   2  11   7     6242.60     6421.22    201.22 o 
   3  11   7     1018.50     1043.82     78.45 o 
   4  11   7     2255.24     2257.12     88.87 o 
   5  11   7     1589.59     1573.55     91.60 o 
  -6  12   7      401.00      249.54     84.43 o 
  -5  12   7      180.19      218.04     72.98 o 
  -4  12   7      419.04      334.60     33.94 o 
  -3  12   7     1212.83     1114.03     66.52 o 
  -2  12   7        4.14      -15.93     15.93 o 
  -1  12   7     1764.43     1744.27     93.99 o 
   0  12   7      681.66      584.03     37.18 o 
   1  12   7      521.08      454.95     27.86 o 
   2  12   7     1254.12     1170.69     53.08 o 
   3  12   7       11.09      -29.98     29.98 o 
   4  12   7      596.82      580.53     60.17 o 
   5  12   7       38.97      164.08     51.12 o 
  -6  13   7     1543.52     1279.41    131.27 o 
  -5  13   7     2768.67     2675.46    121.72 o 
  -4  13   7     6593.40     6442.00    220.01 o 
  -3  13   7     1772.76     1494.98     92.60 o 
  -2  13   7    13724.25    13605.87    564.30 o 
  -1  13   7      186.08      154.62     36.47 o 
   0  13   7    14924.38    15155.76    458.01 o 
   1  13   7      392.15      414.13     38.57 o 
   2  13   7     8607.52     8472.57    392.97 o 
   3  13   7     1686.18     1784.76    102.93 o 
   4  13   7     2747.43     2831.74    126.22 o 
   5  13   7     1862.21     1812.69    103.28 o 
  -6  14   7       21.67      -70.77     70.77 o 
  -5  14   7      162.68      166.53     44.90 o 
  -4  14   7       28.70      -14.74     47.31 o 
  -3  14   7      118.29       92.87     40.66 o 
  -2  14   7      125.68       61.97     25.60 o 
  -1  14   7      125.11      111.74     23.05 o 
   0  14   7      272.22      293.03     27.36 o 
   1  14   7      305.98      280.50     27.67 o 
   2  14   7       86.90       80.13     43.35 o 
   3  14   7      377.56      328.39     43.85 o 
   4  14   7       14.32       71.97     45.10 o 
   5  14   7      145.58      136.50     53.51 o 
  -5  15   7     1679.62     1649.25    115.99 o 
  -4  15   7     5101.64     4384.99    282.12 o 
  -3  15   7      929.55      841.79     61.33 o 
  -2  15   7    10688.30    11117.58    660.70 o 
  -1  15   7        2.94        2.66     31.12 o 
   0  15   7    10442.21    10361.76    522.63 o 
   1  15   7      947.64      955.22     62.52 o 
   2  15   7     5150.55     5171.98    152.80 o 
   3  15   7     1799.20     1813.42    103.80 o 
   4  15   7     1439.65     1518.03     84.35 o 
   5  15   7     1360.95     1345.30     86.44 o 
  -6  16   7      612.81      492.89    148.43 o 
  -5  16   7     1068.11      866.70     90.71 o 
  -4  16   7      634.91      544.83     75.67 o 
  -3  16   7     2802.80     2910.55    159.40 o 
  -2  16   7      174.15      130.78     58.05 o 
  -1  16   7     4442.33     4399.39    153.51 o 
   0  16   7      102.19       74.78     28.59 o 
   1  16   7     4122.42     3888.54    135.15 o 
   2  16   7      883.93      807.10     50.02 o 
   3  16   7     2078.02     1929.61     87.62 o 
   4  16   7     1113.83     1172.00     78.81 o 
  -5  17   7     1095.81     1256.69    196.67 o 
  -4  17   7     1284.10     1091.74     95.72 o 
  -3  17   7     1025.30      882.22     80.14 o 
  -2  17   7     3523.13     3564.48    222.65 o 
  -1  17   7      136.22       46.00     73.66 o 
   0  17   7     3620.43     3756.69    146.33 o 
   1  17   7      154.84      194.51     35.04 o 
   2  17   7     1456.58     1344.59     70.83 o 
   3  17   7      487.98      371.61     55.84 o 
   4  17   7      269.41      129.27     60.09 o 
  -5  18   7     1558.09     1186.40    189.15 o 
  -4  18   7     1585.65     1383.15    105.03 o 
  -3  18   7     4736.88     5010.13    398.76 o 
  -2  18   7      378.60      326.71     70.08 o 
  -1  18   7     7450.16     6913.10    280.45 o 
   0  18   7      149.00      151.75     42.54 o 
   1  18   7     6081.97     5897.40    178.07 o 
   2  18   7     1094.62      946.74     76.45 o 
   3  18   7     2669.30     2365.94    120.45 o 
   4  18   7     1255.63     1195.11     91.16 o 
  -5  19   7      112.88      -13.41    197.49 o 
  -4  19   7       19.42      -34.73    132.53 o 
  -3  19   7      122.51       87.98     55.31 o 
  -2  19   7      144.88       84.67     61.86 o 
  -1  19   7       15.20      -23.64     37.70 o 
   0  19   7      109.80       52.42     56.39 o 
   1  19   7       12.43      -28.29     41.40 o 
   2  19   7        5.93       18.98     56.35 o 
   3  19   7       24.23       17.35     52.96 o 
  -4  20   7     2078.29     2085.12    278.63 o 
  -3  20   7     4220.23     4269.72    238.56 o 
  -2  20   7      885.63      924.20     93.90 o 
  -1  20   7     6410.37     6076.49    531.88 o 
   0  20   7        3.91       35.95     44.50 o 
   1  20   7     4891.98     4932.74    255.32 o 
   2  20   7      386.42      319.20     57.69 o 
   3  20   7     2077.94     1944.02    119.69 o 
  -4  21   7      157.27      133.31    127.38 o 
  -3  21   7      200.20      255.10    112.77 o 
  -2  21   7      339.83      341.17     68.45 o 
  -1  21   7       63.32       65.87     87.42 o 
   0  21   7      435.46      292.35     50.70 o 
   1  21   7        1.63      -65.71     65.71 o 
   2  21   7      274.00      244.23     60.31 o 
   3  21   7       53.19      -27.56     86.82 o 
  -3  22   7     2177.96     1977.49    260.04 o 
  -2  22   7      179.88      175.85    105.07 o 
  -1  22   7     3227.88     3054.09    349.88 o 
   0  22   7       83.90       63.25    122.92 o 
   1  22   7     2478.54     2371.77    155.33 o 
   2  22   7      537.68      533.92     69.83 o 
  -3  23   7      378.38      538.30    133.34 o 
  -2  23   7     1902.25     2233.15    180.62 o 
  -1  23   7        2.47      118.35    109.12 o 
   0  23   7     1936.70     1759.16    234.89 o 
   1  23   7      280.54      122.21     79.94 o 
  -2  24   7       41.85       21.32    104.29 o 
  -1  24   7     1080.71      944.15    179.17 o 
   0  24   7      303.72      163.78    109.15 o 
  -7   0   8      328.71      259.63    125.20 o 
  -6   0   8     5293.81     5389.99    217.10 o 
  -5   0   8        9.09       20.21     43.79 o 
  -4   0   8     8158.21     8288.74    196.72 o 
  -3   0   8     1530.05     1551.19     93.94 o 
  -2   0   8     7162.76     7255.50    266.96 o 
  -1   0   8    10467.98    10542.73    614.57 o 
   0   0   8     2466.83     3101.91    167.20 o 
   1   0   8    19260.17    21220.19   1009.16 o 
   2   0   8       31.45      122.41     29.09 o 
   3   0   8    13913.75    13833.36    439.54 o 
   4   0   8      754.45      683.71     93.47 o 
   5   0   8     4837.85     4973.89    247.17 o 
  -7   1   8      189.49      196.13     66.45 o 
  -6   1   8      207.94      240.38     35.56 o 
  -5   1   8      441.07      423.60     32.78 o 
  -4   1   8      604.38      581.23     25.76 o 
  -3   1   8      990.37     1018.79     35.93 o 
  -2   1   8      657.65      730.86     39.50 o 
  -1   1   8     1611.46     1884.20     97.91 o 
   0   1   8       92.96      191.03     33.46 o 
   1   1   8     1122.30     1196.24     38.69 o 
   2   1   8      115.14      179.54     17.77 o 
   3   1   8      178.57      386.72     45.57 o 
   4   1   8      223.83      228.12     45.01 o 
   5   1   8        3.09      175.71     40.15 o 
  -7   2   8      239.78      129.47     55.62 o 
  -6   2   8     4513.77     4518.25    152.32 o 
  -5   2   8        8.09       20.46     31.26 o 
  -4   2   8     8123.32     8316.51    138.60 o 
  -3   2   8      754.65      713.96     45.23 o 
  -2   2   8     9067.08     9448.25    344.42 o 
  -1   2   8     5188.06     5400.05    150.58 o 
   0   2   8     4315.68     4682.27    274.73 o 
   1   2   8    11250.25    11670.99    283.35 o 
   2   2   8      265.26      298.46     26.57 o 
   3   2   8     9792.64     9879.85    245.42 o 
   4   2   8      309.31      387.45     35.21 o 
   5   2   8     3933.18     3916.92    135.24 o 
  -7   3   8     1518.48     1301.61    229.36 o 
  -6   3   8      164.66      212.59     40.94 o 
  -5   3   8     3739.31     3958.38    132.61 o 
  -4   3   8      154.53      179.86     16.62 o 
  -3   3   8     7602.36     7405.06    198.68 o 
  -2   3   8       76.39      119.06     17.26 o 
  -1   3   8     9317.14     9424.07    190.74 o 
   0   3   8     1558.02     1670.39    145.62 o 
   1   3   8     4260.64     4411.26    116.66 o 
   2   3   8     3845.51     3977.07    130.73 o 
   3   3   8      263.14      341.35     54.05 o 
   4   3   8     2846.45     2798.99    107.10 o 
   5   3   8      155.06      252.12     46.58 o 
  -7   4   8      101.08      221.92     76.77 o 
  -6   4   8     2020.12     1933.71     82.47 o 
  -5   4   8        1.45       86.78     32.35 o 
  -4   4   8     3271.00     3210.78    122.05 o 
  -3   4   8      491.41      503.13     45.16 o 
  -2   4   8     2929.49     2891.83     67.98 o 
  -1   4   8     2518.53     2701.52     71.98 o 
   0   4   8     1144.02     1280.80     76.13 o 
   1   4   8     4764.38     5158.22     97.04 o 
   2   4   8       81.51      126.38     24.13 o 
   3   4   8     4150.78     4092.31    139.78 o 
   4   4   8       62.36      132.18     39.90 o 
   5   4   8     1842.75     1850.34     89.87 o 
  -7   5   8     2864.61     2863.92    153.39 o 
  -6   5   8        4.81       92.90     49.89 o 
  -5   5   8     6621.59     6926.45    209.43 o 
  -4   5   8      412.41      377.23     20.99 o 
  -3   5   8    10875.97    10948.64    268.18 o 
  -2   5   8     3471.21     3614.93     85.57 o 
  -1   5   8    10016.09    10890.35    225.62 o 
   0   5   8    10178.40    11531.25    364.29 o 
   1   5   8     3246.38     3388.10     97.64 o 
   2   5   8    12534.41    13603.90    328.26 o 
   3   5   8       28.00       63.47     61.20 o 
   4   5   8     7006.87     7150.82    252.85 o 
   5   5   8      456.48      350.19     52.62 o 
  -7   6   8       30.77      171.62     65.85 o 
  -6   6   8      179.36      195.83     53.79 o 
  -5   6   8        4.87      115.57     83.65 o 
  -4   6   8      118.61      118.82     19.32 o 
  -3   6   8       28.93       72.78     25.85 o 
  -2   6   8       13.70       15.23     16.15 o 
  -1   6   8       75.29      152.13     25.32 o 
   0   6   8      103.60      131.31     29.87 o 
   1   6   8       22.08       38.48     17.39 o 
   2   6   8       12.55       63.82     19.36 o 
   3   6   8        8.48       -9.29     40.34 o 
   4   6   8        7.12      193.94     58.46 o 
   5   6   8       23.50       32.13     49.75 o 
  -7   7   8     3287.56     3288.88    301.15 o 
  -6   7   8       97.56      104.99     83.25 o 
  -5   7   8     7961.42     8334.92    336.26 o 
  -4   7   8      188.72      178.59     29.51 o 
  -3   7   8    12179.04    11727.05    265.30 o 
  -2   7   8     2823.99     2992.81     82.10 o 
  -1   7   8    10310.02    10577.27    232.91 o 
   0   7   8     8224.92     8828.18    548.73 o 
   1   7   8     3446.31     3204.26    120.11 o 
   2   7   8     9671.44    10425.53    422.91 o 
   3   7   8       83.83      103.25     38.64 o 
   4   7   8     5634.44     5721.76    225.73 o 
   5   7   8      317.25      286.95    108.16 o 
  -7   8   8        1.19      207.14    112.20 o 
  -6   8   8      388.07      401.44     66.49 o 
  -5   8   8       27.15      103.14     65.03 o 
  -4   8   8      738.77      656.20     40.15 o 
  -3   8   8      263.66      163.41     35.17 o 
  -2   8   8     1264.80     1281.43     70.44 o 
  -1   8   8     1592.57     1461.22     73.87 o 
   0   8   8      909.39      864.38     61.00 o 
   1   8   8     3444.62     3454.79    166.21 o 
   2   8   8       51.40       82.37     24.89 o 
   3   8   8     2594.32     2856.13    177.08 o 
   4   8   8      129.03      328.84    193.81 o 
   5   8   8      768.58      765.39    127.94 o 
  -6   9   8      122.96      122.56     63.68 o 
  -5   9   8     5338.38     5878.35    428.77 o 
  -4   9   8      101.38      101.51     28.11 o 
  -3   9   8     7046.01     6823.16    204.48 o 
  -2   9   8     1375.69     1414.85     51.18 o 
  -1   9   8     4404.33     4580.68    107.49 o 
   0   9   8     3148.86     3097.84    108.31 o 
   1   9   8      952.49     1003.15     78.71 o 
   2   9   8     3510.72     3706.49    105.93 o 
   3   9   8        1.92       13.39     36.01 o 
   4   9   8     2336.86     2320.52    131.41 o 
   5   9   8      195.45      291.52     60.40 o 
  -6  10   8     2254.27     2224.51    298.44 o 
  -5  10   8        3.57       46.76     53.69 o 
  -4  10   8     4103.07     3857.47    158.14 o 
  -3  10   8      583.19      545.66     26.88 o 
  -2  10   8     4947.29     5178.71    165.66 o 
  -1  10   8     3154.95     3252.09    113.05 o 
   0  10   8     2817.72     2803.83    112.73 o 
   1  10   8     5770.05     5767.37    350.82 o 
   2  10   8      328.24      369.59     29.51 o 
   3  10   8     4463.74     4786.94    198.24 o 
   4  10   8       72.95      -39.20     42.79 o 
   5  10   8     1683.07     1617.88    105.17 o 
  -6  11   8        0.28       46.64     66.72 o 
  -5  11   8     1479.42     1372.88    104.54 o 
  -4  11   8      584.65      544.90    128.37 o 
  -3  11   8     1018.74      970.67     47.17 o 
  -2  11   8     2189.12     1880.74     69.26 o 
  -1  11   8       80.21      111.10     23.74 o 
   0  11   8     2531.73     2430.69     81.05 o 
   1  11   8      127.47       75.23     36.82 o 
   2  11   8     1563.72     1512.76     71.63 o 
   3  11   8      125.16      117.99     34.27 o 
   4  11   8      776.72      741.90     64.03 o 
   5  11   8       64.84       49.12     56.46 o 
  -6  12   8     3982.06     3822.63    323.40 o 
  -5  12   8        2.06       10.81     63.08 o 
  -4  12   8     7063.97     6515.90    358.20 o 
  -3  12   8      674.51      600.75     34.08 o 
  -2  12   8     7391.70     7271.13    213.88 o 
  -1  12   8     3203.36     3119.46    107.04 o 
   0  12   8     3748.55     3681.47    116.24 o 
   1  12   8     5631.78     5666.67    334.54 o 
   2  12   8      589.02      574.33     39.41 o 
   3  12   8     4839.63     5247.83    225.75 o 
   4  12   8       11.08       25.46     45.06 o 
  -6  13   8       37.04       15.71    120.77 o 
  -5  13   8       22.10       65.98     71.87 o 
  -4  13   8      368.56      405.30    133.07 o 
  -3  13   8       13.34       12.66     66.78 o 
  -2  13   8      664.89      561.11     34.58 o 
  -1  13   8      252.04      167.88     26.74 o 
   0  13   8      261.07      223.72     27.19 o 
   1  13   8      227.67      139.44     47.01 o 
   2  13   8       10.56       -6.35     31.76 o 
   3  13   8       17.24       38.60     41.82 o 
   4  13   8        0.44      -44.86     54.67 o 
  -6  14   8     3798.25     3599.09    340.52 o 
  -5  14   8      104.27      117.92     90.01 o 
  -4  14   8     5850.64     5280.15    345.90 o 
  -3  14   8     1683.54     1780.88    148.37 o 
  -2  14   8     4565.95     4412.18    210.33 o 
  -1  14   8     4704.68     4799.54    171.31 o 
   0  14   8     1700.76     1719.90     63.34 o 
   1  14   8     6024.80     6365.45    202.32 o 
   2  14   8      210.91      206.28     38.31 o 
   3  14   8     4515.08     4760.21    191.33 o 
   4  14   8       16.13       72.14     63.25 o 
  -5  15   8      870.02      612.33    154.73 o 
  -4  15   8       64.45       -3.30    127.15 o 
  -3  15   8     1523.05     1686.91    173.54 o 
  -2  15   8      655.90      562.67     55.47 o 
  -1  15   8     1489.37     1504.38     86.53 o 
   0  15   8     1715.82     1614.15     75.18 o 
   1  15   8      532.89      372.06     36.44 o 
   2  15   8     1697.24     1618.77     95.26 o 
   3  15   8       11.70       29.01    132.03 o 
   4  15   8      750.52      676.10     76.43 o 
  -3  16   8     1223.45     1221.26    153.03 o 
  -2  16   8     1992.91     1956.89    243.70 o 
  -1  16   8     2858.96     2681.70    141.90 o 
   0  16   8      563.08      472.09     80.56 o 
   1  16   8     2934.17     2923.02    127.27 o 
   2  16   8       60.21       84.33     44.06 o 
   3  16   8     1936.41     1811.58    131.17 o 
   4  16   8        2.39      -50.37     79.67 o 
  -5  17   8     2559.94     2068.81    234.90 o 
  -4  17   8      479.97      619.60    141.05 o 
  -3  17   8     3477.23     3499.92    308.21 o 
  -2  17   8     2189.47     2398.05    174.25 o 
  -1  17   8     2408.48     2194.42    133.13 o 
   0  17   8     3486.89     3476.93    172.25 o 
   1  17   8      685.63      546.09     48.36 o 
   2  17   8     2867.79     2833.72    208.67 o 
   3  17   8       21.28       44.44     58.17 o 
  -3  18   8       99.15      125.18    127.81 o 
  -2  18   8      305.95      189.33     57.20 o 
  -1  18   8      205.00      142.95     47.76 o 
   0  18   8       44.99        3.96     47.14 o 
   1  18   8      156.87      102.57     44.33 o 
   2  18   8        5.97       38.85     62.42 o 
   3  18   8      110.26      188.73     63.14 o 
  -4  19   8      264.97      332.82    164.98 o 
  -3  19   8     3823.15     4507.60    487.21 o 
  -2  19   8     1481.62     1475.89    172.31 o 
  -1  19   8     2400.27     2356.11    155.75 o 
   0  19   8     2404.06     2128.83    160.17 o 
   1  19   8      757.31      672.02     62.26 o 
   2  19   8     2160.61     2068.64    120.50 o 
  -3  20   8        0.52       99.89     99.89 o 
  -2  20   8       99.99       -9.56    117.26 o 
  -1  20   8        7.79       39.12     65.28 o 
   0  20   8       80.90       82.84     60.63 o 
   1  20   8       33.27      -57.43     57.43 o 
   2  20   8        8.29      142.35     66.80 o 
  -3  21   8     2389.87     1890.90    251.82 o 
  -2  21   8      808.45      650.78    130.20 o 
  -1  21   8     1510.24     1325.53    124.13 o 
   0  21   8     1307.38     1196.14    117.73 o 
   1  21   8      544.79      606.94     73.46 o 
  -2  22   8      572.02      285.19    109.83 o 
  -1  22   8      546.67      152.27    131.82 o 
   0  22   8      145.88      151.92     60.42 o 
  -6   1   9     1947.65     2100.15    122.57 o 
  -5   1   9     6012.62     6696.02    288.52 o 
  -4   1   9      937.12      920.22     57.29 o 
  -3   1   9    15540.60    16464.47    418.55 o 
  -2   1   9       89.54      145.15     25.41 o 
  -1   1   9    18237.99    19276.03    546.07 o 
   0   1   9     2672.01     2824.77    248.19 o 
   1   1   9     9075.14     9566.99    310.46 o 
   2   1   9     4285.57     4222.45     99.87 o 
   3   1   9     1916.33     1886.87     61.51 o 
   4   1   9     2811.60     2768.64    114.49 o 
   5   1   9      157.85      239.06     65.72 o 
  -6   2   9       25.32       -8.76     54.52 o 
  -5   2   9     1307.02     1267.44     77.85 o 
  -4   2   9      363.77      385.27     30.00 o 
  -3   2   9     1020.45     1200.23     45.71 o 
  -2   2   9     1601.19     1861.33    141.64 o 
  -1   2   9       34.73      151.58     52.64 o 
   0   2   9     2066.65     2210.16    156.23 o 
   1   2   9      538.51      583.63     24.19 o 
   2   2   9      962.10      943.33     39.99 o 
   3   2   9      949.60      952.53     46.20 o 
   4   2   9      186.50      218.83     46.60 o 
   5   2   9      507.75      461.16     77.28 o 
  -6   3   9      810.67      879.96    109.25 o 
  -5   3   9     2359.09     2358.31    126.59 o 
  -4   3   9      228.00      246.31     25.93 o 
  -3   3   9     7038.30     7413.55    202.06 o 
  -2   3   9      311.95      400.75     53.11 o 
  -1   3   9    10533.51    11008.81    381.55 o 
   0   3   9     2416.46     2643.72    109.11 o 
   1   3   9     7314.49     7374.20    259.34 o 
   2   3   9     3416.72     3529.57     94.66 o 
   3   3   9     2269.45     2221.00    109.51 o 
   4   3   9     2315.29     2270.35    133.96 o 
   5   3   9      299.06      102.05     49.82 o 
  -6   4   9      925.04      977.60    112.84 o 
  -5   4   9     2384.49     2305.96    112.06 o 
  -4   4   9     4474.63     4575.73    125.97 o 
  -3   4   9      751.98      737.13     35.28 o 
  -2   4   9    10200.28    10511.78    319.65 o 
  -1   4   9      406.44      468.39     17.69 o 
   0   4   9    10061.09    10470.48    293.76 o 
   1   4   9     3170.69     3401.64    177.42 o 
   2   4   9     4213.66     4447.21    216.45 o 
   3   4   9     3317.57     3309.71    116.30 o 
   4   4   9      811.35      665.15     67.15 o 
   5   4   9     1613.11     1418.66     96.07 o 
  -6   5   9      113.25      125.51     78.69 o 
  -5   5   9      548.81      539.50     97.41 o 
  -4   5   9       24.20       24.92     32.94 o 
  -3   5   9     1402.35     1327.78     63.12 o 
  -2   5   9        1.54       74.48     44.80 o 
  -1   5   9     1943.03     1935.55     51.61 o 
   0   5   9       51.07      131.85     42.83 o 
   1   5   9     1558.33     1507.18     99.14 o 
   2   5   9      226.09      250.17     32.89 o 
   3   5   9      694.03      592.72     56.34 o 
   4   5   9      370.44      289.20     57.99 o 
   5   5   9      141.05      106.01     53.49 o 
  -6   6   9     1889.13     2071.06    170.39 o 
  -5   6   9     2370.64     2229.42    155.50 o 
  -4   6   9     7051.98     7170.23    529.41 o 
  -3   6   9      538.12      558.69     34.32 o 
  -2   6   9    13135.01    13935.94    362.18 o 
  -1   6   9      607.74      662.24     59.11 o 
   0   6   9    11694.25    12481.71    329.56 o 
   1   6   9     3752.62     3749.02    137.55 o 
   2   6   9     5050.47     5192.95    263.38 o 
   3   6   9     4200.87     4011.44    184.87 o 
   4   6   9     1107.09      942.65     80.26 o 
  -6   7   9       67.18      203.53    106.38 o 
  -5   7   9      255.83      268.96     85.95 o 
  -4   7   9       74.12       23.35     30.47 o 
  -3   7   9      944.52      902.13     40.03 o 
  -2   7   9       25.48       40.92     45.67 o 
  -1   7   9     1276.24     1325.86     45.06 o 
   0   7   9      534.97      575.92     42.88 o 
   1   7   9      470.67      424.85     33.67 o 
   2   7   9      610.06      581.00     65.85 o 
   3   7   9       22.24      -12.12     49.30 o 
   4   7   9      156.26      256.36     63.99 o 
  -6   8   9     1240.72     1251.87    134.54 o 
  -5   8   9     1536.10     1456.59    160.77 o 
  -4   8   9     4127.16     4818.67    259.58 o 
  -3   8   9      315.23      277.40     32.48 o 
  -2   8   9     7525.13     7924.29    211.46 o 
  -1   8   9      284.23      299.71     32.26 o 
   0   8   9     7528.41     7999.01    227.72 o 
   1   8   9     1949.85     2129.56     91.16 o 
   2   8   9     4063.39     4273.90    234.10 o 
   3   8   9     2548.13     2586.78    146.28 o 
   4   8   9     1093.90      939.05     84.84 o 
  -6   9   9      712.72      511.96     97.20 o 
  -5   9   9     1990.16     1808.60    108.56 o 
  -4   9   9      456.29      453.58     63.33 o 
  -3   9   9     5188.19     5602.01    235.87 o 
  -2   9   9        8.53       56.26     33.98 o 
  -1   9   9     5906.72     6025.16    160.74 o 
   0   9   9      963.58      915.67     47.64 o 
   1   9   9     2642.03     2692.07     95.38 o 
   2   9   9     1500.96     1632.02     87.89 o 
   3   9   9      458.69      466.95     54.03 o 
   4   9   9      765.47      662.53     79.92 o 
  -6  10   9      987.65      780.43    125.38 o 
  -5  10   9      337.36      188.48     62.29 o 
  -4  10   9     2230.10     2092.43    135.44 o 
  -3  10   9        8.52       46.29     33.19 o 
  -2  10   9     2926.86     2774.83     90.81 o 
  -1  10   9      172.26      105.06     26.97 o 
   0  10   9     2718.96     2789.92    106.20 o 
   1  10   9      464.05      413.59     40.99 o 
   2  10   9     1697.66     1746.14     75.06 o 
   3  10   9      674.15      552.84     52.84 o 
   4  10   9      543.85      411.96     67.63 o 
  -5  11   9     2209.67     2236.05    178.36 o 
  -4  11   9     1178.11      942.43     70.69 o 
  -3  11   9     5184.01     5435.01    344.08 o 
  -2  11   9       83.81       95.44     33.84 o 
  -1  11   9     6257.50     6517.68    230.54 o 
   0  11   9      471.44      444.33     74.57 o 
   1  11   9     3711.75     3970.62    166.64 o 
   2  11   9     1398.19     1389.96     82.60 o 
   3  11   9     1053.61     1106.32     92.07 o 
   4  11   9     1244.34     1012.23    193.83 o 
  -5  12   9       41.00      -40.17    124.84 o 
  -4  12   9      576.77      542.39     83.52 o 
  -3  12   9      176.51      201.85     42.29 o 
  -2  12   9      464.50      533.36    112.91 o 
  -1  12   9       87.42       49.15     35.79 o 
   0  12   9      392.52      377.80     43.58 o 
   1  12   9       18.05       79.38     38.17 o 
   2  12   9      374.32      386.45     49.29 o 
   3  12   9       45.26      -30.82     52.32 o 
   4  12   9      179.02      220.17     74.11 o 
  -5  13   9     2530.28     2741.48    211.44 o 
  -4  13   9      520.51      478.75     74.11 o 
  -3  13   9     5541.64     5710.81    186.85 o 
  -2  13   9        1.28       25.61     39.25 o 
  -1  13   9     7028.50     7307.37    252.13 o 
   0  13   9      642.01      598.06     59.27 o 
   1  13   9     5142.17     5041.20    198.50 o 
   2  13   9     1641.69     1477.42     92.96 o 
   3  13   9     2015.70     1938.82    164.79 o 
  -5  14   9      325.32      194.78     88.76 o 
  -4  14   9      296.59      307.15     71.72 o 
  -3  14   9      222.41      171.70     55.37 o 
  -2  14   9      621.05      643.43     64.04 o 
  -1  14   9        0.82      -44.71     44.71 o 
   0  14   9      375.08      420.07     48.37 o 
   1  14   9      123.67       23.75     52.94 o 
   2  14   9       42.81       10.15     44.55 o 
   3  14   9      127.67       43.37     55.28 o 
  -5  15   9     2096.08     1701.63    236.56 o 
  -4  15   9      179.89      254.99    115.84 o 
  -3  15   9     4118.07     4080.37    396.00 o 
  -2  15   9        7.43       19.05     45.45 o 
  -1  15   9     5016.55     4811.54    186.11 o 
   0  15   9      293.36      326.47     50.08 o 
   1  15   9     3941.42     3743.75    175.06 o 
   2  15   9      845.55      789.25     91.83 o 
   3  15   9     1760.81     1504.48    115.10 o 
  -4  16   9     1707.11     1588.67    226.59 o 
  -3  16   9       59.32       48.24     56.64 o 
  -2  16   9     2349.40     2395.94    158.40 o 
  -1  16   9      153.66      195.41    125.24 o 
   0  16   9     1744.39     1606.48     97.10 o 
   1  16   9      694.94      492.40     60.99 o 
   2  16   9      770.80      727.14     82.16 o 
  -4  17   9       61.65     -140.89    140.89 o 
  -3  17   9      824.40      721.06    135.15 o 
  -2  17   9        4.83      -13.41     52.70 o 
  -1  17   9      836.65      703.32     74.85 o 
   0  17   9        5.32       -0.56     54.11 o 
   1  17   9      735.87      604.45     62.55 o 
   2  17   9       73.85       85.43     70.39 o 
  -3  18   9      135.52      155.40    123.31 o 
  -2  18   9     3050.61     2745.05    154.94 o 
  -1  18   9       36.65       36.64     62.47 o 
   0  18   9     2792.37     2579.31    161.09 o 
   1  18   9      413.17      424.56     69.62 o 
   2  18   9     1677.03     1562.48    234.34 o 
  -3  19   9       10.10       51.10    111.87 o 
  -2  19   9        1.64      -50.16    127.97 o 
  -1  19   9        6.38       33.85     58.41 o 
   0  19   9       23.30       11.82     54.73 o 
   1  19   9       13.44      -22.44    113.57 o 
  -2  20   9     1796.82     1913.85    226.93 o 
  -1  20   9       36.47      146.28     75.99 o 
   0  20   9     1792.18     1554.83    110.64 o 
  -6   0  10      366.05      420.13    125.42 o 
  -5   0  10     6424.28     6979.88    423.48 o 
  -4   0  10     2861.94     3082.86    205.38 o 
  -3   0  10     4301.76     4372.57    218.70 o 
  -2   0  10     6092.46     6135.91    349.11 o 
  -1   0  10      766.59      706.48     61.48 o 
   0   0  10     5885.32     5496.97    327.60 o 
   1   0  10       14.97       43.03     37.43 o 
   2   0  10     3688.72     3488.47    261.33 o 
   3   0  10      154.85      126.17     66.60 o 
  -6   1  10      166.86      158.07     76.30 o 
  -5   1  10       15.05      129.56     68.68 o 
  -4   1  10      337.19      412.33     81.34 o 
  -3   1  10      212.82      259.87     37.72 o 
  -2   1  10      272.07      300.83     42.59 o 
  -1   1  10      421.46      487.60     59.53 o 
   0   1  10       84.36      313.13     51.39 o 
   1   1  10      279.32      246.64     35.72 o 
   2   1  10        6.40       66.59     40.84 o 
   3   1  10      100.31       44.56     50.64 o 
  -6   2  10      399.15      371.04     99.76 o 
  -5   2  10     5173.88     5481.81    265.11 o 
  -4   2  10     2693.54     2907.42    141.82 o 
  -3   2  10     4419.58     4348.68    136.79 o 
  -2   2  10     5827.11     6039.29    198.20 o 
  -1   2  10     1295.07     1264.72    125.60 o 
   0   2  10     6042.63     6190.08    253.03 o 
   1   2  10       29.46       74.08     42.78 o 
   2   2  10     3985.37     4131.21    186.95 o 
   3   2  10      102.81       80.55     51.43 o 
   4   2  10     1967.65     1763.24    185.36 o 
  -6   3  10     1575.49     1246.59    150.86 o 
  -5   3  10      287.32      423.72    176.36 o 
  -4   3  10     2534.60     2574.37    133.72 o 
  -3   3  10     1893.81     1993.97     85.47 o 
  -2   3  10     1569.56     1578.08     62.31 o 
  -1   3  10     2990.90     3312.31    231.51 o 
   0   3  10      279.26      409.07     83.18 o 
   1   3  10     2071.23     2253.39    137.91 o 
   2   3  10        0.08      122.46     72.75 o 
   3   3  10      982.97     1021.49    192.31 o 
   4   3  10       50.90      127.04     88.25 o 
  -6   4  10      173.81      254.87     95.62 o 
  -5   4  10     2026.78     2053.84    118.23 o 
  -4   4  10     1002.28      953.76     76.10 o 
  -3   4  10     2476.11     2443.14    121.78 o 
  -2   4  10     2433.95     2553.68     91.77 o 
  -1   4  10     1392.50     1533.02     84.95 o 
   0   4  10     3203.44     3594.86    120.57 o 
   1   4  10      225.50      250.95     48.41 o 
   2   4  10     2468.24     2581.70    126.71 o 
   3   4  10        5.09      226.82     89.67 o 
   4   4  10     1120.26     1073.33     97.51 o 
  -6   5  10     3206.39     3327.28    243.72 o 
  -5   5  10     1216.11     1102.57    103.09 o 
  -4   5  10     4513.75     4715.04    218.56 o 
  -3   5  10     5376.97     5409.22    197.79 o 
  -2   5  10     2661.14     2706.67    105.93 o 
  -1   5  10     8002.96     8417.45    589.39 o 
   0   5  10      492.86      530.78     44.98 o 
   1   5  10     6015.13     6548.15    356.35 o 
   2   5  10        0.11       33.41     52.94 o 
   3   5  10     3120.36     3058.31    275.58 o 
   4   5  10      131.19       95.62     90.23 o 
  -5   6  10        9.43      108.84     73.93 o 
  -4   6  10       35.20       68.62     58.47 o 
  -3   6  10       42.36      142.97     37.10 o 
  -2   6  10       16.83      131.39     53.97 o 
  -1   6  10       97.55      183.58     41.23 o 
   0   6  10       53.06       80.83     51.82 o 
   1   6  10       49.11       73.40     56.82 o 
   2   6  10      200.41      205.92     54.75 o 
   3   6  10        0.04      190.77    100.66 o 
   4   6  10      111.63       -7.14     92.21 o 
  -5   7  10      950.23      835.24     86.39 o 
  -4   7  10     4490.43     4621.78    218.01 o 
  -3   7  10     4058.57     4099.82    163.21 o 
  -2   7  10     3288.48     3327.46    120.09 o 
  -1   7  10     6784.73     7299.65    237.59 o 
   0   7  10     1016.48      996.22     83.18 o 
   1   7  10     6083.94     6303.03    286.87 o 
   2   7  10       27.66      -25.61     54.07 o 
   3   7  10     3530.40     3162.01    248.67 o 
  -5   8  10      964.42      733.46    128.79 o 
  -4   8  10      758.00      723.30    180.62 o 
  -3   8  10      491.07      386.86     71.62 o 
  -2   8  10     1548.77     1697.07     76.40 o 
  -1   8  10       15.72       22.57     36.17 o 
   0   8  10      994.11     1027.60     71.64 o 
   1   8  10       43.25       48.26     46.28 o 
   2   8  10      284.85      289.36     69.14 o 
   3   8  10       24.11       88.79     76.38 o 
  -5   9  10      323.57      197.75     97.06 o 
  -4   9  10     2926.40     2897.90    208.34 o 
  -3   9  10     1235.01     1224.58     68.38 o 
  -2   9  10     2540.41     2412.55     98.22 o 
  -1   9  10     2279.97     2340.66    101.22 o 
   0   9  10      914.75     1008.70     86.89 o 
   1   9  10     2584.38     2430.55    158.34 o 
   2   9  10       15.40      -43.36     55.86 o 
   3   9  10     1807.09     1363.74    176.75 o 
  -5  10  10     2239.71     2070.37    239.35 o 
  -4  10  10      882.79      804.47    135.05 o 
  -3  10  10     1596.70     1592.80     82.06 o 
  -2  10  10     2088.24     2197.94     87.25 o 
  -1  10  10      342.42      386.19     80.58 o 
   0  10  10     2011.28     2191.10    125.98 o 
   1  10  10        4.00       66.58     71.98 o 
   2  10  10     1194.56     1129.43     97.41 o 
   3  10  10       64.02      105.50    101.98 o 
  -5  11  10      124.81      147.71     93.53 o 
  -4  11  10      680.91      653.24     93.90 o 
  -3  11  10      301.18      192.03     46.01 o 
  -2  11  10      717.73      762.86     70.95 o 
  -1  11  10      696.15      745.09    111.12 o 
   0  11  10      334.63      273.28     51.33 o 
   1  11  10     1147.99     1003.37     83.11 o 
   2  11  10        3.40      -28.27    156.70 o 
   3  11  10      921.92      657.43    113.16 o 
  -4  12  10      935.26      831.22    146.71 o 
  -3  12  10     2786.51     2737.58    138.72 o 
  -2  12  10     2613.05     2519.48    139.88 o 
  -1  12  10     1360.50     1224.60    104.85 o 
   0  12  10     3533.27     3685.60    204.94 o 
   1  12  10      165.16       96.95     50.16 o 
   2  12  10     2826.69     2640.94    167.82 o 
   3  12  10       41.57      -18.02     88.36 o 
  -4  13  10        0.39       -3.74     97.91 o 
  -3  13  10        1.36       27.49     83.90 o 
  -2  13  10       52.87       64.50     51.07 o 
  -1  13  10        7.02        6.61     47.40 o 
   0  13  10       95.35       87.80    101.88 o 
   1  13  10      115.13      -35.96     55.06 o 
   2  13  10       10.71       39.78     81.43 o 
  -2  14  10     2328.59     2323.64    143.25 o 
  -1  14  10     1794.89     1398.95    109.57 o 
   0  14  10     3914.07     3896.99    254.60 o 
   1  14  10      310.77      179.77     63.97 o 
   2  14  10     3489.95     3370.35    408.55 o 
  -3  15  10      563.93      406.02     88.94 o 
  -2  15  10      102.47       51.88     62.43 o 
  -1  15  10      829.12      649.62    117.06 o 
   0  15  10        7.88       48.30     58.38 o 
   1  15  10      622.47      444.83     69.36 o 
  -3  16  10     1359.91     1007.96    147.64 o 
  -1  16  10      974.91      801.87     80.70 o 
   0  16  10     1718.05     1627.87    134.71 o 
   1  16  10      195.32        7.07     60.80 o 
  -2  17  10     1011.26      772.41    120.54 o 
  -1  17  10     1871.60     1629.89    137.26 o 
   0  17  10      436.92      486.27    162.53 o 
  -1  18  10      196.07      226.95     65.97 o 
  -5   1  11      125.60      130.01     99.90 o 
  -4   1  11     3841.42     3829.01    277.85 o 
  -3   1  11       82.84      106.36     42.14 o 
  -2   1  11     3981.26     4027.20    181.63 o 
  -1   1  11      469.03      403.14     37.47 o 
   0   1  11     3237.36     3465.09    125.93 o 
   1   1  11      854.68      898.55     56.56 o 
   2   1  11     1825.62     1717.40    118.43 o 
  -5   2  11      582.15      312.02    107.20 o 
  -4   2  11       46.86       98.91     91.32 o 
  -3   2  11      573.10      559.87     51.47 o 
  -2   2  11        4.92       87.65     45.57 o 
  -1   2  11      347.58      335.88     57.80 o 
   0   2  11       86.41      189.63     45.34 o 
   1   2  11      202.06      131.11     63.23 o 
   2   2  11      223.37      201.79     47.08 o 
  -5   3  11      164.36      206.18    104.96 o 
  -4   3  11     2943.96     2752.49    179.41 o 
  -3   3  11       27.89       77.73     35.35 o 
  -2   3  11     3582.34     3661.30    140.46 o 
  -1   3  11      486.38      490.37     58.41 o 
   0   3  11     2861.83     3006.90    284.47 o 
   1   3  11      921.93      893.09     58.10 o 
   2   3  11     1307.33     1165.51     87.52 o 
  -5   4  11     2446.84     2222.98    206.13 o 
  -4   4  11       22.37      130.62     68.30 o 
  -3   4  11     2939.87     2894.23    122.91 o 
  -2   4  11      121.47      174.35     42.51 o 
  -1   4  11     2478.99     2504.50    188.23 o 
   0   4  11      484.71      627.02     66.57 o 
   1   4  11     1735.36     1693.80    213.02 o 
   2   4  11      897.25      949.20    101.01 o 
  -5   5  11       98.44      214.74    104.62 o 
  -4   5  11      723.77      809.55     93.39 o 
  -3   5  11        1.84       66.62     54.44 o 
  -2   5  11     1104.15     1070.62     79.02 o 
  -1   5  11      114.86      134.76     47.47 o 
   0   5  11      759.30      839.40     77.01 o 
   1   5  11      289.65      361.87     62.98 o 
   2   5  11      189.92      249.56     67.98 o 
  -4   6  11       68.04       22.63     65.22 o 
  -3   6  11     5081.16     5381.82    270.68 o 
  -2   6  11      135.76      236.18     45.40 o 
  -1   6  11     4881.44     5269.43    246.30 o 
   0   6  11      892.67     1012.22     67.64 o 
   1   6  11     3386.23     3422.98    211.78 o 
   2   6  11     1743.83     1927.80    123.22 o 
  -4   7  11       40.19       14.95     86.05 o 
  -3   7  11       95.68       41.87     63.10 o 
  -2   7  11        2.92      -27.87     43.63 o 
  -1   7  11       42.08       52.87     47.09 o 
   0   7  11        2.00       71.81    175.00 o 
   1   7  11        9.27      137.25     60.31 o 
   2   7  11       30.91       95.37     62.48 o 
  -4   8  11      172.60       93.53    108.48 o 
  -3   8  11     3439.47     3241.96    167.75 o 
  -2   8  11       71.98       74.16     45.82 o 
  -1   8  11     3416.70     3367.65    149.05 o 
   0   8  11      919.93      930.35     82.51 o 
   1   8  11     2121.78     2115.78    238.62 o 
   2   8  11     1682.35     1681.21    126.47 o 
  -4   9  11      912.34      873.86    127.24 o 
  -3   9  11       53.39      118.03     49.01 o 
  -2   9  11      707.83      628.58     56.44 o 
  -1   9  11      110.40       77.38     43.49 o 
   0   9  11      495.17      471.58     78.57 o 
   1   9  11      174.60      282.57     68.00 o 
   2   9  11      318.68      196.99     66.30 o 
  -4  10  11       88.94       29.89    102.87 o 
  -3  10  11     1626.58     1405.28     94.97 o 
  -2  10  11       84.58      -27.44     48.63 o 
  -1  10  11     1813.79     1548.68    138.35 o 
   0  10  11      764.33      862.32    212.61 o 
   1  10  11      995.85      814.14     90.77 o 
   2  10  11     1063.79      823.92     94.29 o 
  -3  11  11        2.88       67.83     55.55 o 
  -2  11  11     1932.65     1797.58    105.36 o 
  -1  11  11      255.29      158.71     84.58 o 
   0  11  11     1426.29     1491.78    135.72 o 
   1  11  11      701.58      553.39     75.38 o 
  -3  12  11      577.24      414.59     77.90 o 
  -2  12  11       20.87      -60.47     65.30 o 
  -1  12  11      773.85      685.00     83.32 o 
   0  12  11      262.78      328.09    101.12 o 
   1  12  11      378.46      382.45     80.61 o 
  -2  13  11     3435.46     3313.38    225.45 o 
  -1  13  11      421.26      435.92     86.13 o 
   0  13  11     2402.04     2262.85    158.21 o 
  -2  14  11        0.38        7.47    101.21 o 
  -1  14  11        8.47      -77.96     85.55 o 
   0  14  11        4.35       77.74     68.79 o 
  -2   0  12     1288.25     1033.09    116.12 o 
  -1   0  12     2145.30     2230.11    145.29 o 
   0   0  12      254.80      183.21     60.14 o 
   1   0  12     2830.38     2825.79    212.70 o 
  -2   1  12       74.83       61.34     40.42 o 
  -1   1  12       25.97      127.56     64.55 o 
   0   1  12      138.58      194.73     53.24 o 
   1   1  12        0.39       94.70    102.42 o 
  -2   2  12     1220.55     1068.40     84.02 o 
  -1   2  12     2218.90     2049.20    112.36 o 
   0   2  12      250.69      258.68     58.36 o 
   1   2  12     2467.69     2348.93    159.26 o 
  -2   3  12      907.95      807.60     66.37 o 
  -1   3  12      275.20      195.44     50.58 o 
   0   3  12     1497.33     1468.23    106.54 o 
   1   3  12        7.16       72.50    111.70 o 
  -2   4  12      353.81      359.82     68.16 o 
  -1   4  12     1158.20     1055.82     78.02 o 
   0   4  12       16.88       84.72     60.15 o 
   1   4  12      903.01      747.55     89.35 o 
  -2   5  12     2287.95     2147.86    185.60 o 
  -1   5  12      962.72      894.68     88.56 o 
   0   5  12     3577.11     3852.16    255.34 o 
   1   5  12       84.13       17.58     67.20 o 
  -2   6  12        3.73       23.63     70.88 o 
  -1   6  12       19.26       20.87    138.19 o 
   0   6  12       69.00       47.44    158.97 o 
  -2   7  12     2845.37     2783.98    307.65 o 
  -1   7  12      999.91      673.76    100.63 o 
   0   7  12     3782.64     3888.37    262.06 o 
  -2   8  12      128.22      227.72     79.02 o 
  -1   8  12      396.63      317.36     93.77 o 
   0   8  12       83.85       91.74     66.01 o 
  -1   9  12      253.25      206.42     92.33 o 
                                                 
